# Supplementary material for: Microbe-driven elemental cycling enables microbial adaptation to deep-sea ferromanganese nodule sediment fields
Source: Microbiome. 2023 Jul 25;11:160. doi: 10.1186/s40168-023-01601-2 (PMC10367259; doi:10.1186/s40168-023-01601-2)
Supplement: Supplementary file 3 — Additional file 2: Table S1. Sampling sites and elemental composition of the sediment samples. Table S2. Assembly statistics for the seven sediment samples. Table S3. All identified SGs and their relative abundance across each sample. Table S4. All nonredundant MAGs identified in the study, and associated information. Table S5. The relative abundance of MAGs across each sample. Table S6. Information of TCDB's annotation in the 179 MAGs. Table S7. Information of metal redox annotation in the 179 MAGs. Table S8. The list of proteins involved in iron oxidation and iron reduction. Table S9. The matrix for the presence or absence of CAZymes in the 179 MAGs. Table S10. The proportion of MAGs which contained CAZymes within each phylum. Table S11. The matrix for the presence or absence of enzymes involved in the metabolism of small carbon compounds in the 179 MAGs. Table S12. The matrix for the presence or absence of nitrogen and sulfur metabolic genes in the 179 MAGs. Table S13. Checked annotations involved in metal transport and redox reactions. Table S14. Checked annotations involved in nitrogen and sulfur metabolism. [file 40168_2023_1601_MOESM2_ESM.xlsx]

## Sheet: Table S1
Sample	Latitude (°N)	Longtitude (°W)	Depth (mbsl)†	Component (ug/g)
				Fe56	Fe57	Mn	Zn	Cu	Cr	Pb	As	Cd	Hg
A5-S03	9.2534	156.421	5208	38330	36910	5859.74	405.546	295.273	69.6946	26.6042	19.62	0.245158	0.0687
A5-S04	9.3811	156.234	5174	36910	35830	5451.26	376.436	282.209	65.1531	26.6459	26.72	0.237481	0.0679
KW1-S05	9.3749	154.191	5027	46590	45000	6336.74	951.732	322.266	69.0004	27.0112	14.06	0.263895	0.1067
KW1-S08	9.4499	154.125	5211	38190	37240	4438.54	179.438	260.278	66.9705	22.9429	21.14	0.198449	0.0774
KW1-S11	9.3809	154.062	5067	38100	36980	4446.52	303.267	256.93	68.6342	23.3845	22.31	0.340418	0.0804
KW1-S15	9.1846	154	4983	42020	40990	4671.73	261.967	272.585	67.6596	23.2706	15.87	0.235616	0.0738
KW1-S21	9.45	153.82	5066	36560	35500	4319.86	216.83	253.003	64.2383	22.5745	14.8	0.206272	0.0677
†Meters below sea level (mbsl).

## Sheet: Table S2
Sample	A5-S03	A5-S04	KW1-S05	KW1-S08	KW1-S11	KW1-S15	KW1-S21
Number of contigs (>= 0 bp)	9040074	10089147	9759228	11450888	8860396	10635086	10733825
Number of contigs (>= 1000 bp)	1062758	1399617	1353878	1741950	1174052	1673186	1580744
Number of contigs (>= 5000 bp)	22045	36543	33295	49266	32927	54494	46517
Number of contigs (>= 10000 bp)	3992	7532	6205	10054	6780	11438	9336
Number of contigs (>= 25000 bp)	473	857	660	1117	862	1322	1065
Number of contigs (>= 50000 bp)	67	109	84	162	122	238	149
Total length (>= 0 bp)	5862866709	7013210100	6757953657	8249422673	6064174053	7840365894	7672368252
Total length (>= 1000 bp)	1854901162	2538440531	2425455719	3218918888	2164836647	3189607546	2944666853
Total length (>= 5000 bp)	185401684	316543431	279866148	426588325	288250593	480470345	401210883
Total length (>= 10000 bp)	67294434	125813215	102491506	168187086	116021152	196550800	156705448
Total length (>= 25000 bp)	18278651	32078850	24679053	43030669	32916556	53768056	40462241
Total length (>= 50000 bp)	4562693	7114645	5465359	11604551	8625787	17826755	10476964
# Number of contigs	4306020	5273392	5105718	6137754	4384393	5743803	5690464
Largest contig	127750	111895	129870	208145	179428	438242	196521
Total length	4032843486	5157128249	4966389044	6199053023	4329473384	5959321182	5727416532
GC (%)	57.61	57.53	57.17	55.75	58.09	58.05	57.94
N50	933	986	979	1036	1000	1069	1026
N75	658	677	677	693	678	704	689
L50	1230110	1440040	1412241	1624593	1173953	1470016	1500802
L75	2535319	3042393	2959858	3483601	2510670	3217681	3232594
NOTE:All statistics are based on contigs of size >= 500 bp, unless otherwise noted (e.g., "# contigs (>= 0 bp)" and "Total length (>= 0 bp)" include all contigs).

## Sheet: Table S3
SGs ID	Taxonomy at the phylum level	Relative abundance (%) across each sample
		A5-S03	A5-S04	KW1-S05	KW1-S08	KW1-S11	KW1-S15	KW1-S21
k141_874208_4	Acidobacteria	0	0.0383923	0.000850212	0	0	0	0.00140215
k141_3728414_1	Acidobacteria	0.00598694	0.0143382	0.00477413	0.00614187	0.0199981	0.00462938	0.0124099
k141_2461679_15	Acidobacteria	0.0170184	0.0239245	0.0249683	0.0356357	0.0316038	0.0349928	0.0348506
k141_1818658_8	Acidobacteria	0.0531803	0.062975	0.072007	0.0915504	0.0992126	0.0853001	0.0952439
k141_8451724_1	Acidobacteria	0.200122	0.259907	0.244929	0.352964	0.31917	0.277241	0.297972
k141_8758853_1	Acidobacteria	0.020541	0.00485172	0.00965468	0.0136953	0.0146241	0.0196525	0.0275348
k141_1102140_5	Acidobacteria	0.150378	0.192335	0.161579	0.156771	0.163543	0.209655	0.175261
k141_212601_8	Acidobacteria	0.0483067	0.0180623	0.0297173	0.0581351	0.0333982	0.0475048	0.0481414
k141_2610647_6	Acidobacteria	0.0268485	0.00692894	0.0118452	0.00689438	0.0183064	0.0110812	0.0131518
k141_3195826_1	Acidobacteria	0.0211678	0.0247093	0.0153726	0.0190102	0.0268286	0.0193717	0.0249602
k141_1273853_1	Acidobacteria	0.0249817	0.0273409	0.0291666	0.0292357	0.0230466	0.0314026	0.0157623
k141_2832271_3	Acidobacteria	0.0293248	0.0202021	0.0214854	0.0221782	0.0235892	0.0471856	0.0251666
k141_3740611_4	Acidobacteria	0.0362078	0.0368268	0.0377786	0.016884	0.0314879	0.0296521	0.0310658
k141_8766121_3	Acidobacteria	0.045212	0.0260557	0.0252543	0.0338166	0.0337098	0.0271757	0.0415481
k141_8988238_23	Acidobacteria	0.0619183	0.0769495	0.0785179	0.0924357	0.0957123	0.0904696	0.100508
k141_884492_2	Acidobacteria	0.0404557	0.0282969	0.046258	0.0544125	0.0404171	0.0617565	0.0570632
k141_6872738_2	Acidobacteria	0.0262342	0.0176086	0.0262562	0.0315086	0.0302815	0.0292616	0.0249506
k141_8105687_1	Acidobacteria	0.0348468	0.0229575	0.0374625	0.037473	0.0393854	0.0429445	0.034764
k141_9635790_16	Acidobacteria	0.124259	0.124083	0.0976843	0.17135	0.207778	0.131961	0.144283
k141_8571077_5	Acidobacteria	0.0194304	0.0392647	0.033543	0.0244294	0.0252296	0.0267565	0.0240092
k141_4656751_1	Acidobacteria	0.0200675	0.0111459	0.0108504	0.0245576	0.022771	0.0125853	0.00966499
k141_5293847_5	Acidobacteria	0.0676635	0.1235	0.0748104	0.0606923	0.0761547	0.0305405	0.0726989
k141_6895647_3	Acidobacteria	0.0193645	0.0218956	0.0184439	0.0342339	0.0239015	0.0284662	0.0294955
k141_6976807_2	Acidobacteria	0.0185785	0.0099363	0.0158665	0.0139262	0.0338868	0.0209072	0.0257746
k141_5567593_5	Acidobacteria	0.00320363	0.00069219	0.00764271	0.00854773	0.00242679	0.026289	0.00624076
k141_9057624_5	Acidobacteria	0.0498854	0.0161311	0.0421588	0.0466063	0.0548655	0.0551814	0.0406639
k141_8065173_3	Acidobacteria	0.0174982	0.0518812	0.0154531	0.013382	0.00912316	0.0160416	0.0148509
k141_8211913_2	Acidobacteria	0.0347043	0.0198348	0.0230789	0.0126451	0.0176872	0.0434182	0.0223099
k141_3724293_2	Acidobacteria	0.00537233	0.0121779	0.00888935	0.0155007	0.0101453	0.00435314	0.00924139
k141_9152821_3	Acidobacteria	0.0201436	0.0170231	0.0213446	0.0471815	0.0323746	0.0442348	0.0426769
k141_534039_1	Acidobacteria	0.0210475	0.00659312	0.0118224	0.0205506	0.014387	0.0111698	0.0116801
k141_752664_4	Acidobacteria	0.0255611	0.024505	0.0195223	0.0360351	0.0436155	0.0267434	0.0327861
k141_7332797_1	Acidobacteria	0.0200076	0.00863457	0.00465595	0.0103019	0.0263962	0	0.0172464
k141_2877270_4	Acidobacteria	0.00454454	0.0109641	0.00366275	0.0242665	0.0128795	0.00805391	0.021526
k141_9962411_2	Acidobacteria	0.0249536	0.017035	0.019553	0.0151556	0.0253924	0.0405825	0.0231032
k141_589692_9	Acidobacteria	0.0324839	0.0175909	0.0225906	0.0465785	0.0243491	0.0335585	0.0372593
k141_4241624_2	Acidobacteria	0	0.00372383	0.00533357	0.00308771	0.0108655	0.00565189	0.0110578
k141_7090289_1	Acidobacteria	0.0136901	0.0404166	0.0248227	0.03903	0.0369953	0.026623	0.036286
k141_8062785_1	Acidobacteria	0.0183794	0.033936	0.00501191	0.00765361	0.00696388	0.0111521	0.00850822
k141_5715811_4	Acidobacteria	0.390436	0.392647	0.372655	0.421742	0.382664	0.361303	0.383256
k141_7209430_7	Acidobacteria	0.0356637	0.0131179	0.0281973	0.0402801	0.0605209	0.0364918	0.0295057
k141_9672279_1	Acidobacteria	0.0215492	0.0351757	0.0274942	0.033473	0.0417284	0.0675046	0.0612733
k141_8109389_13	Acidobacteria	0.0118351	0.0270157	0.014387	0.0220434	0.0284001	0.0142578	0.0262236
k141_2864065_3	Acidobacteria	0.0137891	0.0166873	0.0066967	0.0474638	0.0324527	0.0170167	0.0164575
k141_9134415_1	Acidobacteria	0.0074124	0.00756479	0.0164652	0.0117237	0.0188606	0.0217756	0.00833602
k141_3048607_11	Acidobacteria	0.0246996	0.0335434	0.0248288	0.0668692	0.0462833	0.0480082	0.0457094
k141_7795354_4	Acidobacteria	0.0199084	0.0136358	0.0347216	0.0215851	0.016565	0.0239563	0.0189765
k141_719676_4	Acidobacteria	0.0431378	0.0284449	0.027085	0.0566863	0.0574833	0.0521281	0.0439543
k141_3888193_1	Acidobacteria	0.00592256	0.0431278	0.0220397	0.0133668	0.0124828	0.00639865	0.0181273
k141_4044995_7	Acidobacteria	0.098368	0.127378	0.114645	0.109078	0.0921437	0.0982193	0.106714
k141_9982036_6	Acidobacteria	0.0137511	0.0319574	0.015387	0.0174744	0.0245419	0.017684	0.0176464
k141_3369156_2	Acidobacteria	0.00530302	0.00903979	0.00209367	0.0230266	0.0531805	0.0515512	0.0253713
k141_8879010_9	Acidobacteria	0.0378859	0.0551529	0.0505079	0.0623953	0.0584858	0.0381016	0.062369
k141_4356376_2	Acidobacteria	0.0483067	0.0180623	0.0297173	0.0581351	0.0333982	0.0475048	0.0481414
k141_11502276_1	Acidobacteria	0.0173597	0.0193768	0.024064	0.0221293	0.0119434	0.0144366	0.0264965
k141_5547495_4	Acidobacteria	0.00717886	0.0150738	0.0114492	0.0132563	0.0345709	0.0209493	0.011801
k141_8654927_2	Acidobacteria	0.00508193	0.00349269	0.00435302	0.0149283	0.0112897	0.00984067	0.019024
k141_4051946_4	Acidobacteria	0.0244501	0.0268012	0.0188633	0.00936861	0.0262506	0.0172469	0.0151559
k141_2152539_1	Acidobacteria	0.0264283	0.0133948	0.0109818	0.0270963	0.0460907	0.0156862	0.0266959
k141_5400565_2	Acidobacteria	0.0344556	0.0501243	0.0319616	0.0235925	0.0370377	0.043398	0.0293142
k141_226998_1	Acidobacteria	0.0146136	0.0159482	0.0167912	0.00865626	0.0105002	0.00984819	0.00680746
k141_1503253_1	Acidobacteria	0.036328	0.0314017	0.0419775	0.0340979	0.0225969	0.0407684	0.0337816
k141_178847_15	Acidobacteria	0.0430404	0.037265	0.0512376	0.0503974	0.0555728	0.059527	0.0501925
k141_7841444_7	Acidobacteria	0.0154675	0.0137662	0.0133077	0.014026	0.0134477	0.0158168	0.0190553
k141_710231_4	Acidobacteria	0.0507971	0.0689172	0.0707882	0.0452147	0.0484818	0.0517761	0.0578704
k141_4948785_1	Acidobacteria	0.00911387	0.00958022	0.00841417	0.0346511	0.00354671	0.0323657	0.00727368
k141_3414355_5	Acidobacteria	0.0127259	0.0117534	0.00943623	0.0165665	0.0228269	0.0142488	0.0261358
k141_6521742_3	Acidobacteria	0.0160647	0.0267321	0.0193855	0.00823789	0.0258554	0.0162531	0.0111681
k141_5525581_1	Acidobacteria	0.058976	0.0618569	0.0682273	0.0408449	0.0799844	0.0460406	0.0513472
k141_9342481_25	Acidobacteria	0.0399105	0.0316829	0.0298179	0.047121	0.0515284	0.0472079	0.0471193
k141_9025930_1	Acidobacteria	0.0221793	0.0108116	0.0148596	0.0289943	0.0279894	0.0117253	0.0154315
k141_345480_2	Acidobacteria	0.080932	0.0882665	0.0909784	0.0759264	0.0813555	0.0707557	0.0862912
k141_144526_4	Acidobacteria	0.0472661	0.038315	0.0291804	0.115954	0.10902	0.0720031	0.0913959
k141_436039_2	Acidobacteria	0.0234564	0.00791476	0.0220448	0.0188819	0.0358749	0.0442332	0.0294451
k141_7332197_1	Acidobacteria	0.0601739	0.0777676	0.0833947	0.0549174	0.0707791	0.0600359	0.0898852
k141_513666_1	Acidobacteria	0.372771	0.355633	0.34123	0.299714	0.287217	0.32692	0.333541
k141_2038820_4	Acidobacteria	0.014606	0.0281477	0.00899283	0.00300137	0.00798947	0.0136176	0.0110974
k141_8055620_2	Acidobacteria	0.0152168	0.0124412	0.0272356	0.00651732	0.0145974	0.00948648	0.0139344
k141_8176474_2	Acidobacteria	0.0535308	0.0644851	0.0499689	0.0802923	0.0717382	0.0601805	0.0666527
k141_5290524_1	Acidobacteria	0.00772725	0.017602	0.014947	0.0141874	0.0283734	0.0211024	0.0080788
k141_3707850_1	Acidobacteria	0.0177552	0.009243	0.0103609	0.0230022	0.0106592	0.0124738	0.014115
k141_4738075_5	Acidobacteria	0.001275	0.00552335	0.00602765	0.00905316	0.0460387	0.0105673	0.00789861
k141_6117921_1	Acidobacteria	0.0295673	0.0415979	0.0231803	0.0543785	0.0351655	0.0573916	0.0524546
k141_8975951_2	Acidobacteria	0.0179355	0.0142017	0.0133487	0.0253284	0.0244532	0.0123654	0.0107713
k141_2465896_15	Acidobacteria	0.0168025	0.0230492	0.0292839	0.0246126	0.0243627	0.0126732	0.0269183
k141_6213108_1	Acidobacteria	0.0305999	0.0292473	0.0230397	0.0601313	0.048623	0.0410581	0.0512889
k141_5417676_4	Acidobacteria	0.00352257	0.0061015	0.00895363	0.0164425	0.017053	0.00614626	0.0226075
k141_853740_3	Acidobacteria	0.0420144	0.0428851	0.0446245	0.0501728	0.0652235	0.0654863	0.0456449
k141_6708355_6	Acidobacteria	0.0169479	0.0105811	0.016912	0.031392	0.0508232	0.00955703	0.0220717
k141_977894_1	Acidobacteria	0.0253116	0.059245	0.0480298	0.040647	0.0512544	0.0379974	0.0581248
k141_2897037_3	Acidobacteria	0.0203583	0.0145395	0.0367601	0.0143831	0.01251	0.0150737	0.018105
k141_6124869_2	Acidobacteria	0.0143485	0.00858985	0.0191884	0.0234432	0.0227599	0.0408372	0.0150833
k141_1795044_4	Acidobacteria	0	0.0049203	0.0145349	0.00946367	0.00785809	0.00804071	0.0114016
k141_6090097_2	Acidobacteria	0.0549062	0.0241135	0.0283381	0.060298	0.0642924	0.0376217	0.0443085
k141_5563376_30	Acidobacteria	0.036849	0.0541894	0.0201372	0.0603244	0.0836302	0.0453195	0.0362985
k141_2897926_1	Acidobacteria	0.0141995	0.0118433	0.00528946	0.0106692	0.0101007	0.0278635	0.0120311
k141_1750918_1	Acidobacteria	0.0208515	0.00910858	0.0129069	0.0095394	0.0309844	0.0126959	0.0109614
k141_5178450_1	Acidobacteria	0.0338297	0.0382947	0.0192666	0.0178667	0.0188928	0.0227372	0.0283366
k141_3099034_4	Acidobacteria	0.0123083	0.0131669	0.0228432	0.00792786	0.0105389	0.00849631	0.00888815
k141_7996672_1	Acidobacteria	0.0185916	0.040296	0.038355	0.0130931	0.0103342	0.0111481	0.0248756
k141_4055337_1	Acidobacteria	0.0153289	0.0263319	0.0199259	0.023365	0.0196321	0.0243611	0.0377968
k141_3039364_15	Acidobacteria	0.0596483	0.073582	0.0787279	0.104949	0.0992366	0.0995099	0.103296
k141_7941589_1	Acidobacteria	0.0141761	0.0106642	0.0152419	0.03537	0.0157366	0.021201	0.0231914
k141_5189005_4	Acidobacteria	0.0408409	0.0373273	0.0237589	0.0800203	0.0939789	0.0317336	0.0419227
k141_2584231_8	Acidobacteria	0.0252989	0.0607381	0.0453335	0.0213681	0.0337054	0.0318029	0.0393886
k141_584677_3	Acidobacteria	0.0143112	0.0289534	0.0140732	0.0111249	0.0143919	0.0168119	0.0143929
k141_3708872_2	Acidobacteria	0.00730017	0.0104319	0.0361131	0.000786354	0.00715054	0.00093799	0.00120005
k141_9805170_2	Acidobacteria	0.0334813	0.02927	0.0185297	0.0399219	0.03368	0.0252551	0.0404284
k141_2080024_2	Acidobacteria	0.00973417	0.0135722	0.00367548	0.00845045	0.0283113	0.00771854	0.00909224
k141_10656500_22	Acidobacteria	0.0288411	0.0361792	0.0318484	0.0311471	0.0356218	0.0524443	0.04493
k141_6184691_2	Acidobacteria	0.175311	0.190781	0.16671	0.250755	0.242362	0.174173	0.22936
k141_3221760_2	Acidobacteria	0.0311322	0.0588583	0.0431249	0.0233866	0.026419	0.0204299	0.0358846
k141_6962473_7	Acidobacteria	0.0619531	0.0578011	0.0369773	0.147709	0.122106	0.10785	0.107521
k141_3932862_2	Acidobacteria	0.00410616	0.00551344	0.00803781	0.00950896	0.0159923	0.0088312	0.0131511
k141_10095255_2	Acidobacteria	0.00612586	0.00497672	0.00656532	0.0181292	0.00700309	0.00311324	0.0135922
k141_7968405_6	Acidobacteria	0.0244302	0.0164005	0.0165019	0.0205136	0.0235297	0.0386089	0.0239918
k141_6393657_2	Acidobacteria	0.00771426	0.00572657	0.0107652	0.00949667	0.00844894	0.0225653	0.0110779
k141_3519469_1	Acidobacteria	0.0297151	0.0432659	0.0328512	0.0166853	0.0314429	0.0341137	0.0193457
k141_3833058_2	Acidobacteria	0.0270893	0.0347218	0.018062	0.0620158	0.0613923	0.0337994	0.0292706
k141_5785252_4	Acidobacteria	0.0268878	0.0161272	0.0250873	0.0190631	0.0240769	0.0300439	0.0331674
k141_430389_1	Acidobacteria	0.0121907	0.0213138	0.00192296	0.00554567	0.00227093	0.00520175	0.00472319
k141_7878838_6	Acidobacteria	0.00994292	0.0180671	0.0208897	0.0245101	0.0337182	0.0171463	0.0353915
k141_7398303_3	Acidobacteria	0.0169442	0.012544	0.0153736	0.0244153	0.00810396	0.00546796	0.0100068
k141_8515967_1	Acidobacteria	0.019408	0.0284954	0.0191907	0.0311026	0.0124689	0.0180715	0.0111846
k141_189000_1	Acidobacteria	0.0120104	0.00918323	0.0108179	0.0113778	0.011658	0.0275348	0.0136888
k141_4588479_1	Acidobacteria	0.0105295	0.00672326	0.0057482	0.0131779	0.0205106	0.0184006	0.0136847
k141_9722914_2	Acidobacteria	0.0481726	0.050391	0.0288128	0.0206146	0.0378084	0.0290255	0.0286753
k141_59281_1	Acidobacteria	0.0152307	0.0193455	0.0143536	0.0212518	0.0195422	0.0256442	0.0222733
k141_730383_6	Acidobacteria	0.037964	0.0226802	0.0262242	0.0517251	0.0326747	0.0481563	0.0539644
k141_9903869_1	Acidobacteria	0.00738506	0.0282392	0.015817	0.0116586	0.00685881	0.0135122	0.015488
k141_1316478_6	Acidobacteria	0.0406019	0.0409706	0.0322263	0.109159	0.127885	0.0978784	0.0778193
k141_8344113_5	Acidobacteria	0.0106602	0.0153323	0.0106436	0.0155018	0.0373972	0.0183914	0.0162315
k141_4730367_3	Acidobacteria	0.0674638	0.0355949	0.0281395	0.0191676	0.0220702	0.0228421	0.024665
k141_2543023_3	Acidobacteria	0.0349282	0.0222278	0.0260668	0.0567173	0.0826918	0.0611895	0.0270023
k141_3297621_2	Acidobacteria	0.012	0.00493474	0.00701731	0.0182606	0.0105383	0.0119645	0.00876723
k141_3225345_4	Acidobacteria	0.0229858	0.0175583	0.00801914	0.00884275	0.00365783	0.0088137	0.0075571
k141_5839870_1	Acidobacteria	0.000453177	0.000170792	0.000205705	0.0012016	0.0159253	0.0336834	0.00746793
k141_5456948_7	Acidobacteria	0.00329735	0.0516535	0.00359949	0.00318897	0.00623694	0.00383644	0.00455559
k141_10636432_2	Acidobacteria	0	0	0	0	0	0.012434	0.00132665
k141_5848154_3	Acidobacteria	0.0358637	0.0086123	0.0130871	0.0142916	0.00278557	0.0213066	0.0155755
k141_8285757_4	Acidobacteria	0.0385177	0.0318634	0.0365909	0.0458868	0.0496706	0.0357139	0.0447978
k141_9361468_4	Acidobacteria	0.00587556	0.000270421	0.00817118	0.0286793	0.020749	0.0259374	0.0121157
k141_1073990_1	Acidobacteria	0.0194064	0.00826881	0.0144301	0.0157766	0.0117284	0.0369712	0.0204397
k141_5342155_2	Acidobacteria	0.0293956	0.00713874	0.026285	0.00847909	0.0115864	0.0104444	0.0092803
k141_4636944_1	Acidobacteria	0.0243475	0.0162029	0.0118136	0.0267914	0.0382614	0.0392132	0.0256766
k141_3151166_3	Acidobacteria	0.0824654	0.0865093	0.0903763	0.104804	0.0861023	0.0847523	0.0985411
k141_6319333_3	Acidobacteria	0.007596	0.00695082	0.00417444	0.00960023	0.0162836	0.00289491	0.00850786
k141_337927_1	Acidobacteria	0.00812387	0.00969208	0.0107468	0.0137155	0.0251792	0.00928158	0.0106359
k141_475455_4	Acidobacteria	0.0299606	0.0103688	0.0154315	0.0232806	0.0221152	0.0251918	0.0180167
k141_6423011_3	Acidobacteria	0.0348578	0.0101706	0.023756	0.0201804	0.016793	0.0256596	0.0290022
k141_2874715_1	Acidobacteria	0.0187917	0.0126438	0.0279614	0.0215012	0.0116924	0.0112397	0.017816
k141_5065220_7	Acidobacteria	0.0153932	0.0171404	0.0239561	0.0137818	0.0192846	0.0174524	0.0156427
k141_7908703_1	Acidobacteria	0.0481319	0.0269073	0.018844	0.0195202	0.0347523	0.0271117	0.023262
k141_7982051_2	Acidobacteria	0.0115405	0.0115264	0.0246919	0.0193732	0.0331094	0.0109008	0.0165565
k141_5308327_1	Acidobacteria	0	0.00212305	0.00116104	0.00537718	0.0046031	0.0122628	0.00384317
k141_8979297_1	Acidobacteria	0	0.00879305	0.0183964	0.0154847	0.0156035	0.00383919	0.0129533
k141_7562415_15	Acidobacteria	0.0172283	0.0215086	0.0226321	0.0257448	0.0314924	0.0218965	0.0367427
k141_1164840_4	Acidobacteria	0.00413512	0.00306965	0.0139553	0.00509056	0.0130732	0.00268051	0.0135951
k141_9168819_9	Acidobacteria	0.0384907	0.0496875	0.0507257	0.0473593	0.0610959	0.0712945	0.0478408
k141_7820312_8	Acidobacteria	0.0979845	0.0916918	0.0628922	0.129051	0.185305	0.0928734	0.115996
k141_4660136_3	Acidobacteria	0.0169613	0.0362658	0.0212701	0.0145419	0.0216701	0.0261909	0.0340157
k141_3658996_9	Acidobacteria	0.0295357	0.0346435	0.0258792	0.0386326	0.0562967	0.0313547	0.0390749
k141_6713349_4	Acidobacteria	0.0414339	0.0361928	0.0328679	0.0340079	0.038007	0.038074	0.0450726
k141_3809762_2	Acidobacteria	0.0246278	0.0262222	0.032211	0.0147997	0.0235647	0.0105317	0.0207381
k141_696244_6	Acidobacteria	0.0297542	0.0269344	0.0245168	0.0548007	0.0518474	0.043263	0.0469167
k141_1950845_6	Acidobacteria	0.0434079	0.0204169	0.039137	0.0453162	0.0399704	0.0190437	0.0318291
k141_7320361_3	Acidobacteria	0.0200961	0.0100209	0.0142257	0.0125004	0.00866564	0.0192737	0.00473054
k141_6973091_4	Acidobacteria	0.015365	0.00577119	0.00108972	0.00698363	0	0.00959533	0.00516486
k141_2518548_4	Acidobacteria	0.0109341	0.0264476	0.038176	0.012365	0.0236404	0.0248687	0.010225
k141_363645_7	Acidobacteria	0.0254138	0.0276979	0.0243331	0.089431	0.0635817	0.0555299	0.0443479
k141_442772_2	Acidobacteria	0.0129182	0.00905596	0.00717441	0.0131072	0.0139379	0.0118619	0.0127486
k141_2642371_1	Acidobacteria	0.00714151	0.00308819	0.0144937	0.00426776	0.00876814	0.00809013	0.00729454
k141_480799_1	Acidobacteria	0.0152455	0.0234429	0.0261626	0.00667414	0.0120497	0.00635311	0.020622
k141_2925890_4	Acidobacteria	0.0332405	0.0473465	0.0485033	0.0394156	0.0616507	0.0345752	0.0387948
k141_4951589_4	Acidobacteria	0.0192416	0.0178316	0.00998052	0.0185232	0.0293943	0.0302998	0.0235499
k141_7137871_6	Acidobacteria	0.0207848	0.0110209	0.00789254	0.00990418	0.014081	0.0134276	0.00292863
k141_3569150_7	Acidobacteria	0.0287038	0.0473837	0.0281946	0.0273535	0.0319206	0.0287823	0.0345426
k141_3971728_1	Acidobacteria	0.0145637	0.0284796	0.00571499	0.0169516	0.00891043	0.00587617	0.00798024
k141_4204368_1	Acidobacteria	0.00192654	0.00143014	0.00271042	0.00229544	0.00152269	0.0137373	0.00126679
k141_122376_3	Acidobacteria	0.0683209	0.0596921	0.0605145	0.068989	0.0808577	0.0765263	0.0688162
k141_7205095_1	Acidobacteria	0.0265225	0.0204653	0.0258579	0.0385759	0.0777075	0.049343	0.0560016
k141_6358113_6	Acidobacteria	0.0280203	0.0507096	0.0439168	0.0422031	0.0511846	0.0401444	0.0798115
k141_7081827_4	Acidobacteria	0.00870281	0	0.00617406	0.00542147	0.00322578	0.00127419	0.00326576
k141_9371421_2	Actinobacteria	0.156277	0.102894	0.0817226	0.0961179	0.086581	0.103033	0.126783
k141_8199188_1	Actinobacteria	0.0642125	0.0423392	0.0398991	0.0461332	0.0394765	0.0614029	0.0474664
k141_10886026_2	Actinobacteria	0.0245779	0.0316082	0.0156916	0.0345667	0.015614	0.0196937	0.0284218
k141_7318892_1	Actinobacteria	0.0354349	0.050245	0.054342	0.0509693	0.0378034	0.0567915	0.0539686
k141_8108671_2	Actinobacteria	0.0456236	0.0177292	0.0167969	0.0237792	0.0275039	0.0368623	0.0199898
k141_5127284_15	Actinobacteria	0.0803284	0.0907135	0.0918622	0.192264	0.140698	0.0782469	0.110757
k141_1150571_20	Actinobacteria	0.109448	0.102462	0.106731	0.0915019	0.118901	0.118305	0.077407
k141_7046050_3	Actinobacteria	0.0643263	0.00652745	0.0171495	0.0140925	0.021549	0.0206524	0.0196818
k141_441995_1	Actinobacteria	0.0071388	0.035604	0.0144214	0.00455687	0.0097522	0.0087353	0.00806686
k141_6478231_7	Actinobacteria	0.090183	0.0764089	0.0868861	0.0737472	0.0927456	0.0956113	0.0586326
k141_4511623_4	Actinobacteria	0.00787315	0.00786674	0.0147104	0.0136221	0.013707	0.0287862	0.00835072
k141_4654384_7	Actinobacteria	0.0610192	0.0203578	0.0361887	0.0531627	0.0602459	0.0561583	0.0359893
k141_2505743_1	Actinobacteria	0.0187184	0.0101057	0.00936752	0.00991215	0.0050212	0.00925483	0.011469
k141_2687369_4	Actinobacteria	0.0524465	0.0219911	0.0274073	0.0196229	0.0385613	0.0400615	0.0359737
k141_4665506_10	Actinobacteria	0.0752049	0.0234513	0.0396655	0.0462918	0.0445317	0.035789	0.0350769
k141_9009977_1	Actinobacteria	0.0176276	0	0.00475346	0.00856139	0.0125639	0.0106539	0.0207087
k141_4990854_2	Actinobacteria	0.385922	0.205787	0.183366	0.220493	0.198925	0.252787	0.255229
k141_3834364_1	Actinobacteria	0.0695491	0.0348792	0.0494454	0.04496	0.0365721	0.040776	0.0364875
k141_5358120_2	Actinobacteria	0.290619	0.170708	0.140254	0.195209	0.153309	0.196885	0.197654
k141_8744295_6	Actinobacteria	0.0817175	0.0630869	0.0741273	0.0730649	0.0710982	0.0881188	0.0626603
k141_5878066_2	Actinobacteria	0.0194648	0.0119532	0.00789109	0.0203135	0.00688735	0.0255468	0.0138919
k141_11016947_1	Actinobacteria	0.0314421	0.00790721	0.0256995	0.0287932	0.00725881	0.0221704	0.00934047
k141_6110505_7	Actinobacteria	0.330253	0.186571	0.171283	0.212341	0.178221	0.238937	0.234056
k141_303661_7	Actinobacteria	0.032529	0.038401	0.0326876	0.0552427	0.0339272	0.0480433	0.0410924
k141_5216064_4	Alphaproteobacteria	0.020003	0.0138489	0.0365813	0.0160187	0.0207385	0.0181466	0.0146963
k141_7255435_7	Alphaproteobacteria	0.0233786	0.025187	0.0193853	0.0406842	0.0398452	0.0427454	0.0375137
k141_8968353_2	Alphaproteobacteria	0.0199877	0.0362585	0.0162976	0.0205698	0.0222977	0.00977859	0.0134387
k141_949110_1	Alphaproteobacteria	0.016906	0.00448212	0.0134524	0.00723968	0.00935349	0.00461844	0.0221138
k141_1859874_4	Alphaproteobacteria	0.00496072	0.00908876	0.0105418	0.0107115	0.0218879	0.0127259	0.00668861
k141_4358960_1	Alphaproteobacteria	0.0595405	0.0185853	0.0352562	0.0329474	0.0286655	0.0400264	0.0303256
k141_7562036_14	Alphaproteobacteria	0.0172433	0.0197449	0.0232811	0.0453991	0.0383841	0.0553395	0.0442404
k141_5073361_1	Alphaproteobacteria	0.00782055	0.0262504	0.0141273	0.0192637	0.027157	0.0433289	0.0180354
k141_8939823_1	Alphaproteobacteria	0.00667828	0.00777806	0.00401146	0.00334103	0.00104188	0.00251325	0.00353723
k141_1641554_15	Alphaproteobacteria	0.0309237	0.0142501	0.0332238	0.00958291	0.00520195	0.0111993	0.0156879
k141_3209364_1	Alphaproteobacteria	0.00518154	0.00764709	0.00209546	0.0212929	0.00136512	0.00487831	0.00770652
k141_1737655_4	Alphaproteobacteria	0.0275495	0.0260773	0.03285	0.0152313	0.0138825	0.0402138	0.0271749
k141_6184361_3	Alphaproteobacteria	0.0131142	0.00538081	0.00767201	0.00323424	0	0.000971819	0.00996309
k141_8274746_4	Alphaproteobacteria	0.0287985	0.022869	0.00845565	0.0237488	0.0213466	0.0296317	0.02431
k141_2414892_1	Alphaproteobacteria	0.0337919	0.0121707	0.0146714	0.0104027	0.0154788	0.00950784	0.0109799
k141_4094200_3	Alphaproteobacteria	0.0647049	0.0780809	0.0420091	0.0966546	0.0707619	0.149117	0.088923
k141_1462910_1	Alphaproteobacteria	0.0283431	0.0311291	0.0276986	0.0179857	0.0231968	0.0255953	0.0244906
k141_7403811_3	Alphaproteobacteria	0.0389299	0.0539998	0.0509821	0.0551455	0.0495938	0.0441824	0.0495602
k141_2171531_1	Alphaproteobacteria	0.0174256	0.0544081	0.0307408	0.0251109	0.0183954	0.0249427	0.0195206
k141_1023328_1	Alphaproteobacteria	0.040002	0.0145974	0.0202409	0.0408284	0.0269155	0.0355001	0.019037
k141_3115710_6	Alphaproteobacteria	0.0149108	0.00730021	0.00643929	0.00941304	0.0169257	0.03202	0.0108541
k141_6464251_1	Alphaproteobacteria	0.0163014	0.00532067	0.0103894	0.0336716	0.0147163	0.023548	0.0099693
k141_5606170_4	Alphaproteobacteria	0.0319494	0.0298391	0.0115889	0.0258423	0.0360093	0.020748	0.0204621
k141_6963014_3	Alphaproteobacteria	0.0128856	0.0146077	0.0118091	0.0073436	0.00744168	0.0118666	0.0255512
k141_10135961_26	Alphaproteobacteria	0.0519703	0.0515544	0.0555048	0.0273069	0.0685518	0.0610101	0.0611631
k141_3727014_2	Alphaproteobacteria	0.0168792	0.0138562	0.0147927	0.0389002	0.0297139	0.0156415	0.0204643
k141_438482_4	Alphaproteobacteria	0.0278518	0.00613468	0.00768826	0.0106276	0.0236852	0.0149805	0.0223957
k141_1274772_1	Alphaproteobacteria	0.0186104	0.0235759	0.0259501	0.00902461	0.0278141	0.0274249	0.0240815
k141_5110457_3	Alphaproteobacteria	0.0209175	0.0224151	0.0145678	0.0224013	0.028775	0.0142107	0.00720745
k141_5133696_2	Alphaproteobacteria	0.0176517	0.0184235	0.00490954	0.0662723	0.0407154	0.0271267	0.015661
k141_5566025_1	Alphaproteobacteria	0.0215184	0.0260935	0.0270672	0.048973	0.0714641	0.0447075	0.0362495
k141_1466512_1	Alphaproteobacteria	0.0185059	0.0217337	0.00525697	0.0136299	0.00993719	0.0168724	0.00541852
k141_3414063_2	Alphaproteobacteria	0.0327985	0.0319447	0.0186597	0.028126	0.0504338	0.0301621	0.0219215
k141_7941649_12	Alphaproteobacteria	0.288427	0.252484	0.274408	0.329758	0.335461	0.219336	0.243186
k141_5854115_3	Alphaproteobacteria	0.0194894	0.0354281	0.0353043	0.0167825	0.0272773	0.0227505	0.0397798
k141_206653_4	Alphaproteobacteria	0.0311298	0.0385274	0.0491809	0.0344025	0.00951883	0.0132409	0.0195108
k141_811093_9	Alphaproteobacteria	0.0682862	0.0909429	0.0863206	0.0678091	0.0666491	0.0882076	0.0808895
k141_3689495_4	Alphaproteobacteria	0.050845	0.0441393	0.0321709	0.0647939	0.103022	0.0590931	0.0463368
k141_8700698_4	Alphaproteobacteria	0.0105543	0.0207988	0.0113149	0.00621402	0.0188522	0.0103028	0.00987324
k141_7656546_5	Alphaproteobacteria	0.091841	0.0726638	0.0709647	0.0617653	0.04482	0.0673412	0.0765648
k141_8873392_3	Alphaproteobacteria	0.00321239	0.00475147	0.0162621	0.00188104	0.00133131	0.00327564	0.00377364
k141_3769960_6	Alphaproteobacteria	0.0108725	0.0153985	0.0137357	0.007042	0.0109156	0.00443465	0.00224918
k141_4714321_6	Alphaproteobacteria	0.0350364	0.0387897	0.0311167	0.0372922	0.0309863	0.0622541	0.0534183
k141_2823633_4	Alphaproteobacteria	0.216661	0.219997	0.193803	0.232966	0.300365	0.223025	0.232524
k141_149186_1	Alphaproteobacteria	0.0347375	0.0210082	0.0226296	0.0289896	0.0311574	0.0224181	0.0356426
k141_97704_4	Alphaproteobacteria	0.10447	0.147079	0.119611	0.0982596	0.0660997	0.0774966	0.101393
k141_2269563_5	Alphaproteobacteria	1.8388	2.3989	1.94819	2.18942	2.07346	2.12364	2.33712
k141_10385147_4	Alphaproteobacteria	0.0618116	0.0348781	0.0412352	0.10334	0.126807	0.118606	0.105619
k141_8242956_4	Alphaproteobacteria	0.00365627	0.0277026	0.012819	0.018447	0.0100308	0.0110396	0.00822979
k141_7686727_2	Alphaproteobacteria	0.0108176	0.00632538	0.0111477	0.010278	0.00490198	0.0108673	0.0102136
k141_11171655_1	Alphaproteobacteria	0.0859618	0.0606578	0.0485519	0.13075	0.140276	0.133949	0.108509
k141_2607582_1	Alphaproteobacteria	0.0980331	0.0826203	0.13416	0.132853	0.122835	0.119103	0.115289
k141_1278176_4	Alphaproteobacteria	0.0315969	0.0303085	0.0243399	0.0307899	0.0375814	0.0264105	0.0347197
k141_1869893_2	Alphaproteobacteria	0.0521891	0.0526141	0.0235164	0.0729644	0.0651832	0.0506904	0.0457595
k141_7803682_4	Alphaproteobacteria	0.0365811	0.0196215	0.0187329	0.0488755	0.0329532	0.0346291	0.0411261
k141_6667941_1	Alphaproteobacteria	0.0593409	0.00707391	0.00893458	0.00479678	0.00422196	0.00904396	0.00282067
k141_2489928_4	Alphaproteobacteria	0.132207	0.0500245	0.0809382	0.0649758	0.121213	0.118352	0.098487
k141_7202078_5	Alphaproteobacteria	0.0470907	0.04343	0.0555152	0.0171667	0.0107712	0.02359	0.0221531
k141_2417838_2	Alphaproteobacteria	0.0127631	0.0131131	0.0206462	0.00481364	0.00742703	0.00702397	0.0079442
k141_6871763_1	Alphaproteobacteria	0.122419	0.09714	0.0977673	0.174061	0.287274	0.185757	0.187536
k141_6449541_5	Alphaproteobacteria	0.0568651	0.0957546	0.048471	0.0247739	0.0372988	0.0356566	0.0438658
k141_9023602_1	Alphaproteobacteria	0.0154375	0.025703	0.00952057	0.00830959	0.0113861	0.00972796	0.0115605
k141_7609837_4	Alphaproteobacteria	0.0290924	0.0290649	0.0305628	0.0240257	0.0282968	0.045649	0.030217
k141_8351714_9	Alphaproteobacteria	0.0313665	0.029502	0.0280473	0.0139072	0.0316678	0.0314402	0.0275057
k141_2873197_1	Alphaproteobacteria	0.0683574	0.0569757	0.0652068	0.184595	0.167656	0.172941	0.12994
k141_1984879_9	Alphaproteobacteria	0.0708325	0.0533572	0.0478287	0.104237	0.160474	0.0993848	0.0758903
k141_9193633_10	Alphaproteobacteria	0.0222887	0.00993997	0.0123203	0.0150688	0.0118044	0.0112362	0.0214842
k141_4562270_1	Alphaproteobacteria	0.034073	0.0484076	0.0421791	0.0254907	0.0415013	0.0519736	0.0433915
k141_8385878_1	Alphaproteobacteria	0.0410172	0.013987	0.0157239	0.0141359	0.0121216	0.0210751	0.0206524
k141_9413624_1	Alphaproteobacteria	0.0188978	0.0225007	0.0279065	0.04188	0.0272894	0.0360166	0.0435035
k141_5802941_1	Alphaproteobacteria	0.0556592	0.0312746	0.0318789	0.0462576	0.0678146	0.0457424	0.0466002
k141_2858755_3	Alphaproteobacteria	0.0188882	0.0121887	0.0129662	0.0357283	0.0759555	0.0543104	0.0261314
k141_797704_4	Alphaproteobacteria	0.044108	0.0666698	0.0448295	0.0231418	0.0340474	0.0238098	0.0259516
k141_135981_1	Alphaproteobacteria	0.0178617	0.0270246	0.0128909	0.0237598	0.0153922	0.030436	0.0376095
k141_7667643_4	Alphaproteobacteria	0.00781274	0.0143749	0.0120151	0.0118232	0.0252823	0.0242371	0.0123293
k141_4552765_5	Alphaproteobacteria	0.0101719	0.0156823	0.00442437	0.010142	0.0371619	0.0205769	0.0153283
k141_7774980_1	Alphaproteobacteria	0.0429014	0.0063987	0.0144344	0.00530565	0.0100343	0.00256229	0.00557066
k141_3065454_9	Alphaproteobacteria	0.0363653	0.0356285	0.0314035	0.0228282	0.0338692	0.0412454	0.040095
k141_7716780_9	Alphaproteobacteria	0.0342616	0.0214577	0.0225981	0.0125731	0.0265844	0.0245016	0.0228992
k141_8095664_14	Alphaproteobacteria	0.260926	0.251953	0.23881	0.32621	0.315967	0.208098	0.230912
k141_173771_1	Alphaproteobacteria	0.00410468	0.0128482	0.0164131	0.019209	0.0222881	0.0199799	0.0262886
k141_6612718_1	Alphaproteobacteria	0.0118282	0.0218048	0.0337458	0.0217723	0.0300346	0.0314241	0.0300238
k141_7050373_2	Alphaproteobacteria	0.0386983	0.0511516	0.0408097	0.0329908	0.0403733	0.0487089	0.0309198
k141_6578516_3	Alphaproteobacteria	0.16548	0.104747	0.0950171	0.0684095	0.0578149	0.0853285	0.0847131
k141_10666210_1	Alphaproteobacteria	0.0164378	0.0098406	0.00845669	0.00829947	0.00419098	0.0177018	0.00348663
k141_1328756_1	Alphaproteobacteria	0.0805699	0.0856713	0.0901644	0.100841	0.116605	0.0946568	0.100137
k141_1399912_1	Alphaproteobacteria	0.0226158	0.00457869	0.011008	0.0108021	0.0224366	0.00640673	0.00663397
k141_2253062_4	Alphaproteobacteria	0.0107581	0.038541	0.0187489	0.0108541	0.01147	0.0087316	0.00954885
k141_4650037_4	Alphaproteobacteria	0.0123221	0.0304142	0.0137563	0.018761	0.0155269	0.0226676	0.0160658
k141_3849028_2	Alphaproteobacteria	0.0142764	0.0135336	0.00644391	0.0117519	0.0132795	0.00521933	0.0130214
k141_2465858_6	Alphaproteobacteria	0.0124843	0.0122058	0.0105209	0.0405318	0.0290884	0.0282297	0.0296333
k141_9744765_29	Alphaproteobacteria	0.0742207	0.0592861	0.0460309	0.101057	0.15496	0.0919761	0.0698765
k141_2467970_3	Alphaproteobacteria	0.0299535	0.0079548	0.00142419	0.0100981	0.00488011	0.00115773	0.00372441
k141_6143827_1	Alphaproteobacteria	0.00836697	0.0312648	0.02161	0.0208883	0.00988922	0.0240289	0.0258106
k141_4038527_1	Alphaproteobacteria	0.0365429	0.0186817	0.0306872	0.0145785	0.0215672	0.0128518	0.0167628
k141_7183201_3	Alphaproteobacteria	0.0339895	0.0042098	0.0064422	0.0228774	0.00847183	0.018658	0.0138068
k141_7693763_9	Alphaproteobacteria	0.15662	0.260948	0.215676	0.152508	0.141783	0.185945	0.188764
k141_2862956_1	Alphaproteobacteria	0.0359516	0.0213862	0.0342206	0.0296842	0.0715483	0.0420773	0.0523213
k141_2318040_1	Alphaproteobacteria	0.0138994	0.016685	0.0267701	0.00826401	0.013615	0.0295206	0.0124382
k141_3814525_8	Alphaproteobacteria	0.0120932	0.0190227	0.0133545	0.0318355	0.0174322	0.0250212	0.0285794
k141_4526811_4	Alphaproteobacteria	0.0187874	0.00957219	0.0391631	0.000995686	0	0.00199981	0.00382915
k141_7004996_4	Alphaproteobacteria	0.0118795	0.00386246	0.0149327	0.014294	0.0257245	0.00927389	0.0156785
k141_540824_3	Alphaproteobacteria	0.046358	0.00373039	0.00488631	0.00123374	0.0051147	0	0.00139327
k141_6674723_3	Alphaproteobacteria	0.051544	0.0288263	0.0326059	0.0436488	0.0549043	0.047805	0.0417522
k141_395743_8	Alphaproteobacteria	0.0471075	0.027736	0.0309089	0.065771	0.0786577	0.0551385	0.0437883
k141_1799436_1	Alphaproteobacteria	0.0449231	0.0585762	0.054493	0.0553381	0.0656368	0.0455175	0.0515975
k141_1458466_3	Alphaproteobacteria	0.130091	0.107881	0.131105	0.157188	0.180886	0.175597	0.152004
k141_7607919_9	Alphaproteobacteria	0.0809701	0.045707	0.0470545	0.0730675	0.0830159	0.063934	0.0804043
k141_7679616_1	Alphaproteobacteria	0.0331098	0.0178691	0.0147736	0.0136844	0.019036	0.0110145	0.0155148
k141_9678883_4	Alphaproteobacteria	0.0439804	0.0344782	0.0231825	0.0224828	0.0117834	0.0154628	0.0156849
k141_7657262_2	Alphaproteobacteria	0.0365266	0.0322285	0.0568454	0.0453231	0.0557375	0.0477536	0.0575303
k141_9732626_7	Alphaproteobacteria	0.00467821	0.0067019	0.00654477	0.0068922	0.0174267	0.0155238	0.0145133
k141_3799747_3	Alphaproteobacteria	0.0308857	0.0190752	0.0116248	0.0110844	0.0214198	0.0058942	0.0125216
k141_3295567_2	Alphaproteobacteria	0.0149937	0.00238348	0.00752737	0.00554336	0.00251869	0.00601361	0.0154322
k141_745355_1	Alphaproteobacteria	0.00603689	0.00356475	0.00382929	0.00295581	0.00379545	0.00330556	0.014397
k141_3270753_2	Alphaproteobacteria	0.0291236	0.0165038	0.0301891	0.0269002	0.0274748	0.0171359	0.040582
k141_4261509_1	Alphaproteobacteria	0.0197533	0.0326797	0.020327	0.0493058	0.0703279	0.0482807	0.0533452
k141_8363636_2	Alphaproteobacteria	0.0065673	0.0116399	0.0094833	0.014916	0.00675991	0.0219985	0.008342
k141_9306359_2	Alphaproteobacteria	0.0186287	0.0135535	0.00640961	0.0105459	0.00792456	0.0181518	0.0230607
k141_3747912_4	Alphaproteobacteria	0.041713	0.00722004	0.0123928	0.00802576	0.00822363	0.0107096	0.00935445
k141_4603128_14	Alphaproteobacteria	0.0301122	0.0151189	0.0120724	0.0726466	0.029669	0.0721558	0.0468534
k141_7893729_2	Alphaproteobacteria	0.463134	0.609283	0.515937	0.541239	0.534819	0.502462	0.57115
k141_8607178_1	Alphaproteobacteria	0.0423598	0.0444499	0.0485827	0.0544583	0.0283542	0.0388436	0.0366576
k141_1379260_1	Alphaproteobacteria	0.0128167	0.0113775	0.0111329	0.0108991	0.0209173	0.00919836	0.0125059
k141_9709097_1	Alphaproteobacteria	0.0819486	0.0723781	0.0622412	0.0933238	0.114999	0.0854757	0.0946421
k141_3997410_7	Alphaproteobacteria	0.25007	0.290235	0.244945	0.309064	0.353359	0.324421	0.302148
k141_6497622_9	Alphaproteobacteria	0.0175179	0.0290186	0.0214099	0.0306489	0.0217729	0.0561671	0.0322161
k141_1351114_1	Alphaproteobacteria	0.0180734	0.0242152	0.0207144	0.0220342	0.0170124	0.0219211	0.0198261
k141_2407772_2	Alphaproteobacteria	0.0577027	0.0289464	0.0180562	0.0248349	0.0278272	0.0257089	0.0343328
k141_8933528_4	Alphaproteobacteria	0.0516159	0.0544568	0.0506155	0.0895672	0.0613213	0.0467861	0.0785987
k141_4917766_1	Alphaproteobacteria	0.0229097	0.0265984	0.0246492	0.0485375	0.0669007	0.0388097	0.038051
k141_3175761_2	Alphaproteobacteria	0.0220726	0.0195989	0.00937134	0.00486746	0.00957138	0.00608395	0.013618
k141_560603_4	Alphaproteobacteria	0.0590719	0.068424	0.0532595	0.0640579	0.0529932	0.0747096	0.080692
k141_1255133_1	Alphaproteobacteria	0.170803	0.221309	0.143637	0.208129	0.277609	0.202822	0.199055
k141_9322798_5	Alphaproteobacteria	0.0174113	0.0127882	0.0158566	0.0242404	0.024786	0.0176057	0.0124947
k141_10631692_4	Alphaproteobacteria	0.167199	0.167797	0.207334	0.195019	0.186867	0.189645	0.228805
k141_147913_4	Alphaproteobacteria	0.0276083	0.0169685	0.00681595	0.0125667	0.028596	0.0196617	0.0318432
k141_10650061_3	Alphaproteobacteria	0.00844135	0.013204	0.0128857	0.00604949	0.0100078	0.0142661	0.0222419
k141_2042928_2	Alphaproteobacteria	0.0228103	0.00914377	0.0124992	0.00615681	0.00904129	0.00543785	0.00438771
k141_2194541_5	Alphaproteobacteria	0.0242417	0.0216146	0.0283623	0.0182332	0.0185657	0.0149405	0.0277295
k141_4430756_5	Alphaproteobacteria	0.0129569	0.00610766	0.0175647	0.00935392	0.00533987	0.00755917	0.00937171
k141_5142419_7	Alphaproteobacteria	0.0502842	0.0109553	0.0293027	0.00993932	0.0143128	0.0127356	0.0155301
k141_10196945_4	Alphaproteobacteria	0.0163199	0.0123528	0.0119294	0.0230326	0.0107491	0.0139291	0.0280924
k141_6893764_4	Alphaproteobacteria	0.135969	0.22855	0.178534	0.140102	0.118608	0.183895	0.130978
k141_5952986_1	Alphaproteobacteria	0.0709642	0.0437207	0.0284588	0.0210829	0.026309	0.0240227	0.0275991
k141_6474076_1	Alphaproteobacteria	0.336265	0.413699	0.35205	0.47584	0.467608	0.403064	0.376142
k141_3249793_1	Alphaproteobacteria	0.0271737	0.0267765	0.0191688	0.0262484	0.0234521	0.0262554	0.0418193
k141_9341495_1	Alphaproteobacteria	0.410989	0.315489	0.263778	0.492079	0.551553	0.332464	0.419205
k141_3062605_33	Alphaproteobacteria	0.0428207	0.0535057	0.0528634	0.0276266	0.0466293	0.0629033	0.0426247
k141_962834_4	Alphaproteobacteria	0.0966227	0.0737619	0.0535326	0.265588	0.174409	0.203035	0.154776
k141_3101971_2	Alphaproteobacteria	0.00972416	0.0105961	0.0150207	0.0168504	0.0185949	0.00809625	0.0250567
k141_8154721_2	Alphaproteobacteria	0.0170711	0.0161134	0.00954482	0.0223028	0.0139617	0.0183945	0.0245965
k141_9066322_1	Alphaproteobacteria	0.0163306	0.011848	0.0284271	0.00921942	0.0153111	0.0115019	0.0156182
k141_1363174_1	Alphaproteobacteria	0.0181359	0.0282459	0.0174918	0.00766711	0.026947	0.0221617	0.033205
k141_5609061_3	Alphaproteobacteria	0.0217077	0.0186601	0.0141123	0.0072946	0.00452629	0.0195428	0.0126236
k141_5399563_2	Alphaproteobacteria	0.00809551	0.0108267	0.0150587	0.00826401	0.02176	0.0117803	0.0138413
k141_2301327_5	Alphaproteobacteria	0.00243824	0.00361998	0.0174016	0.003752	0.00578138	0.0025458	0.00801625
k141_3813455_3	Alphaproteobacteria	0.0298748	0.0162688	0.0451191	0.0292548	0.0286707	0.0388538	0.0213141
k141_2779545_2	Alphaproteobacteria	0.0128484	0.0332253	0.0197376	0.0182775	0.0239209	0.0148641	0.0087462
k141_8560834_1	Alphaproteobacteria	0.0123454	0.00533403	0.0131575	0.0158713	0.0177973	0.0413265	0.017052
k141_2278434_4	Alphaproteobacteria	0.0155703	0.0128449	0.00402784	0.00496881	0.0218878	0.0122439	0.00464982
k141_3040211_1	Alphaproteobacteria	0.0228704	0.0216699	0.0240919	0.0187315	0.00840492	0.0149178	0.017001
k141_2402310_15	Alphaproteobacteria	0.0240175	0.0183558	0.026431	0.00757607	0.0307441	0.0313236	0.0272228
k141_9001997_6	Alphaproteobacteria	0.0488314	0.0211282	0.0222045	0.0200095	0.016716	0.0265169	0.0254347
k141_8469657_2	Alphaproteobacteria	0.0784963	0.0974127	0.0877731	0.0696829	0.0666961	0.0842562	0.0872108
k141_7359771_2	Alphaproteobacteria	0.0196848	0.030161	0.0250031	0.0312037	0.0343462	0.0375396	0.0372443
k141_1096703_7	Alphaproteobacteria	0.2107	0.164458	0.147956	0.323661	0.325795	0.22747	0.253201
k141_5809471_1	Alphaproteobacteria	0.129673	0.132564	0.122812	0.164071	0.204386	0.177116	0.165319
k141_6153197_2	Alphaproteobacteria	0.257157	0.175168	0.139976	0.154617	0.154031	0.141047	0.156806
k141_5899502_4	Alphaproteobacteria	0.0263392	0.066354	0.0355256	0.0230582	0.0366531	0.0321967	0.0405443
k141_3060775_9	Alphaproteobacteria	9.95509e-05	4.61707e-05	0.000361495	3.34843e-06	0.00011136	0.0939157	3.14776e-05
k141_566248_9	Alphaproteobacteria	0.0283343	0.0336527	0.0412599	0.0158364	0.0350135	0.0354297	0.0305321
k141_6980950_3	Alphaproteobacteria	0.0569915	0.0359782	0.0567389	0.0286522	0.0410148	0.0415314	0.046053
k141_1494524_6	Alphaproteobacteria	0.0226479	0.0296934	0.0155292	0.0340033	0.0299725	0.039677	0.0318955
k141_4438704_2	Alphaproteobacteria	0.037931	0.0411469	0.0298471	0.0203119	0.00847127	0.0321138	0.0263643
k141_2829224_4	Alphaproteobacteria	0.24707	0.259579	0.215354	0.293604	0.261048	0.216346	0.260413
k141_2464665_1	Alphaproteobacteria	0.285172	0.335514	0.238652	0.341465	0.368043	0.381277	0.396712
k141_9310368_7	Alphaproteobacteria	0.0219429	0.0305071	0.0236889	0.0580713	0.036195	0.0481952	0.0418676
k141_4921561_3	Alphaproteobacteria	0.00206359	0.0101792	0.0124013	0.0025772	0.00827325	0.0026172	0.00412969
k141_3891725_1	Alphaproteobacteria	0.0299136	0.0301469	0.0216528	0.0407833	0.0845135	0.0420024	0.0130672
k141_7956564_1	Alphaproteobacteria	0.0866011	0.0918255	0.115756	0.0981185	0.105456	0.1441	0.118024
k141_7086875_9	Alphaproteobacteria	0.0206691	0.0289458	0.0201504	0.0157287	0.0268666	0.0297726	0.0224329
k141_2075034_1	Alphaproteobacteria	0.00577356	0.00750036	0.0226335	0.00355378	0.00482405	0.00934315	0.00869099
k141_2522707_2	Alphaproteobacteria	0.0361435	0.0129367	0.0337487	0.021649	0.020217	0.0176132	0.0158397
k141_5110455_1	Alphaproteobacteria	0.0085634	0.00246103	0.00136573	0	0.00170175	0.00222043	0.00370025
k141_8882529_6	Alphaproteobacteria	0.0251889	0.0269522	0.0340637	0.0325693	0.0191574	0.0276834	0.0310603
k141_9452657_1	Alphaproteobacteria	0.0209299	0.0236227	0.0226012	0.0292294	0.0367173	0.0391139	0.0307422
k141_6205269_3	Alphaproteobacteria	0.00771966	0.000955096	0.00960752	0.010284	0.00305072	0.0131954	0.010152
k141_6268491_9	Alphaproteobacteria	0.112862	0.133803	0.128499	0.15226	0.14567	0.185966	0.184304
k141_847019_4	Alphaproteobacteria	0.210855	0.122947	0.132355	0.151232	0.142664	0.130276	0.144328
k141_3462115_1	Alphaproteobacteria	0.000868493	0.00787624	0.00247012	0.0129814	0.0186139	0.0200704	0.0172749
k141_3099404_1	Alphaproteobacteria	0.0372412	0.0355146	0.0429547	0.0180764	0.0397368	0.029245	0.0225987
k141_6574327_2	Alphaproteobacteria	0.0315378	0.0146449	0.0141368	0.0404392	0.0331974	0.0238707	0.0171238
k141_9651062_1	Alphaproteobacteria	0.0572726	0.059279	0.0675584	0.0433095	0.0332422	0.0502728	0.0449018
k141_1785333_1	Alphaproteobacteria	0.00339771	0.0183404	0.00166733	0.00703121	0	0.00271077	0.00249699
k141_7305877_1	Alphaproteobacteria	0.039013	0.0243024	0.0129172	0.00981361	0.0142742	0.029116	0.0156029
k141_8870439_1	Alphaproteobacteria	0.0858387	0.0778264	0.0690661	0.158584	0.178424	0.102855	0.0953201
k141_144930_2	Alphaproteobacteria	0.0185751	0.0311872	0.0273675	0.0182399	0.0422013	0.0207707	0.0320269
k141_9174361_2	Alphaproteobacteria	0.266337	0.30884	0.254855	0.350284	0.424196	0.432637	0.408317
k141_613834_2	Alphaproteobacteria	0.0174293	0.0108849	0.00742657	0.012281	0.00670343	0.0221843	0.0124211
k141_4805559_9	Alphaproteobacteria	0.0235604	0.0165408	0.0204704	0.0157912	0.0180547	0.0182254	0.0300449
k141_8251460_3	Alphaproteobacteria	0.00967104	0.0103675	0.0130948	0.00655203	0.00943165	0.0195636	0.0107602
k141_4963687_4	Alphaproteobacteria	0.0660565	0.0515579	0.035905	0.0901082	0.100634	0.0688055	0.0764316
k141_4687130_6	Alphaproteobacteria	0.137508	0.16652	0.127455	0.132598	0.116845	0.131413	0.139447
k141_481864_1	Alphaproteobacteria	0.0260356	0.0309132	0.0209756	0.0271757	0.0160051	0.020199	0.024692
k141_4850086_12	Alphaproteobacteria	0.0301228	0.0131179	0.0202041	0.0269801	0.0158118	0.0152552	0.0214486
k141_2672761_5	Alphaproteobacteria	0.0184999	0.0120743	0.0202708	0.00617598	0.00946499	0.0117988	0.0116046
k141_1337998_1	Alphaproteobacteria	0.0179466	0.028125	0.0162493	0.00493648	0.00966345	0.00772738	0.0107192
k141_2957068_4	Alphaproteobacteria	0.010576	0.0394341	0.0164454	0.0123593	0.0155597	0.00580775	0.00407317
k141_10200274_2	Alphaproteobacteria	0.0402525	0.0313278	0.0239886	0.0649724	0.0545162	0.0339584	0.0387153
k141_6849907_1	Alphaproteobacteria	0.0240604	0.0335529	0.03443	0.0227843	0.0346482	0.033113	0.0452283
k141_1807265_4	Alphaproteobacteria	0.0371002	0.0382903	0.0396457	0.0300941	0.0603184	0.0418199	0.0458714
k141_5793858_3	Alphaproteobacteria	0.0353415	0.0194703	0.0104576	0.0110622	0.00592297	0.0160739	0.0109814
k141_6247059_9	Alphaproteobacteria	0.0875098	0.0633814	0.0627073	0.0260166	0.0191362	0.0391371	0.0396148
k141_2585024_4	Alphaproteobacteria	0.0114301	0.020169	0.00930224	0.00707363	0.0164238	0.0131008	0.0130203
k141_4443643_7	Alphaproteobacteria	0.0398488	0.0291903	0.0265868	0.0308584	0.0229087	0.0363009	0.0265608
k141_6443081_9	Alphaproteobacteria	0.0389583	0.0499441	0.0470208	0.0236579	0.00955552	0.0244506	0.0312272
k141_6256839_4	Alphaproteobacteria	0.0342201	0.0242744	0.0207472	0.019338	0.019068	0.0335335	0.0240549
k141_9692127_1	Alphaproteobacteria	0.00680628	0.0206432	0.00542749	0.0167578	0.00537953	0.00551505	0.0100697
k141_4344295_11	Alphaproteobacteria	0.0204851	0.025386	0.0214238	0.0229584	0.0278399	0.043073	0.0430236
k141_489301_1	Alphaproteobacteria	0.0149702	0.00495298	0.0135949	0.01174	0.00901348	0.0183295	0.00904679
k141_807504_2	Alphaproteobacteria	0.010449	0.023551	0.0293562	0.0352342	0.0698992	0.0448907	0.0222251
k141_9466718_5	Alphaproteobacteria	0.0154295	0.0158123	0.0185325	0.0122938	0.00966774	0.0132132	0.0161606
k141_3687969_7	Alphaproteobacteria	0.0147223	0.00956277	0.0124073	0.00677221	0.00554796	0.00718032	0.00685707
k141_2893066_1	Alphaproteobacteria	0.093967	0.0883473	0.0908025	0.0924682	0.0635993	0.0912138	0.0883962
k141_5722899_2	Alphaproteobacteria	0.00649143	0.00240941	0.0141181	0.0119156	0.00855113	0.000541022	0.00986306
k141_8289660_1	Alphaproteobacteria	0.0334573	0.0490628	0.0504977	0.0288973	0.0302677	0.0240265	0.0358425
k141_4969144_2	Alphaproteobacteria	0.0696659	0.0613742	0.0542569	0.0320693	0.0203101	0.0306686	0.0374296
k141_6892458_3	Alphaproteobacteria	0.0346619	0.0162802	0.0100554	0.0234093	0.0153405	0.00915499	0.00998964
k141_4478642_4	Alphaproteobacteria	0.0258403	0.0329204	0.035175	0.0240035	0.0351976	0.0323303	0.0350088
k141_812975_2	Alphaproteobacteria	0.0388668	0.0180326	0.012355	0.00594003	0.0158321	0.0105456	0.0087469
k141_9420746_2	Alphaproteobacteria	0.0196741	0.0195848	0.0206122	0.0160392	0.0223368	0.0189765	0.034605
k141_3259355_4	Alphaproteobacteria	0.0482016	0.034163	0.0167129	0.040482	0.0229088	0.0365958	0.037251
k141_6850058_1	Alphaproteobacteria	0.0254439	0.036497	0.0261276	0.0256363	0.0283726	0.0384785	0.0330924
k141_4995419_1	Alphaproteobacteria	0.172831	0.205284	0.110016	0.209884	0.333214	0.19853	0.187496
k141_5388572_4	Alphaproteobacteria	0.301539	0.330776	0.242751	0.283971	0.383956	0.297087	0.299695
k141_5083515_1	Alphaproteobacteria	0.0878318	0.0895119	0.0827241	0.0370036	0.0368372	0.0755227	0.0626009
k141_10501511_22	Alphaproteobacteria	0.0272227	0.0362205	0.030067	0.0201507	0.0309529	0.0328082	0.0394448
k141_5379013_4	Alphaproteobacteria	0.0292277	0.0204372	0.0210153	0.00989622	0.00491579	0.00877217	0.0154
k141_9646134_2	Alphaproteobacteria	0.0630996	0.061951	0.0324626	0.132001	0.135552	0.0936813	0.0895206
k141_2368935_3	Alphaproteobacteria	0.0103146	0.0166029	0.00548059	0.0063489	0.0081524	0.0181483	0.0203469
k141_5000238_1	Alphaproteobacteria	0.0123515	0.0200895	0.0158483	0.024561	0.0161116	0.0135128	0.0204575
k141_4140208_7	Alphaproteobacteria	0.0611136	0.0325352	0.0332215	0.0483792	0.0461374	0.0414098	0.0482721
k141_6801967_2	Alphaproteobacteria	0.16878	0.226467	0.166306	0.238911	0.136823	0.180952	0.238488
k141_6184979_6	Alphaproteobacteria	0.0868631	0.110529	0.0778778	0.251187	0.205935	0.162676	0.186584
k141_9465623_23	Alphaproteobacteria	0.0339799	0.0183521	0.0222861	0.0627325	0.0422998	0.0613248	0.0457791
k141_9462732_4	Alphaproteobacteria	0.00514199	0.00886108	0.0107246	0.0184782	0.0107579	0.00588212	0.00936902
k141_8029881_2	Alphaproteobacteria	0.121035	0.126988	0.11634	0.166213	0.114969	0.119946	0.132603
k141_2712752_1	Alphaproteobacteria	0.0341832	0.0231623	0.0193737	0.0924277	0.0497099	0.0759801	0.0467711
k141_5191137_1	Alphaproteobacteria	0.0427373	0.00380705	0.0215676	0.0100564	0.00207497	0.00443258	0.0066079
k141_6885345_3	Alphaproteobacteria	0.0364379	0.00255799	0.0206654	0.00909762	0.0094536	0	0.0101868
k141_3454254_12	Alphaproteobacteria	0.0025344	0.035917	0.0121486	0.00199934	0.00178442	0.00127407	0.00169539
k141_4938074_2	Alphaproteobacteria	0.0264368	0.0197669	0.0195725	0.0389801	0.0639259	0.0503847	0.0393101
k141_5434072_2	Alphaproteobacteria	0.0152388	0.0107951	0.0163658	0.0130905	0.00637439	0.0248665	0.00907922
k141_1485504_1	Alphaproteobacteria	0.0117369	0.0124468	0.0252197	0.0169079	0.0125491	0.0248433	0.014147
k141_7318124_6	Alphaproteobacteria	0.186902	0.207326	0.164823	0.227952	0.165333	0.172872	0.238902
k141_935714_1	Alphaproteobacteria	0.00570948	0.0108502	0.00755077	0.0173554	0.00653986	0.0141039	0.00555049
k141_4089342_2	Alphaproteobacteria	0.0250039	0.0151804	0.00953557	0.0690324	0.0270139	0.0504371	0.0369854
k141_1459379_1	Alphaproteobacteria	0.0312266	0.00399391	0.0138338	0.0174709	0.0126122	0.0198754	0.00364827
k141_542643_9	Alphaproteobacteria	1.16015	1.6875	1.44696	1.48983	1.69991	1.40628	1.59975
k141_4732067_2	Alphaproteobacteria	0.324142	0.370742	0.349088	0.406005	0.506288	0.457931	0.471503
k141_1431055_4	Alphaproteobacteria	0.0495658	0.00676724	0.0182411	0.0296955	0.0256196	0.0154066	0.0199952
k141_6500321_4	Alphaproteobacteria	0.226711	0.280723	0.200331	0.273466	0.338751	0.298573	0.287569
k141_7151018_1	Alphaproteobacteria	0.0126147	0.00771936	0.00850224	0.00156524	0.0139973	0.00329681	0.00752439
k141_1282774_5	Alphaproteobacteria	0.0115471	0.0225011	0.0169887	0.0184797	0.0191658	0.0133771	0.0159448
k141_641240_1	Alphaproteobacteria	0.00231964	0	0	0.0028454	0.0386714	0	0.00457579
k141_1872881_4	Alphaproteobacteria	0.00995118	0.0093746	0.0135373	0.0070513	0.0203184	0.00494551	0.0108043
k141_3911113_5	Alphaproteobacteria	0.0542637	0.0404384	0.0357268	0.0251497	0.0293636	0.0470643	0.0375546
k141_1176448_1	Alphaproteobacteria	0.0245634	0.00765687	0.0236001	0.0260259	0.0261576	0.0320748	0.0306123
k141_1925084_2	Alphaproteobacteria	0.279385	0.278892	0.264673	0.328799	0.385736	0.327072	0.330607
k141_5750376_1	Alphaproteobacteria	0.012275	0.0065087	0.0139834	0.0117575	0.00538555	0.0109207	0.0106987
k141_68423_1	Alphaproteobacteria	0.0564787	0.0616733	0.043248	0.0337453	0.0357162	0.0547582	0.0520113
k141_6658590_1	Alphaproteobacteria	0.0217334	0.00994293	0.0165321	0.0165408	0.0115326	0.0202001	0.00945469
k141_9914532_5	Alphaproteobacteria	0.041066	0.0549961	0.0339372	0.0479854	0.0434784	0.0493838	0.0415565
k141_8584474_9	Alphaproteobacteria	0.0253111	0.0459011	0.0333029	0.0203161	0.033953	0.0283736	0.028593
k141_9507504_1	Alphaproteobacteria	0.0114243	0.0283478	0.0495722	0.0214303	0.0406635	0.0248884	0.0289367
k141_7524783_1	Alphaproteobacteria	0.0254337	0.0352742	0.0108537	0.0110075	0.0171071	0.0206086	0.0130654
k141_1204883_4	Alphaproteobacteria	0.0132458	0.00420655	0.0124265	0.0147429	0.00895758	0.00642827	0.00928856
k141_2062398_5	Alphaproteobacteria	0.0698028	0.062626	0.0576473	0.0456417	0.0358801	0.0487518	0.067142
k141_1793731_5	Alphaproteobacteria	0.200409	0.233932	0.186462	0.165762	0.223796	0.194155	0.183759
k141_8860580_5	Alphaproteobacteria	0.138429	0.129012	0.112896	0.139984	0.154515	0.16037	0.170698
k141_4687453_5	Alphaproteobacteria	0.0419245	0.0355732	0.0294102	0.0295781	0.0292361	0.0418875	0.0322239
k141_6402486_4	Alphaproteobacteria	0.0408774	0.046066	0.0265519	0.0216861	0.0206275	0.0211441	0.037306
k141_5591527_4	Alphaproteobacteria	0.0861971	0.0690395	0.0885036	0.0914335	0.106877	0.100973	0.10507
k141_6702416_1	Alphaproteobacteria	0.0897035	0.0686249	0.0825037	0.0401623	0.0975879	0.0524348	0.0513681
k141_9917941_4	Alphaproteobacteria	0.0395282	0.0287182	0.030269	0.0168251	0.011104	0.0176219	0.0228576
k141_5681422_1	Alphaproteobacteria	0.0203999	0.016896	0.0218767	0.00592921	0.00488595	0.0112313	0.00874157
k141_11026143_2	Alphaproteobacteria	0.0123576	0.0134139	0.0071695	0.0194353	0.00545169	0.0119832	0.00805108
k141_3081586_4	Alphaproteobacteria	0.390764	0.311822	0.275576	0.460053	0.50954	0.357835	0.376102
k141_8194612_4	Alphaproteobacteria	0.012854	0.0240123	0.0222669	0.00763744	0.0190969	0.0181395	0.0180481
k141_8318210_2	Alphaproteobacteria	0.00562039	0.0131524	0.0185249	0.0109139	0.00952964	0.00242887	0.00739131
k141_36391_1	Alphaproteobacteria	0.0315014	0.0128312	0.00567285	0.0179211	0.0168232	0.00991545	0.0190697
k141_1975885_1	Alphaproteobacteria	0.0308288	0.00570858	0.0153305	0.0245546	0.022684	0.0152841	0.0398744
k141_1615764_2	Alphaproteobacteria	0.0178075	0.00276725	0.00536781	0.00577763	0.00366703	0.00118215	0.00285676
k141_5560227_8	Alphaproteobacteria	0.0227749	0.0366391	0.0370869	0.0232228	0.0268708	0.0348422	0.0340187
k141_3351863_1	Alphaproteobacteria	0.0449426	0.0243621	0.0320894	0.0270281	0.0153574	0.0256425	0.0213139
k141_9035204_4	Alphaproteobacteria	0.0359158	0.0392059	0.0437071	0.0456609	0.0622318	0.0494772	0.0599685
k141_1427893_2	Alphaproteobacteria	0.0124647	0.0133666	0.00355933	0.00401482	0.0145484	0.00981787	0.013848
k141_3652554_3	Alphaproteobacteria	0.013909	0.0288552	0.0261044	0.00321052	0.00687087	0.00998231	0.016536
k141_7079207_46	Alphaproteobacteria	0.0687022	0.157573	0.0914638	0.0296009	0.03585	0.0191778	0.0432964
k141_2572317_1	Alphaproteobacteria	0.0495373	0.0220169	0.0279024	0.0180947	0.00496793	0.0112551	0.0177077
k141_7898773_5	Alphaproteobacteria	0.0193209	0.0183111	0.0232395	0.0201886	0.0264846	0.0470923	0.0302833
k141_1105627_6	Alphaproteobacteria	0.0472012	0.0106225	0.0344311	0.0249311	0.0214699	0.0233281	0.0248274
k141_6798457_1	Alphaproteobacteria	0.0123644	0.00894753	0.00623847	0.012191	0.021569	0.0115548	0.0125767
k141_2132522_3	Alphaproteobacteria	0.0390905	0.0499643	0.0349336	0.0583771	0.0544876	0.0650754	0.0481202
k141_1372951_2	Alphaproteobacteria	0.0115186	0.037919	0.0284622	0.016973	0.011918	0.0127484	0.0165251
k141_8269342_3	Alphaproteobacteria	0.0441674	0.00254298	0.0187153	0.0228966	0.020193	0.00902655	0.0115807
k141_7791458_1	Alphaproteobacteria	0.0412181	0.0173969	0.022294	0.0232996	0.0225595	0.0541706	0.0310295
k141_6981110_4	Alphaproteobacteria	0.0458761	0.0447641	0.0454456	0.0414018	0.0284222	0.053399	0.0383557
k141_3138802_4	Alphaproteobacteria	0.166709	0.275649	0.199676	0.187115	0.176865	0.201345	0.201085
k141_8654844_3	Armatimonadetes	0.00440992	0.00277931	0.00298015	0.00669195	0	0.00192485	0.0149722
k141_6573711_4	Armatimonadetes	0.000947417	0.000653946	0	0.00429697	0.00551759	0.0136297	0.00248094
k141_4219678_2	Armatimonadetes	0.00342646	0.011867	0.001376	0.00632725	0	0.00447424	0.00226926
k141_4734142_4	Armatimonadetes	0.00214925	0.00157267	0.00233513	0.0425791	0.0177698	0.0106779	0.00705098
k141_5451543_3	Armatimonadetes	0.00711883	0.00238273	0.00127978	0.00444534	0.0258813	0.00675106	0.00864204
k141_4548254_1	Bacteroidetes	0.00267638	0.00794707	0.0106177	0.00823102	0.0175649	0.00896577	0.0127651
k141_9364701_1	Bacteroidetes	0.107215	0.134866	0.123275	0.124071	0.190319	0.144183	0.141433
k141_8035628_2	Bacteroidetes	0.00747098	0.00187177	0.0255004	0	0	0	0.00368438
k141_6090810_4	Bacteroidetes	0.0180932	0.0157628	0.0159381	0.0269136	0.0213492	0.0200511	0.0148169
k141_6921819_2	Bacteroidetes	0.00198271	0.00883103	0.02445	0.0269712	0.0210662	0.0132198	0.0181124
k141_3385070_5	Bacteroidetes	0.0335698	0.0192779	0.0251018	0.0193975	0.0133376	0.0380056	0.0207419
k141_730184_5	Bacteroidetes	0.0502039	0.0474413	0.0523665	0.0459257	0.0398977	0.0483288	0.0392759
k141_4979559_1	Bacteroidetes	0.0365212	0.00897982	0.0149898	0.0158125	0.0169368	0.0135675	0.0205251
k141_3594414_2	Bacteroidetes	0.0680688	0.0475305	0.0337786	0.0445591	0.071186	0.0391435	0.0457175
k141_9941488_2	Bacteroidetes	0.0248295	0.0235178	0.0222482	0.0115474	0.012225	0.0149745	0.0195343
k141_7981413_6	Bacteroidetes	0.0412484	0.026789	0.0290534	0.0390861	0.0459404	0.0420285	0.0297594
k141_7777453_2	Bacteroidetes	0.00273341	0	0.00342872	0.00661653	0	0.0368711	0.00322108
k141_9804625_2	Bacteroidetes	0.02355	0.0321784	0.0151679	0.0174625	0.0236247	0.011743	0.0172719
k141_1730823_3	Bacteroidetes	0.0341437	0.01973	0.029639	0.0369411	0.0571712	0.0383882	0.0549503
k141_1274406_5	Bacteroidetes	0	0.000686611	0.054441	0	0	0	0
k141_2697452_4	Bacteroidetes	0.0190456	0.0089929	0.0162614	0.0177646	0.00699973	0.0129103	0.0270504
k141_7347430_3	Bacteroidetes	0.0228719	0.0121056	0.0268369	0.017799	0.00956697	0.00943493	0.0205082
k141_1243675_1	Bacteroidetes	0.000787947	0.000810781	0.0017419	0	0.00276857	0.00192172	0.0392994
k141_4228522_2	Bacteroidetes	0.0124402	0.0161246	0.0117553	0.0248475	0.00397206	0.0060733	0.00990041
k141_6309851_1	Bacteroidetes	0.182492	0.0920169	0.135748	0.195816	0.163854	0.160925	0.176718
k141_8918294_7	Bacteroidetes	0.00981478	0.0350805	0.00933151	0.00227461	0.00486792	0.00627385	0.00242988
k141_3838510_4	Bacteroidetes	0.0260746	0.0185177	0.0317757	0.0225152	0.0161249	0.014164	0.0164274
k141_4230016_7	Bacteroidetes	0.0497459	0.0666643	0.0481427	0.0405991	0.039012	0.0287947	0.0466669
k141_6288682_1	Bacteroidetes	0	0	0.00571829	0.00197743	0.00253916	0.00520625	0.00211242
k141_9096570_2	Bacteroidetes	0.032458	0.00838077	0.0325544	0.00955507	0.00669236	0.014983	0.0157749
k141_9360269_1	Bacteroidetes	0.00705316	0.0236041	0.0109138	0.0102964	0.0116186	0.00526681	0.00999929
k141_1029805_1	Bacteroidetes	0.0326742	0.0309232	0.0191306	0.01309	0.0175448	0.0105689	0.0198367
k141_5174712_6	Bacteroidetes	0.0166969	0.0111763	0.0208621	0.0233344	0.0216655	0.0196297	0.0149564
k141_814862_12	Bacteroidetes	0.0352335	0.047851	0.0221999	0.0123542	0.00843465	0.0294052	0.0121983
k141_8943534_9	Bacteroidetes	0.100237	0.0769697	0.0781123	0.0924365	0.136812	0.0999231	0.102895
k141_356770_3	Bacteroidetes	0.0100444	0.0134204	0.0291144	0.0150731	0.0154107	0.0128307	0.017031
k141_3313021_7	Bacteroidetes	0.0435915	0.0617561	0.0837384	0.0623761	0.0332201	0.052105	0.0466976
k141_8027738_6	Bacteroidetes	0.0209028	0.0276899	0.0337417	0.0168891	0.00956262	0.0119323	0.00620813
k141_5757459_3	Bacteroidetes	0.00644231	0.006629	0.00757872	0.0185786	0.00864102	0.0034732	0.0213651
k141_3916409_2	Bacteroidetes	0.0223899	0.0189246	0.0185546	0.0164025	0.00649287	0.0152239	0.0103881
k141_9845556_6	Bacteroidetes	0.0321911	0.0217173	0.0246747	0.044695	0.0368668	0.0253519	0.0307823
k141_11028539_1	Bacteroidetes	0.00907458	0.0119951	0.0111942	0.0190753	0.0158357	0.00944562	0.00740414
k141_1891698_2	Bacteroidetes	0.147993	0.130765	0.122996	0.181567	0.210007	0.170938	0.180678
k141_7511131_2	Bacteroidetes	0.10436	0.119832	0.0978244	0.116732	0.172943	0.127661	0.1384
k141_7427654_2	Bacteroidetes	0.0391336	0.0391402	0.0252126	0.0298578	0.0471817	0.0275946	0.0289299
k141_10665943_1	Bacteroidetes	0	0.00144225	0	0.00493726	0.00153558	0	0.00255502
k141_542443_6	Bacteroidetes	0.0274511	0.0224169	0.0208779	0.0238884	0.0219757	0.0226998	0.0178612
k141_2085483_3	Bacteroidetes	0.00577876	0.00439921	0.00394982	0.00778543	0.00781118	0.0268105	0.00217131
k141_4887287_2	Bacteroidetes	0.0158388	0.0171919	0.0125125	0.0112394	0.0104106	0.00942139	0.0219897
k141_1586880_1	Bacteroidetes	0.00270264	0.000668755	0.000153939	0.00596105	0.00629134	0.0218116	0.00177711
k141_2931690_1	Bacteroidetes	0.012394	0.011948	0.0152437	0.0089896	0.0181687	0.0324156	0.0238371
k141_560641_1	Bacteroidetes	0.0723143	0.0603528	0.0671679	0.0962506	0.118125	0.0906177	0.0976149
k141_6609304_1	Bacteroidetes	0.0204386	0.0193689	0.0186463	0.0126532	0.0054993	0.015786	0.0272523
k141_2099075_6	Bacteroidetes	0.0498842	0.0533483	0.0425368	0.140957	0.12317	0.117327	0.0933294
k141_6440219_3	Bacteroidetes	0.0133536	0.00849551	0.0101689	0.0140886	0.00581485	0.0150756	0.019838
k141_3046461_2	Bacteroidetes	0.023262	0.0334898	0.0169922	0.0209894	0.00721966	0.0178018	0.0027038
k141_3971032_3	Bacteroidetes	0.00792025	0.0127447	0.0137935	0.0150738	0.008229	0.00743462	0.00729417
k141_9275681_1	Bacteroidetes	0.0300076	0.0327657	0.0230099	0.0397502	0.0576124	0.0363965	0.0326318
k141_5040190_2	Bacteroidetes	0.00198273	0.0051818	0.00560187	0.00793047	0.00381505	0.00606531	0.0131399
k141_8244001_2	Bacteroidetes	0.014877	0.0284322	0.0231729	0.0234274	0.013778	0.014255	0.021637
k141_9204577_7	Bacteroidetes	0.0236242	0.0270307	0.0233774	0.0318646	0.0170403	0.0138483	0.0221803
k141_5892593_5	Bacteroidetes	0.010445	0.0368792	0.00821008	0.00625057	0.00547088	0.00451384	0.00381557
k141_1871456_2	Bacteroidetes	0.0109612	0.0145107	0.0105096	0.0242968	0.00417702	0.0201319	0.00501947
k141_9920843_2	Bacteroidetes	0	0.00212784	0.000947462	0.00244085	0.00657362	0.0100607	0.00136721
k141_8348712_2	Bacteroidetes	0.00231773	0	0.00646641	0.0269867	0.00389564	0.0102926	0.01252
k141_3323850_2	Bacteroidetes	0.0069465	0.00755381	0.00457055	0.0154541	0.0079606	0.00753855	0.00553031
k141_9608357_3	Bacteroidetes	0.020662	0.0429417	0.0408597	0.0213485	0.0365367	0.0192984	0.0229439
k141_5697981_1	Bacteroidetes	0.0192339	0.02059	0.019166	0.031713	0.0354351	0.0157953	0.0285277
k141_8044681_6	Bacteroidetes	0.00858342	0.00919356	0.0146597	0.00581166	0.009837	0.0205631	0.0122333
k141_8027729_10	Betaproteobacteria	0.0628934	0.047639	0.0625011	0.070027	0.0610619	0.0566467	0.0625802
k141_682140_9	Betaproteobacteria	0.0425041	0.0561453	0.0518382	0.080526	0.0738574	0.0729567	0.0632318
k141_2115809_1	Betaproteobacteria	0.102067	0.095752	0.0885751	0.0795088	0.0599035	0.0728286	0.0802366
k141_7664097_9	Betaproteobacteria	0.0676893	0.055788	0.070946	0.0467211	0.0345454	0.0465345	0.0555768
k141_7890503_13	Betaproteobacteria	0.120145	0.0598278	0.0767295	0.047894	0.0359413	0.0572582	0.0610101
k141_3113178_1	Betaproteobacteria	0.0787386	0.0635762	0.0662502	0.0519905	0.0282054	0.048403	0.0550234
k141_1265638_9	Betaproteobacteria	0.0325263	0.0327144	0.0453134	0.0586916	0.0529796	0.0403612	0.0477181
k141_4987875_15	Betaproteobacteria	0.0450697	0.0469048	0.044711	0.0646953	0.0554039	0.0475103	0.0556198
k141_4793599_15	Betaproteobacteria	0.175117	0.148797	0.157339	0.102599	0.0801707	0.110227	0.106541
k141_9605568_9	Betaproteobacteria	0.0614583	0.0563283	0.0653999	0.057469	0.0335987	0.0445392	0.0467264
k141_9042096_14	Betaproteobacteria	0.110442	0.0757735	0.0869875	0.0322785	0.0244619	0.027895	0.0467376
k141_3222677_2	Betaproteobacteria	0.0718181	0.0373877	0.0461561	0.024474	0.0143676	0.0125318	0.031201
k141_6982249_9	Betaproteobacteria	0.0589395	0.056974	0.057818	0.0655319	0.0453904	0.0569499	0.0505475
k141_825017_9	Betaproteobacteria	0.0446428	0.0432731	0.0413285	0.0691105	0.0558842	0.0481346	0.0635527
k141_4323778_4	Betaproteobacteria	0.152511	0.109095	0.11164	0.0440581	0.034612	0.0399335	0.06237
k141_10129102_15	Betaproteobacteria	0.0388883	0.0357983	0.0458042	0.0587273	0.0488008	0.0457534	0.0483247
k141_2000502_1	Chloroflexi	0.0109906	0.0182062	0.00622408	0.0103313	0.012411	0.0131944	0.00737701
k141_9263252_2	Chloroflexi	0.0162765	0.0240445	0.00519172	0.011822	0.00617501	0.00949587	0.0165431
k141_399001_1	Chloroflexi	0.00205368	0.00152452	0.0028776	0	0	0.0025294	0.00621179
k141_5295167_3	Chloroflexi	0.0150986	0.010018	0.0146085	0.0231677	0.0103425	0.0314316	0.024787
k141_3299079_1	Chloroflexi	0.0542769	0.0101188	0.0232803	0.0328926	0.0213993	0.0359705	0.0406782
k141_10474470_2	Chloroflexi	0.0253718	0.0187977	0.0314692	0.025616	0.039156	0.0413163	0.0357747
k141_999529_1	Chloroflexi	0.00417746	0.0204892	0.00291481	0	0.00660354	0.00453583	0.00549373
k141_317083_2	Chloroflexi	0.0963719	0.0884895	0.0913116	0.115568	0.0898621	0.127422	0.109621
k141_2312427_2	Chloroflexi	0.0138866	0.0110176	0.0129809	0.0235315	0.00563882	0.0226121	0.0119982
k141_2238674_4	Chloroflexi	0.0297267	0.0271433	0.020322	0.0529197	0.0210181	0.0286635	0.0403162
k141_10060706_14	Chloroflexi	0.0141017	0.023628	0.013781	0.0473637	0.0216864	0.0341161	0.0369793
k141_6086919_4	Chloroflexi	0.0172845	0.0277493	0.00903555	0.0130539	0.00354542	0.0105463	0.0140172
k141_8112734_3	Chloroflexi	0.0203289	0.0115204	0.0179894	0.0126069	0.00401974	0.0241845	0.00970766
k141_4544402_5	Chloroflexi	0.0218756	0.0084073	0.0101828	0.00698673	0.00784999	0.00965731	0.00649738
k141_738412_1	Chloroflexi	0.00588369	0.00442029	0.00338035	0.00212931	0.00313757	0.00540392	0.00863252
k141_361319_1	Chloroflexi	0.0184705	0.0250926	0.0181814	0.0182869	0.011603	0.0118239	0.0182848
k141_6584611_1	Chloroflexi	0.0109625	0.00674714	0.0124249	0.00733003	0.00307877	0.0146153	0.00530564
k141_912241_3	Chloroflexi	0.0455788	0.0139744	0.0176414	0.0134436	0.0186389	0.0156084	0.024878
k141_8629598_2	Chloroflexi	0.00181422	0.00332842	0.00928991	0.0011167	0	0.00113403	0.00119293
k141_3686563_2	Chloroflexi	0.029845	0.0144795	0.00986665	0.0122871	0.0110259	0.0116063	0.0252848
k141_8806071_3	Chloroflexi	0.00255967	0.00709923	0.00426469	0.00278906	0.00352968	0.00296549	0.0134791
k141_5866152_5	Chloroflexi	0.0035461	0.00263239	0.00565549	0.0244348	0.00840827	0.0143668	0.0134074
k141_4917888_1	Chloroflexi	0.00143213	0.00531561	0.0142344	0.00264455	0.00226385	0.00649847	0.00282507
k141_762706_2	Chloroflexi	0.0104436	0.00730968	0.0207011	0.00771402	0.00990531	0.00541592	0.0184138
k141_6494925_3	Chloroflexi	0	0	0.00782652	0.00103018	0	0	0
k141_9691980_2	Chloroflexi	0.0142187	0.0171331	0.0149525	0.0151597	0.00983339	0.00311075	0.00870667
k141_2908495_4	Chloroflexi	0.0229564	0.0196719	0.0343018	0.0180231	0.0234495	0.0163985	0.0258101
k141_4528050_3	Chloroflexi	0.00590827	0.0109648	0.00666326	0.00494851	0.0046364	0.00802916	0.0173158
k141_6462039_2	Chloroflexi	0.00151735	0.00225276	0.00362991	0.00904617	0.0207904	0.00859942	0.00299317
k141_10523762_1	Chloroflexi	0.0296188	0.0190091	0.00931014	0.0174528	0.00965006	0	0.0230382
k141_3922743_2	Chloroflexi	0.0177494	0.00644506	0.00960894	0.00630517	0.0122412	0.0129173	0.0105384
k141_7203597_2	Chloroflexi	0.0244461	0.0241933	0.025038	0.0202712	0.0301906	0.0203	0.0162529
k141_923095_1	Chloroflexi	0.00614632	0.012524	0.00745186	0.00540461	0.0216474	0.00958656	0.0137575
k141_299116_1	Chloroflexi	0.00622371	0.00990016	0.0113438	0.00928397	0.0028109	0.00864515	0.0243245
k141_10203214_1	Chloroflexi	0.00679998	0.00504786	0.00303077	0.00281031	0.00314795	0.0181041	0.00809622
k141_3398358_3	Chloroflexi	0.0099918	0.00445036	0.0127839	0.00504099	0.0137356	0.00479992	0.0169824
k141_296076_1	Chloroflexi	0.0137656	0.0165689	0.00402819	0.0116506	0.0108801	0.0155361	0.0135773
k141_1575572_7	Chloroflexi	0.197999	0.206592	0.227078	0.163606	0.174749	0.233888	0.224067
k141_922196_6	Chloroflexi	0.0325496	0.0417127	0.0221219	0.0188006	0.0301118	0.0282566	0.0281485
k141_2554525_1	Chloroflexi	0.0525134	0.00879936	0.00807952	0.00405346	0.00312294	0.000371998	0.00519619
k141_4892741_2	Chloroflexi	0.0114314	0.00428606	0.00863755	0.0185969	0.00642092	0.0295029	0.0198982
k141_460808_2	Chloroflexi	0.0647055	0.00941865	0.0458383	0.0164943	0.00942569	0.0134342	0.0235078
k141_10006718_2	Chloroflexi	0	0	0	0.00242531	0.00493581	0.016819	0.00410628
k141_4996344_7	Chloroflexi	0.0227954	0.0330145	0.0334039	0.0120753	0.0191538	0.0178811	0.0244387
k141_4471838_2	Chloroflexi	0	0.00275895	0.000529231	0.00564562	0	0.00287384	0.0146629
k141_10683030_2	Chloroflexi	0.00857941	0.00363931	0.00705086	0.0273581	0.00526563	0.00536282	0.00590614
k141_8399794_4	Chloroflexi	0.011332	0.00406851	0.00866542	0.0155327	0.00287957	0.00429398	0.00508162
k141_9862857_4	Chloroflexi	0.0369227	0.0228867	0.0256281	0.0639187	0.032743	0.0445592	0.0404301
k141_8262900_4	Chloroflexi	0.00367935	0.00136565	0.007335	0.00226474	0.00290807	0.00238507	0.00120967
k141_6916746_1	Chloroflexi	0.0393427	0.0622817	0.0645342	0.05443	0.106689	0.0734999	0.0876503
k141_5242704_2	Chloroflexi	0.00581931	0.00863976	0.00348035	0.0107458	0.0114986	0.0161466	0.00956614
k141_433710_1	Chloroflexi	0.011507	0.00993058	0.00508793	0.0133726	0.0235996	0.0233162	0.00739326
k141_3969904_4	Chloroflexi	0.0676102	0.0291848	0.0601959	0.0954341	0.0462075	0.0705318	0.0676266
k141_5407315_2	Chloroflexi	0.0055373	0.00165604	0.000889469	0.000686576	0	0.00506139	0.0101425
k141_9694343_1	Chloroflexi	0	0.00094779	0.0040725	0.00157177	0	0.0173214	0.00335813
k141_9801665_2	Chloroflexi	0.00842972	0.00703095	0.0181496	0.0318254	0.0153241	0.0366857	0.0162685
k141_3482089_5	Chloroflexi	0.00890097	0.00294368	0.00550549	0.021998	0.0100574	0.0153221	0.00391117
k141_5133673_2	Chloroflexi	0.0406884	0.0544423	0.0540273	0.0643372	0.0352947	0.0741289	0.0631685
k141_1837575_1	Chloroflexi	0.00868962	0.00918883	0.00593941	0.0168102	0.00771608	0.0184966	0.0179111
k141_9759146_4	Chloroflexi	0.00148905	0.00607954	0.0107926	0.00637001	0.00529609	0.00611897	0.00896239
k141_2844588_4	Chloroflexi	0.0186933	0.00621381	0.010259	0.00865317	0.0117557	0.0125732	0.0175844
k141_8509061_4	Chloroflexi	0.0521943	0.0862455	0.0867279	0.0673411	0.0510894	0.0855049	0.0696874
k141_5406898_4	Chloroflexi	0.0414579	0.0702659	0.0766104	0.0608147	0.0669391	0.0718477	0.0611412
k141_2840079_1	Chloroflexi	0.011864	0.00368606	0.0273567	0.0104354	0.00468151	0.0120705	0.0105472
k141_8289804_1	Chloroflexi	0	0.00226373	0	0.00529823	0.0139271	0.00357376	0.00249905
k141_10728325_4	Chloroflexi	0	0.000204697	0	0.0124652	0	0.00733394	0.00314104
k141_8057660_2	Chloroflexi	0.0127238	0	0.00484255	0.00674609	0.0284672	0.0202451	0.0255558
k141_1736923_4	Chloroflexi	0.00430984	0.00447909	0.0079144	0.0190132	0.00817537	0.00558755	0.00352215
k141_1605883_3	Chloroflexi	0.0103576	0.00463316	0.00995398	0.0304959	0.015586	0.0202003	0.0214041
k141_331540_5	Chloroflexi	0.015659	0.0154814	0.0282426	0.0288916	0.0332219	0.0590128	0.045053
k141_5811102_1	Chloroflexi	0.0578235	0.0697713	0.0686235	0.0571658	0.043899	0.0564572	0.0658167
k141_8940024_1	Chloroflexi	0.010284	0.00743935	0.0163017	0.0325963	0.0317079	0.0347859	0.0190828
k141_3644272_2	Chloroflexi	0.0110825	0.00979197	0.00939502	0.0245836	0.0190494	0.016099	0.00902225
k141_992910_2	Chloroflexi	0.0269161	0.0499148	0.0352861	0.02294	0.0312928	0.0241984	0.0336724
k141_3377334_1	Chloroflexi	0.00274636	0.00302033	0.00701036	0.0207372	0.0127598	0.0254561	0.0125932
k141_3827344_2	Chloroflexi	0.0175258	0.0206998	0.0191503	0.0146244	0.0103771	0.0166898	0.0234044
k141_4195695_3	Chloroflexi	0.0302946	0.017573	0.0374906	0.0191697	0.0209246	0.0325995	0.0388058
k141_6965066_4	Chloroflexi	0.013879	0.0242643	0.0240491	0.0185547	0.00861901	0.0269904	0.0221633
k141_5999752_1	Chloroflexi	0.00927592	0.0047926	0.0131291	0.0108285	0.0157208	0.0310087	0.0163553
k141_4154755_1	Chloroflexi	0.0217946	0.0464119	0.0177072	0.0313834	0.026423	0.029957	0.0203942
k141_2377854_16	Chloroflexi	0.0770297	0.0687006	0.105471	0.0145252	0.0381019	0.0231605	0.0503838
k141_8005104_4	Chloroflexi	0.00431951	0.0087841	0.0100922	0.0090853	0.00745746	0.00875482	0.0200077
k141_3506154_1	Chloroflexi	0.000551533	0.0146573	0	0.00340238	0.0059285	0.00333687	0.0034251
k141_2136852_4	Chloroflexi	0	0.00456336	0.00773816	0.0182074	0.010423	0.00796975	0.00414799
k141_7368844_2	Chloroflexi	0.01981	0.0220753	0.0300504	0.0290521	0.0181268	0.0244098	0.0259552
k141_3711988_4	Chloroflexi	0.00276963	0.00272403	0.00497451	0.0022587	0.00823139	0.00624695	0.0112027
k141_4440442_22	Chloroflexi	0.100214	0.0980614	0.101378	0.101708	0.1172	0.133684	0.11965
k141_9778830_4	Chloroflexi	0.00932687	0.0110876	0.0118646	0.0148411	0.0141857	0.0244738	0.0087581
k141_4113172_2	Chloroflexi	0.00644796	0.00558527	0.0151642	0.00403129	0.00314284	0.00283032	0.00143549
k141_3171128_1	Chloroflexi	0.0267694	0.0164312	0.0221362	0.0489657	0.0496951	0.0434762	0.0320798
k141_1789224_3	Chloroflexi	0.014655	0.00886161	0.0108349	0.00810951	0.0294176	0.0142104	0.0185227
k141_7182340_3	Chloroflexi	0	0.00158288	0.001376	0.0117896	0.00354599	0.0051294	0.00267449
k141_1982502_1	Chloroflexi	0.00186828	0	0	0.0147934	0.00100355	0.00778382	0.000834887
k141_9057948_2	Chloroflexi	0.025431	0.0377566	0.0333866	0.0256073	0.0181975	0.0298303	0.0314533
k141_7051259_4	Chloroflexi	0.0259434	0.0214597	0.0270534	0.0202682	0.00788656	0.00776184	0.0111539
k141_634890_4	Chloroflexi	0.0215119	0.0150982	0.0303471	0.00488015	0.00895205	0.0109869	0.0134056
k141_4831724_2	Chloroflexi	0.00513166	0.00841833	0.00548982	0.0223577	0.011108	0.0109241	0.0103659
k141_932263_3	Chloroflexi	0.0263487	0.0380492	0.0235978	0.0518352	0.0427508	0.0470156	0.0530472
k141_7289133_1	Chloroflexi	0	0.00585235	0.00268565	0.00699899	0.0165621	0.0340323	0.00710648
k141_473875_4	Chloroflexi	0.0198138	0.00423005	0.0136319	0.0179432	0.0126107	0.0189493	0.0179851
k141_2328819_1	Chloroflexi	0.00771426	0.0117122	0.00851695	0.0132671	0.00300504	0.0271879	0.0076087
k141_4444656_7	Chloroflexi	0.0559756	0.0420421	0.0576136	0.0323396	0.0246831	0.0307589	0.0384548
k141_6160570_1	Chloroflexi	0.0020118	0.003728	0.00204723	0.0125357	0.00249192	0.0045498	0.00290237
k141_2416847_2	Chloroflexi	0.0498077	0.0254386	0.0404746	0.0552071	0.0657539	0.0627797	0.0704415
k141_7869375_2	Chloroflexi	0.00400095	0.00443307	0.00129982	0	0.00163969	0.00508143	0.0154828
k141_8486963_2	Chloroflexi	0.0102455	0.0128752	0.00297622	0.00882893	0.00506692	0.00132829	0
k141_10811490_3	Chloroflexi	0.00868892	0.0214785	0.0162726	0.0354922	0.00382304	0.0215672	0.0227954
k141_4191280_4	Chloroflexi	0.0448747	0.0408741	0.0441466	0.0479602	0.0323912	0.0591481	0.0511004
k141_3366540_2	Chloroflexi	0.00529541	0.00893292	0.0155679	0.00928948	0.00896865	0.014897	0.0115509
k141_2158307_3	Chloroflexi	0.0192363	0.00840918	0.0151081	0.0161349	0.0185825	0.0158343	0.0096371
k141_286323_1	Chloroflexi	0.0126402	0.0199395	0.0136165	0.00875295	0.00249764	0.00716957	0.0051947
k141_8640342_4	Chloroflexi	0.0111814	0.00892884	0.0131453	0.0198117	0.0193858	0.0219619	0.0140271
k141_8341624_3	Chloroflexi	0.00342217	0.0186084	0.0068223	0.00421287	0.0026082	0.00435749	0.00813297
k141_2007604_12	Chloroflexi	0.0200055	0.0122802	0.0193251	0.0385595	0.0126076	0.0373571	0.0361214
k141_9488848_3	Chloroflexi	0.00149694	0.00222246	0.00298423	0.0148675	0.00177472	0.0107364	0.00246076
k141_2688998_3	Chloroflexi	0.00497863	0.00171329	0.00304986	0.0234199	0.0166586	0.0311991	0.0124931
k141_3267290_3	Chloroflexi	0.00979604	0.00353089	0.00801028	0.015043	0.0198801	0.00601241	0.0111253
k141_184319_1	Chloroflexi	0.0106039	0.00449809	0.00603987	0.00635384	0.0102455	0.0224871	0.00597647
k141_9781853_1	Chloroflexi	0.0137984	0.00120506	0.0162828	0.00299762	0.00509553	0.0010523	0.00599278
k141_1428689_12	Chloroflexi	0.0411826	0.0373689	0.0507567	0.0347285	0.0253941	0.0481698	0.0424771
k141_10808459_2	Chloroflexi	0.0108023	0.0032802	0.000880906	0.00685794	0.00261936	0.00270581	0.00460215
k141_9158677_1	Chloroflexi	0.0220099	0.00816937	0.0220957	0.0135477	0.0115974	0.00832272	0.0180906
k141_8871641_4	Chloroflexi	0.00932074	0.00462008	0.0112611	0.0234002	0.0104413	0.00827052	0.00681573
k141_79904_1	Chloroflexi	0.00361416	0.00268292	0.00576404	0.00534967	0.00761747	0.00720694	0.0222426
k141_2130257_2	Chloroflexi	0.0104403	0.00546466	0.0158521	0.00237378	0.00353646	0.00343219	0.00294211
k141_1429129_1	Chloroflexi	0.0102799	0.00305246	0.0114647	0.0111546	0.00325001	0.0338995	0.00859422
k141_857620_1	Chloroflexi	0	0.000940595	0.00202079	0	0.00200294	0.0102083	0.000779599
k141_7504076_6	Chloroflexi	0.00595843	0.00346021	0.00409211	0.0173025	0.00788656	0.0103491	0.00735783
k141_8498676_4	Chloroflexi	0.0249067	0.00608187	0.00823752	0.0123708	0.0129361	0.00679356	0.0155945
k141_947705_2	Chloroflexi	0.0370941	0.0325621	0.0227239	0.0734154	0.06791	0.0516605	0.0479929
k141_3491038_1	Chloroflexi	0.02256	0.00778072	0.00800987	0.0166128	0.00276142	0.00566198	0.0100344
k141_3172944_1	Chloroflexi	0.0427356	0.0300873	0.0304855	0.0386506	0.0444932	0.0422619	0.0486688
k141_1450243_1	Chloroflexi	0.0141781	0.00782726	0.0229422	0.0039115	0.00625037	0.0056511	0.011607
k141_4098843_4	Chloroflexi	0.0416275	0.0835754	0.0532296	0.0483772	0.0588391	0.0750437	0.0597001
k141_8613754_1	Chloroflexi	0.00775772	0.00851255	0	0.0154622	0.0356821	0.036379	0.00587025
k141_6515044_1	Chloroflexi	0.00465103	0.00365608	0.00689447	0.00923775	0.00869784	0.0158177	0.00972089
k141_580679_1	Chloroflexi	0	0.00386232	0.00284174	0.0021672	0.00315462	0.00258728	0.0143407
k141_10292437_2	Chloroflexi	0.0756809	0.0522502	0.0672926	0.0509502	0.0501543	0.0697204	0.0639972
k141_4206176_4	Chloroflexi	0.0106518	0.0186826	0.0137532	0.023579	0.00920548	0.0307954	0.0245275
k141_3796639_1	Chloroflexi	0.0116719	0.00519869	0.0130305	0.00574751	0.00330131	0.0187693	0.00613985
k141_503242_1	Chloroflexi	0.00190061	0.0135647	0.00290128	0.00116988	0.0015022	0.00123204	0.00499895
k141_1412097_3	Chloroflexi	0.00414306	0.00527927	0.00182098	0.00770571	0.00451221	0.024467	0.0151978
k141_1971902_2	Chloroflexi	0.0332551	0.0195629	0.0149768	0.0233919	0.0219968	0.0376099	0.0262928
k141_867350_1	Chloroflexi	0.00686562	0.012425	0.00876686	0.00870054	0.00679191	0.0154677	0.010246
k141_4297303_3	Chloroflexi	0.0111566	0.0208026	0.0221972	0.0213843	0.0162557	0.0484931	0.0278813
k141_8540524_1	Chloroflexi	0	0.0027069	0.00286624	0.00336674	0.0129488	0	0
k141_7064780_2	Chloroflexi	0.00403737	0.00797438	0.00160975	0.00558706	0.00393182	0.0172358	0.00658473
k141_1252965_5	Chloroflexi	0.00262476	0.000807721	0.00532775	0.021091	0.00211227	0.00866193	0.00527182
k141_386125_2	Chloroflexi	0.0232519	0.0274727	0.0249825	0.0256153	0.0283144	0.0327951	0.0331401
k141_5710197_5	Chloroflexi	0.00612848	0.00745899	0.0102382	0.00962083	0.0189719	0.0318176	0.0114836
k141_7941312_2	Chloroflexi	0	0	0.00386297	0.00695754	0.00255256	0.0146021	0.00728838
k141_3972889_11	Chloroflexi	0.0363697	0.0126373	0.0397876	0.0370679	0.0183924	0.0249282	0.0302691
k141_1726479_6	Chloroflexi	0.0452959	0.0566904	0.0718423	0.0458671	0.0577206	0.0435014	0.059297
k141_5583851_1	Chloroflexi	0.0120708	0.0147045	0.0117692	0.0134826	0.00430544	0.0276757	0.0187233
k141_5891823_1	Chloroflexi	0.00902208	0.0178518	0.00459073	0.0110406	0.0095078	0.0106037	0.00715421
k141_787663_1	Chloroflexi	0.010241	0	0.00735711	0.0136456	0.00568784	0.00441713	0.0288942
k141_8799292_1	Chloroflexi	0.0106373	0.00460249	0.00392615	0.00130951	0.00168149	0.0164406	0.00514594
k141_8273570_1	Chloroflexi	0	0.0119555	0.0103773	0.00495659	0.00795574	0.000782992	0.00318642
k141_7359016_4	Chloroflexi	0.0125507	0.00555208	0.0102585	0.00988131	0.0134373	0.0116225	0.0258738
k141_627935_1	Chloroflexi	0.0127365	0.00448699	0.0112322	0.0157191	0.0136326	0.0365721	0.0225552
k141_2352802_6	Chloroflexi	0.0164047	0.0225012	0.0281668	0.00821894	0.0101477	0.012641	0.013486
k141_7694610_2	Chloroflexi	0.00228499	0.00669406	0.00546633	0.00840872	0.00270901	0.0036554	0.0201118
k141_9476670_8	Chloroflexi	0.0240442	0.0172952	0.0357729	0.015514	0.011467	0.0143939	0.0231251
k141_5952322_3	Chloroflexi	0	0.00252325	0.00362714	0.00781349	0.00683849	0.0178755	0.00796487
k141_10209230_3	Chloroflexi	0.00950814	0.00309194	0.00748333	0.00513015	0.0075555	0.00565723	0.0121084
k141_2818301_1	Chloroflexi	0.0119602	0.0103517	0.00414819	0.0264875	0.00448468	0.0151489	0.0105548
k141_3685885_2	Chloroflexi	0.00196429	0.00933364	0.00342029	0.00163546	0.0102752	0.00861178	0.00583407
k141_2009839_1	Chloroflexi	0.0163546	0.00211798	0.00329898	0.0114152	0.00338258	0.00369899	0.00710224
k141_8105937_5	Chloroflexi	0.0115789	0.0154091	0.0185815	0.0266929	0.0094076	0.0277117	0.0186776
k141_4493999_3	Chloroflexi	0.00836443	0.0214661	0.0155911	0.0102971	0.00983395	0.0121997	0.0305151
k141_7482781_1	Chloroflexi	0.0195318	0.00659053	0.00599745	0.00983649	0.0168409	0.0103591	0.0247854
k141_3048995_1	Chloroflexi	0.0281546	0.0115985	0.00752458	0.00176579	0	0.00464902	0.00456086
k141_7267358_2	Chloroflexi	0.0145868	0.0151596	0.00853004	0.0149643	0.0182873	0.0196272	0.0369363
k141_853046_1	Chloroflexi	0.00204226	0.00303209	0.00162855	0.0120589	0.0241778	0.0123592	0.0213709
k141_6549849_3	Chloroflexi	0.00464417	0.00295502	0.00123446	0.0161988	0.0239728	0.002007	0.0070527
k141_4588381_2	Chloroflexi	0	0	0.00119224	0.00092028	0.0011817	0	0.0132367
k141_1021361_9	Chloroflexi	0.0549403	0.0328271	0.0493238	0.0300261	0.0335276	0.0460442	0.0305485
k141_9320314_1	Chloroflexi	0.00496867	0.00133953	0.00537067	0.00876049	0.00382669	0.0245641	0.00463747
k141_5985492_5	Chloroflexi	0.00641646	0.0097085	0.00705924	0.00361055	0.0228498	0.00849718	0.00760777
k141_7135581_4	Chloroflexi	0.00643456	0.00783589	0.0125467	0.0090859	0.0236063	0.0177817	0.0111114
k141_9088965_2	Chloroflexi	0.015471	0.0182253	0.0134669	0.00671939	0.0123765	0.0176488	0.0172274
k141_3331841_1	Chloroflexi	0.00940117	0.00774121	0.00377986	0.00978803	0.0105704	0.00425053	0.00311682
k141_1312411_4	Chloroflexi	0.00297327	0	0.0107286	0.0135495	0.0371301	0.0129065	0.00977528
k141_4957486_4	Chloroflexi	0.0220101	0.0215923	0.0353445	0.0183357	0.0280079	0.0316067	0.0178387
k141_407447_2	Chloroflexi	0.00606539	0.00360204	0.00628769	0.0111789	0.00767031	0.0273567	0.00837535
k141_426260_1	Chloroflexi	0.00755553	0.0249749	0.00963994	0.0137459	0.0131378	0.0145183	0.0105537
k141_8658198_1	Chloroflexi	0.0014531	0.00446885	0.00289684	0.0224117	0.0123053	0.0223107	0.0289749
k141_2940957_1	Chloroflexi	0.00213488	0.00194703	0	0.00030036	0.000361577	0.00276779	0.0116413
k141_6062160_4	Chloroflexi	0.0089057	0.0243948	0.00736612	0.00551243	0.00591975	0.011072	0.00666967
k141_3481429_1	Chloroflexi	0.0013867	0.000933811	0.00110579	0.0126448	0.0311817	0.00898904	0.0108311
k141_9666140_1	Chloroflexi	0.00857369	0.00545533	0.00488347	0.0181099	0.00860885	0.0111155	0.00392905
k141_7487033_1	Chloroflexi	0.157864	0.170143	0.172558	0.165156	0.149829	0.180389	0.182451
k141_1452385_3	Chloroflexi	0.0177391	0.00866131	0.0153244	0.00558942	0.00701028	0.00813145	0.0130598
k141_646656_3	Chloroflexi	0.00107902	0.00431305	0	0.00739949	0.00624317	0.00115679	0.00127347
k141_4518362_1	Chloroflexi	0.0210746	0.0240913	0.0133249	0.0489039	0.0216724	0.0358809	0.0550301
k141_1130366_14	Chloroflexi	0.0167473	0.0129146	0.019468	0.0264338	0.0134381	0.0451475	0.0314234
k141_2299815_6	Chloroflexi	0.0155066	0.024558	0.0157025	0.00868609	0.0301368	0.0174302	0.0228563
k141_3401931_3	Chloroflexi	0.00908692	0	0.00162313	0	0	0	0
k141_7310072_2	Chloroflexi	0.00941535	0.00299543	0.00643545	0.0242579	0.00425239	0.00974041	0.0114976
k141_8258330_3	Chloroflexi	0.00430984	0.00479902	0.00343677	0.00928489	0.00681281	0.00409089	0.0101211
k141_9564289_1	Chloroflexi	0.00674911	0.00496625	0.0162635	0.0140263	0.00653661	0.0208219	0.0146633
k141_6189268_3	Chloroflexi	0.0018985	0.00617933	0.006766	0.0150387	0.00313957	0.00927733	0.00848876
k141_5550869_3	Chloroflexi	0.00767395	0.00485232	0.00391204	0.013462	0.0221059	0.0316591	0.0142639
k141_4390424_2	Chloroflexi	0.0149848	0.0199999	0.027456	0.0365394	0.0123226	0.0299175	0.0315201
k141_1060659_1	Chloroflexi	0.0025324	0	0.0020194	0.00943052	0.00592603	0.00246238	0.00804633
k141_9767402_4	Chloroflexi	0.0302755	0.0310803	0.0319025	0.0212976	0.0164207	0.0166917	0.0149306
k141_9638976_1	Chloroflexi	0.00652218	0.0258336	0.0194292	0.0160081	0.0154649	0.00951273	0.0113878
k141_5651852_1	Chloroflexi	0.0243064	0.0488319	0.0357714	0.0310316	0.0346324	0.0399615	0.0356052
k141_9139051_4	Chloroflexi	0.00512998	0.0158454	0.00344486	0.00985279	0.00649959	0.00697087	0.0187935
k141_6879229_5	Chloroflexi	0.00851574	0.0156909	0.00940991	0.00524167	0.00384128	0.00938429	0.0171144
k141_10472939_6	Chloroflexi	0.0116269	0.0169062	0.0108399	0.0191882	0.0246718	0.0225912	0.0173109
k141_9635803_1	Chloroflexi	0.00399999	0.00593866	0.0269756	0.0073863	0.001513	0.00518583	0.00920559
k141_8507287_8	Chloroflexi	0.0254075	0.0173309	0.0301443	0.0203374	0.0170084	0.0207567	0.0321268
k141_523666_3	Chloroflexi	0.00324376	0.0032795	0.0207367	0.00388522	0.00267859	0.00713979	0.00364506
k141_4022692_9	Chloroflexi	0.0187717	0.00913973	0.0214284	0.0198219	0.0133952	0.00820649	0.0105965
k141_6974792_3	Chloroflexi	0	0	0.00704852	0.0146597	0.00247715	0.00239677	0.0121276
k141_3344235_3	Chloroflexi	0.00123138	0.00255948	0.00412413	0.0177512	0.00408768	0.0129631	0.00877704
k141_3127503_3	Chloroflexi	0.00273962	0.00729026	0	0.00129007	0.00165654	0.0156532	0.00137814
k141_4737995_2	Chloroflexi	0.00163345	0.00257237	0.00130255	0.00193904	0.00129104	0.0021177	0.00891473
k141_5033475_3	Chloroflexi	0.00724139	0.00335971	0.00303331	0.0157862	0.012997	0.0108481	0.02582
k141_6257408_1	Chloroflexi	0	0.00110897	0.00759857	0	0	0	0.00242067
k141_267791_2	Chloroflexi	0.000472067	0.01306	0.0214018	0.0145143	0.0125129	0.0156736	0.0179732
k141_772937_2	Chloroflexi	0.00792497	0.0123943	0.0153978	0.00129124	0.0108597	0.00556664	0.0117288
k141_5215857_1	Chloroflexi	0.0154174	0.0467653	0.0197257	0.0274403	0.0342699	0.042941	0.0320944
k141_4705383_1	Chloroflexi	0.00947139	0.0106005	0.00221934	0.00665506	0.0110677	0.007122	0.00765548
k141_2453139_1	Chloroflexi	0.0114214	0.0158594	0.0113846	0.0202118	0.0264047	0.0207899	0.0178365
k141_8754761_2	Chloroflexi	0.0168086	0.0365282	0.0101642	0.0373084	0.0396131	0.0486811	0.0356822
k141_606345_20	Chloroflexi	0.0106643	0.00371571	0.00646259	0.0219564	0.00944609	0.0298111	0.0172946
k141_3018793_4	Chloroflexi	0	0.0274773	0.00433155	0.00278625	0.00357773	0.00450623	0.00357174
k141_2247546_2	Chloroflexi	0	0	0.00139302	0.00264976	0.00690356	0.0283018	0.0031096
k141_2440155_1	Chloroflexi	0.00962261	0.0162865	0.00506438	0.0292341	0.0100827	0.0108357	0.0172464
k141_3658364_1	Chloroflexi	0.00612406	0.00345504	0.00971114	0.00998924	0.0201772	0.00555773	0.0076625
k141_1440703_9	Chloroflexi	0.027862	0.00760181	0.0242343	0.0369028	0.0177448	0.0199673	0.021265
k141_10090621_3	Chloroflexi	0.0135941	0.00807681	0.0064659	0.0114742	0.00772976	0.00818462	0.0179809
k141_5773255_2	Chloroflexi	0.0138513	0.0289661	0.0383282	0.0188855	0.0406355	0.0229449	0.0270106
k141_5278058_3	Chloroflexi	0.00349109	0.0217706	0.00829549	0.0073662	0.00436952	0.0077478	0.00466387
k141_6526455_1	Chloroflexi	0.0288482	0.0618534	0.0431961	0.0272009	0.0156498	0.0129772	0.0460726
k141_1441889_5	Chloroflexi	0.00722548	0.0136162	0.00497158	0.00711596	0.00680815	0.00889918	0.0233888
k141_8972121_1	Chloroflexi	0.0309895	0.047387	0.0397113	0.039997	0.0394025	0.042961	0.0347834
k141_5969701_1	Chloroflexi	0.0104719	0.0152311	0.0178775	0.0347532	0.0225992	0.0384101	0.0244991
k141_6556203_4	Chloroflexi	0.0373354	0.021265	0.0368913	0.0230663	0.0233074	0.0240833	0.0249325
k141_7080094_2	Chloroflexi	0.00123719	0.00183682	0.00088791	0	0	0.00580868	0.00203958
k141_8412229_1	Chloroflexi	0.00390015	0.00750946	0.00544262	0.00315085	0	0.000489838	0.00336593
k141_9782069_3	Chloroflexi	0.0150231	0.01887	0.00690202	0.00975387	0.00561448	0.00661194	0.0120725
k141_5330300_4	Chloroflexi	0.0132585	0.0100001	0.015202	0.00995349	0.0109144	0.0104134	0.0165399
k141_1900339_1	Chloroflexi	0.0127141	0.0118825	0.0204229	0.00886742	0.0167723	0.00726333	0.0156526
k141_1530988_2	Chloroflexi	0.00398126	0.0283239	0.0184422	0.0119636	0.0164223	0.00387671	0.0198979
k141_4960305_1	Chloroflexi	0.00781652	0.0120419	0.00507598	0.000480286	0	0.00372698	0.000405056
k141_6615850_2	Chloroflexi	0.0265205	0.018264	0.0361005	0.0303117	0.0197772	0.030375	0.0225639
k141_5199512_2	Chloroflexi	0.010153	0.0125615	0.00300717	0.0165907	0.00763299	0.0370521	0.0149495
k141_9649793_1	Chloroflexi	0.0128584	0.00306734	0.0026752	0.0308535	0.0163293	0.0118875	0.0139601
k141_9799538_1	Chloroflexi	0.00973485	0.00998293	0.00736358	0.00949315	0.00769421	0.0171914	0.00470938
k141_2221691_2	Chloroflexi	0.000617801	0.00826551	0.00156752	0.00565225	0.00721347	0.0152819	0.0135257
k141_367969_3	Chloroflexi	0.00377776	0	0	0.00116266	0.0042975	0.0152529	0.00124202
k141_212467_2	Chloroflexi	0	0.0219017	0.0028679	0	0	0.00815969	0.00354725
k141_8599448_2	Chloroflexi	0.0150509	0.00949238	0.0330552	0.0422437	0.0215971	0.0339211	0.0548722
k141_998284_3	Chloroflexi	0.00901604	0.0103871	0.00276613	0.00583791	0.00204759	0.00265658	0.00290648
k141_4023190_2	Chloroflexi	0.0230251	0	0.00291937	0.0145186	0.00659322	0.00073738	0.0147875
k141_3347905_1	Chloroflexi	0.0313358	0.0269624	0.0222295	0.0146852	0.0157609	0.00738649	0.0177214
k141_8805614_3	Chloroflexi	0.00230943	0.0040104	0.00276239	0.00986429	0.00416564	0.00783274	0.0200015
k141_7712013_1	Chloroflexi	0.00182868	0	0.0043747	0	0	0.00118541	0.00966244
k141_2856673_1	Chloroflexi	0	0.00503352	0.00356509	0.000917292	0.015043	0.00384342	0.0117379
k141_6880865_7	Chloroflexi	0.0497129	0.0373536	0.0440908	0.0569859	0.0219376	0.0724477	0.0565147
k141_2512938_1	Chloroflexi	0.0246392	0.00286955	0.00345044	0.0109817	0.00420605	0.00717838	0.0138349
k141_4514537_1	Chloroflexi	0.0156122	0.00939358	0.0100907	0.0199478	0.0139502	0.026691	0.0240055
k141_4137822_1	Chloroflexi	0.00970284	0.0241407	0.00638633	0.0189077	0.0129641	0.0076874	0.00505847
k141_106583_3	Chloroflexi	0.0109483	0.0161005	0.00165618	0.00944188	0.0156299	0.0122804	0.006165
k141_3463563_6	Chloroflexi	0.0354806	0.0362327	0.0408773	0.0483393	0.028814	0.046076	0.0470309
k141_8232118_2	Chloroflexi	0.0277643	0.0204249	0.0213583	0.0288701	0.0208186	0.0234821	0.0266513
k141_10347015_4	Chloroflexi	0.0124225	0.00492385	0.00812278	0.00734894	0.00419401	0.012684	0.024449
k141_998148_1	Chloroflexi	0.021387	0.00724903	0.0178604	0.0271315	0.022105	0.0440821	0.0288212
k141_663543_2	Chloroflexi	0.00345436	0.00128215	0.0110184	0.010973	0.0200283	0.00381468	0.00298526
k141_1025222_1	Chloroflexi	0.0185092	0.0196407	0.00160182	0	0	0.00224153	0
k141_1015218_2	Chloroflexi	0.0149575	0.00835003	0.00709623	0.020013	0.0203065	0.0270163	0.0135309
k141_9085896_2	Chloroflexi	0.012071	0.0132686	0.00636946	0.00842837	0.00270564	0.00295873	0.00450185
k141_9145032_1	Chloroflexi	0.00952867	0.00636661	0.00691239	0.0196287	0.000726654	0.00774759	0.0102295
k141_5105546_3	Chloroflexi	0.00732561	0.0031117	0.00334261	0.0202173	0.0138755	0.0165104	0.0064313
k141_6519152_1	Chloroflexi	0.026368	0.014954	0.0369426	0.0144959	0.0139561	0.0113911	0.0153339
k141_7763601_4	Chloroflexi	0.0129981	0.0189788	0.0220638	0.0146569	0.0152181	0.0262056	0.0236615
k141_6875594_5	Chloroflexi	0.00928207	0.00407518	0	0.0379653	0.00801233	0.0101643	0.00946459
k141_1826530_4	Chloroflexi	0.0595551	0.0623227	0.0913229	0.0730358	0.0490893	0.0794274	0.0603339
k141_9661028_3	Chloroflexi	0.0937137	0.116922	0.139323	0.103806	0.0957215	0.0951595	0.0859763
k141_3064510_2	Chloroflexi	0.00827875	0.0147365	0.00189327	0.00856951	0.00583595	0.00457687	0.0112796
k141_1279885_1	Chloroflexi	0	0	0	0.00748723	0.0015022	0.0101907	0.00357961
k141_10049916_2	Chloroflexi	0.0106821	0.0128717	0.00952973	0.00887058	0.00422146	0.0170145	0.00877998
k141_3341084_4	Chloroflexi	0.00571367	0.00282764	0.00607496	0.00586153	0.00451596	0.00740756	0.024331
k141_6239408_1	Chloroflexi	0.0408555	0.0254826	0.0282037	0.0203241	0.0183928	0.0296686	0.0186217
k141_1111244_2	Chloroflexi	0.00196784	0.00438239	0.00941521	0.00363377	0	0.0158996	0.00943653
k141_4179581_4	Chloroflexi	0.00818832	0.00447194	0.00519017	0.0114074	0.00753774	0.0289371	0.00955242
k141_3981487_2	Chloroflexi	0.00940788	0.00376217	0.00162584	0.00466133	0.0055423	0.0106346	0.0189366
k141_10479413_4	Chloroflexi	0	0.00360244	0.00559275	0.000995686	0.00127853	0.00419436	0.0148152
k141_9597178_2	Chloroflexi	0.00570184	0.0110856	0.00601908	0.00701928	0.0105154	0.0184542	0.00624869
k141_2790198_5	Chloroflexi	0.00562561	0.00265751	0.00265373	0.0115799	0.00381116	0.00819086	0.0244236
k141_6980148_1	Chloroflexi	0.0049806	0.00462325	0.00916576	0.0370493	0.0162788	0.0218464	0.012736
k141_8553520_6	Chloroflexi	0.00176284	0.00196292	0.000858498	0.0058904	0.00417992	0.010709	0.00231829
k141_133888_3	Chloroflexi	0.0234982	0.020899	0.0403433	0.0240971	0.0271217	0.029362	0.023574
k141_4352016_6	Chloroflexi	0.00735199	0.0285109	0.0117253	0.00786059	0.0100369	0.00717345	0.00483426
k141_1131983_1	Chloroflexi	0.00921287	0.0070484	0.00629706	0.0328673	0.00104023	0	0.000185445
k141_2456524_2	Chloroflexi	0.00518642	0.00128335	0.00137859	0.0135296	0.00321106	0.00441063	0.00454707
k141_11230153_4	Chloroflexi	0.0159973	0.0361691	0.0383446	0.0176153	0.0215505	0.0358897	0.0286154
k141_2215185_2	Chloroflexi	0.0239204	0.0152981	0.0209229	0.0152705	0.00843413	0.0135529	0.0116394
k141_6730141_4	Chloroflexi	0.0165687	0.00973181	0.0100584	0.0143567	0.0133308	0.0284967	0.0157074
k141_683797_2	Chloroflexi	0.0138922	0.00437009	0.0041076	0.0369767	0.0107349	0.0143377	0.0187671
k141_7909699_1	Chloroflexi	0	0.00317674	0.00154112	0.00910031	0.00449522	0.00876952	0.00254157
k141_4653618_3	Chloroflexi	0.047879	0.03538	0.0439474	0.0528565	0.0244008	0.0779161	0.0551881
k141_1434318_3	Chloroflexi	0.00770616	0.00429042	0.00921762	0.0026512	0.00609078	0.00624422	0.019047
k141_5911639_6	Chloroflexi	0.0135128	0.0199634	0.00926202	0.00834085	0.00472509	0.005327	0.00725047
k141_1787196_1	Chloroflexi	0.0130288	0.00634212	0.0241854	0.01128	0.00848573	0.00626734	0.00959693
k141_9094239_1	Chloroflexi	0.0923782	0.101002	0.0856128	0.0890541	0.0789877	0.107249	0.107736
k141_3202855_4	Chloroflexi	0.0135884	0.00976422	0.00388475	0.00834793	0.00433172	0.0187362	0.00787099
k141_4643686_2	Chloroflexi	0.0247811	0.0162613	0.0169026	0.025825	0.0209838	0.00942044	0.0126857
k141_1552261_4	Chloroflexi	0.0197957	0.00860674	0.0142098	0.00651132	0.00375725	0.00752465	0.00760095
k141_10481651_3	Chloroflexi	0.0196206	0.0210897	0.0157066	0.00983649	0.0124402	0.00124145	0.0260948
k141_915833_4	Chloroflexi	0.0814281	0.0537025	0.0514849	0.0666718	0.047383	0.0661998	0.054442
k141_2379884_6	Dadabacteria	0.00795391	0.00910991	0.0159007	0.0263208	0.0242397	0.023507	0.0340216
k141_4121338_17	Dadabacteria	0.0396169	0.0550565	0.0428417	0.0255922	0.0560315	0.0214638	0.030597
k141_2976508_2	Dadabacteria	0.0513209	0.0288376	0.042633	0.0216588	0.0160058	0.0160729	0.0168804
k141_10043739_2	Dadabacteria	0.0273982	0.039563	0.0289303	0.02893	0.0340456	0.0309843	0.0557051
k141_4321819_4	Dadabacteria	0.054432	0.0655142	0.0694557	0.0422476	0.0453559	0.0453584	0.0510573
k141_5477094_25	Dadabacteria	0.473242	0.300379	0.346324	0.484963	0.523341	0.385938	0.366295
k141_8159051_1	Deltaproteobacteria	0.00216254	0.0148321	0.0146579	0.00527686	0.00851558	0.0125513	0.00635821
k141_3350123_4	Deltaproteobacteria	0.0020606	0.0214589	0.0112675	0.00211996	0.0128314	0.00267149	0.0080909
k141_10157888_1	Deltaproteobacteria	0.00721357	0	0.0049406	0.00695532	0.00163231	0.0199187	0.0084583
k141_9915771_1	Deltaproteobacteria	0.0169901	0.0228599	0.0245563	0.00652216	0.00775142	0.0151436	0.0104137
k141_514003_5	Deltaproteobacteria	0	0.00192639	0.00205457	0.00517988	0.00102553	0	0.0103235
k141_1444004_8	Deltaproteobacteria	0.0358538	0.0354378	0.0256097	0.0118492	0.0225806	0.0293432	0.0219717
k141_1095717_2	Deltaproteobacteria	0.00205829	0.012922	0.0173395	0.00247957	0	0	0.00135342
k141_1095717_1	Deltaproteobacteria	0.00205829	0.012922	0.0173395	0.00247957	0	0	0.00135342
k141_5297633_7	Deltaproteobacteria	0.0321696	0.0429795	0.0399517	0.0195978	0.0321894	0.0347133	0.0422821
k141_7063301_1	Deltaproteobacteria	0.00510983	0.00763026	0.00175864	0.0183745	0.00434996	0.00472919	0.00802112
k141_8216102_1	Deltaproteobacteria	0.00793428	0.00893582	0.0223252	0.00195351	0.00751634	0.0091256	0.00575376
k141_6396306_7	DPANN_Woesearchaeota	0.00605181	0.0117689	0.0143207	0.0189033	0.0220994	0.00967505	0.0284071
k141_7137467_5	DPANN_Woesearchaeota	0.00990345	0.0126991	0.0194618	0.0136842	0.0538405	0.0144572	0.0203832
k141_1869296_5	DPANN_Woesearchaeota	0.00698854	0.0147567	0.0145707	0.0238439	0.0111979	0.00710739	0.0139112
k141_4524796_2	DPANN_Woesearchaeota	0.00746339	0.0538303	0.010532	0.00698111	0.00501406	0.00295464	0.00289192
k141_8532716_1	Elusimicrobia	0.0071882	0.00722139	0.0059898	0.00132641	0.00428233	0.0121629	0.00947337
k141_6077088_7	Firmicutes	0	0.00156298	0.0513586	0	0	7.31169e-05	0
k141_2008895_1	Gammaproteobacteria	0.0325779	0.0218665	0.0105765	0.0348854	0.0370823	0.0270708	0.0333369
k141_10509184_1	Gammaproteobacteria	0.0121119	0.0125358	0.00228691	0.00901478	0.0124338	0.0202329	0.0131362
k141_9028288_8	Gammaproteobacteria	0.239616	0.263765	0.292164	0.296005	0.33417	0.333927	0.302664
k141_2079466_3	Gammaproteobacteria	0.0295665	0.0225483	0.0135593	0.0119122	0.00526152	0.0116019	0.0131318
k141_4918904_1	Gammaproteobacteria	0.0478646	0.0372719	0.0328316	0.0258064	0.0241982	0.0278455	0.0233522
k141_7023628_2	Gammaproteobacteria	0.201664	0.12602	0.13934	0.0591716	0.0645119	0.110138	0.0973572
k141_4506186_1	Gammaproteobacteria	0.110366	0.0137762	0.025841	0.0206863	0.0197875	0.00740692	0.0165607
k141_6162198_7	Gammaproteobacteria	0.12331	0.177706	0.163311	0.0552313	0.14267	0.02807	0.0707769
k141_4987469_2	Gammaproteobacteria	0.0485872	0.0413728	0.048825	0.0293351	0.0150278	0.0197225	0.0297769
k141_3281944_3	Gammaproteobacteria	0.0230014	0.019284	0.0250254	0.0289338	0.0161051	0.0355138	0.0434361
k141_2546326_4	Gammaproteobacteria	0.238083	0.244449	0.176204	0.122586	0.111597	0.135667	0.110949
k141_6591919_4	Gammaproteobacteria	0.031393	0.0407028	0.0116013	0.0412745	0.0350413	0.0302817	0.0201378
k141_1663789_4	Gammaproteobacteria	0.00147677	0	0.00629067	0.00108768	0.00276339	0	0
k141_5204652_4	Gammaproteobacteria	0.0454271	0.00598148	0.0298058	0.00844668	0.00395112	0.0135537	0.00452515
k141_427502_10	Gammaproteobacteria	0.15358	0.135342	0.18358	0.113902	0.175147	0.125156	0.126982
k141_3348175_1	Gammaproteobacteria	0.0484537	0.0225958	0.0269696	0.0108691	0.00763751	0.00761367	0.0156957
k141_9024035_1	Gammaproteobacteria	0.0387361	0.0853024	0.0449543	0.0346166	0.0288512	0.0179978	0.0279235
k141_5794657_5	Gammaproteobacteria	0.0360652	0.0468156	0.0361272	0.0539353	0.0600501	0.0561928	0.0559453
k141_889130_1	Gammaproteobacteria	0.201919	0.122703	0.107978	0.0767893	0.079544	0.0966769	0.0850674
k141_844530_4	Gammaproteobacteria	0.0586617	0.00130799	0.0166599	0	0.00139264	0.00110954	0
k141_8850223_1	Gammaproteobacteria	0.0898745	0.0427886	0.0450747	0.0235504	0.00978161	0.0344034	0.0317468
k141_8928897_2	Gammaproteobacteria	0.0207248	0.0228846	0.0183383	0.0201734	0.0275148	0.0289994	0.0362132
k141_6366281_5	Gammaproteobacteria	0.0834747	0.0840193	0.0761737	0.0888452	0.040428	0.0254827	0.0534339
k141_9252311_1	Gammaproteobacteria	0.0131733	0.0197705	0.0256703	0.0189014	0.0178908	0.027082	0.0189604
k141_8676488_5	Gammaproteobacteria	0.0494566	0.0191409	0.0144188	0.00877135	0.00482139	0.0146278	0.00830309
k141_4544248_5	Gammaproteobacteria	0.0431736	0.0164579	0.0185476	0.00854473	0.0130029	0.0119188	0.0181221
k141_4917108_11	Gammaproteobacteria	0.118433	0.13252	0.123692	0.161994	0.204504	0.19983	0.167533
k141_10255222_8	Gammaproteobacteria	0.00572159	0.00352933	0.0124238	0.00415068	0.0216564	0.0330564	0.0189662
k141_8440603_1	Gammaproteobacteria	0.0102227	0.00910639	0.0162337	0.00747889	0.00646382	0.00637106	0.0146537
k141_6867359_4	Gammaproteobacteria	0.0262545	0.0381784	0.0173084	0.0198244	0.0153475	0.030314	0.0166225
k141_810134_45	Gammaproteobacteria	0.298847	0.185444	0.211224	0.34522	0.271553	0.288456	0.236581
k141_9778224_2	Gammaproteobacteria	0.0225005	0.0150039	0.00919548	0.017604	0.0121523	0.0163336	0.0275086
k141_5993061_3	Gammaproteobacteria	0.0392273	0.0066614	0.00526458	0.00552348	0.0138405	0.00404694	0.00822702
k141_6771535_7	Gammaproteobacteria	0.0920487	0.0655109	0.0599047	0.083453	0.114668	0.0831482	0.0691199
k141_6566159_6	Gammaproteobacteria	0.0272953	0.0144398	0.0194453	0.014573	0.0119441	0.0237108	0.0172011
k141_4681345_3	Gammaproteobacteria	0.116711	0.151188	0.14904	0.0881578	0.0551618	0.0675977	0.0791626
k141_10278673_1	Gammaproteobacteria	0.0357675	0.00959026	0.0168927	0.014165	0.011368	0.0251735	0.0200735
k141_2647611_17	Gammaproteobacteria	0.25577	0.178574	0.187517	0.334566	0.25161	0.273591	0.234956
k141_6247757_2	Gammaproteobacteria	0.0107189	0.00897194	0.00366322	0.00259871	0.0383486	0.00729574	0.00442307
k141_2846413_2	Gammaproteobacteria	0.116833	0.104729	0.122939	0.0951936	0.0806691	0.0850419	0.0853585
k141_4974183_12	Gammaproteobacteria	0.0489233	0.0564927	0.0286899	0.0669439	0.0837109	0.058692	0.0462954
k141_8007381_9	Gammaproteobacteria	0.11868	0.148232	0.147398	0.178818	0.19318	0.182057	0.191386
k141_2382189_6	Gammaproteobacteria	0.0419583	0.0268464	0.0336987	0.0104503	0.00919535	0.028311	0.0181838
k141_10242166_7	Gammaproteobacteria	0.105284	0.0668701	0.0696112	0.119323	0.07348	0.106592	0.0957954
k141_4833757_1	Gammaproteobacteria	0.00443069	0.023253	0.00506232	0.0146594	0.0237128	0.0413926	0.0141347
k141_1276909_8	Gammaproteobacteria	0.481953	0.310436	0.332287	0.238177	0.210144	0.318155	0.300928
k141_2866584_2	Gammaproteobacteria	0.00568859	0.0112358	0.0364842	0.0140059	0.0067442	0.00368752	0.0130918
k141_2849480_2	Gammaproteobacteria	0.00651379	0.00300203	0.0156864	0.0101347	0.00716888	0.0120307	0.0244355
k141_7852954_3	Gammaproteobacteria	0.0198135	0.00421957	0	0	0.0104401	0.0147387	0.0109014
k141_3210851_10	Gammaproteobacteria	0.0313662	0.029122	0.0106101	0.0111953	0.00613553	0.0140315	0.0064902
k141_6610995_10	Gammaproteobacteria	0.0352275	0.0418297	0.0592278	0.0428159	0.0361592	0.0418818	0.0529635
k141_2230838_7	Gammaproteobacteria	0.055891	0.0275393	0.0476264	0.0147225	0.00763661	0.0170917	0.0199709
k141_4765084_10	Gammaproteobacteria	0.033684	0.0400686	0.0444289	0.0356228	0.0456963	0.0631587	0.0390119
k141_360520_1	Gammaproteobacteria	0.0245857	0.0478221	0.0351493	0.0405387	0.0518349	0.0289367	0.0305406
k141_2895654_7	Gammaproteobacteria	0.107706	0.0580455	0.0562237	0.0626158	0.0637189	0.0669519	0.0639909
k141_4752214_1	Gammaproteobacteria	0.0142029	0.00733896	0.0105586	0.0131601	0.00630316	0.00229758	0.0100049
k141_1254259_3	Gammaproteobacteria	0.0553842	0.0127555	0.0306584	0.0111054	0.00881794	0.0189195	0.0112985
k141_2605253_5	Gammaproteobacteria	0.0164871	0.00895923	0.00543074	0.00650019	0.0182775	0.00604225	0.00352155
k141_3240336_4	Gammaproteobacteria	0.141507	0.155537	0.131176	0.214294	0.281457	0.236842	0.211512
k141_8372988_4	Gammaproteobacteria	0.18198	0.327818	0.269604	0.189208	0.23991	0.255686	0.253387
k141_5281334_2	Gammaproteobacteria	0.0330863	0.0437085	0.0419937	0.0392662	0.0449091	0.0485183	0.0529674
k141_8280449_9	Gammaproteobacteria	0.0574758	0.0385056	0.0552621	0.0330603	0.0262389	0.0440072	0.032767
k141_9810850_1	Gammaproteobacteria	0.00863299	0.018668	0.016543	0.0124044	0.00437526	0.00310994	0.00816387
k141_7392199_15	Gammaproteobacteria	0.0899706	0.100629	0.136288	0.0733844	0.147126	0.151529	0.147785
k141_2447636_2	Gammaproteobacteria	0	0	0.00849226	0.00655513	0.0117841	0.0179489	0.00700259
k141_659243_1	Gammaproteobacteria	0.0334001	0.0462572	0.038971	0.0466822	0.0590856	0.0519195	0.0415535
k141_6495945_3	Gammaproteobacteria	0.0111837	0.00495159	0.00424674	0.00337638	0.00519838	0	0.0139897
k141_4257334_2	Gammaproteobacteria	0.0286212	0.00527038	0.0306534	0.0146394	0.0183432	0.0224011	0.0228691
k141_5697695_1	Gammaproteobacteria	0.0445447	0.0151937	0.058549	0.00781033	0.00837669	0.00330903	0.0062656
k141_500524_9	Gammaproteobacteria	0.0406649	0.0605648	0.0408243	0.0379055	0.0375259	0.0815613	0.0388136
k141_9726480_9	Gammaproteobacteria	0.178682	0.193306	0.157343	0.26925	0.279757	0.149491	0.191765
k141_11168978_35	Gammaproteobacteria	0.0425366	0.0589777	0.0478132	0.0581599	0.0432539	0.0320816	0.0566137
k141_6526450_9	Gammaproteobacteria	0.168414	0.117276	0.132421	0.211644	0.164096	0.179861	0.14872
k141_7719565_25	Gammaproteobacteria	0.665505	0.767513	0.75319	0.684499	0.845464	0.759814	0.853969
k141_8008034_7	Gammaproteobacteria	0.319582	0.49821	0.469044	0.309528	0.349121	0.385781	0.405453
k141_3054439_9	Gammaproteobacteria	0.000998067	0.000988534	0.00261709	0.00270917	0.00456324	0.109531	0.00272206
k141_693928_5	Gammaproteobacteria	0.168502	0.102835	0.150089	0.131711	0.134492	0.122257	0.124781
k141_10047021_1	Gammaproteobacteria	0.00836443	0.0310461	0.00801591	0.0519359	0.0300803	0.0410336	0.0312517
k141_5406116_2	Gammaproteobacteria	0.0453163	0.0534479	0.0337782	0.0517142	0.0393502	0.0678098	0.0391295
k141_1109945_3	Gammaproteobacteria	0.0492706	0.059642	0.0672632	0.0531552	0.0707694	0.042092	0.0399136
k141_3461519_1	Gammaproteobacteria	0.163964	0.144744	0.13673	0.0695848	0.0535714	0.0758276	0.082095
k141_3201203_5	Gammaproteobacteria	0.0362005	0.0246905	0.0314714	0.021663	0.031722	0.011223	0.0332509
k141_4440195_1	Gammaproteobacteria	0.113846	0.164818	0.127011	0.114541	0.0742285	0.0788594	0.10356
k141_749325_1	Gammaproteobacteria	0.0265629	0.0342983	0.0308518	0.0217604	0.0123509	0.0258007	0.0187808
k141_3589236_3	Gammaproteobacteria	0.182056	0.0565012	0.100717	0.0524691	0.0588149	0.0413535	0.0652798
k141_10012532_4	Gammaproteobacteria	0.00390271	0.0164454	0.00320364	0	0.00317533	0.00260426	0
k141_2967431_7	Gammaproteobacteria	0.0270255	0.0502233	0.0340525	0.034122	0.0389088	0.0688321	0.0392526
k141_717727_3	Gammaproteobacteria	0.330737	0.388771	0.278768	0.344951	0.360564	0.300074	0.296546
k141_3413872_1	Gammaproteobacteria	0.0409653	0.0167741	0.0195502	0.0105919	0.0019295	0.00837562	0.035638
k141_4027908_8	Gammaproteobacteria	0.0353557	0.0405234	0.037545	0.0339768	0.0140364	0.0298526	0.018221
k141_9693431_2	Gammaproteobacteria	0.0226227	0.00970046	0.00596361	0.0233822	0.00683976	0.00956153	0.00648496
k141_216364_2	Gammaproteobacteria	0.142855	0.207336	0.196778	0.131487	0.126238	0.0974137	0.126295
k141_3177719_2	Gammaproteobacteria	0.00343819	0.00807617	0.0035642	0.0226671	0.00371711	0.00583453	0.00330233
k141_5934469_2	Gammaproteobacteria	0.239058	0.149231	0.180291	0.143743	0.148428	0.195973	0.159541
k141_6040793_15	Gammaproteobacteria	0.114837	0.0715452	0.106277	0.145804	0.126054	0.127377	0.116817
k141_5357442_14	Gammaproteobacteria	0.00321576	0.00434926	0.00430124	0.0285988	0.0291224	0.0543148	0.015649
k141_4410828_3	Gammaproteobacteria	0.0102903	0.00143164	0.00307577	0.00964081	0.00304859	0.00125016	0.0110236
k141_2246017_4	Gammaproteobacteria	0.00812091	0.00507573	0.0044204	0.00635949	0.0064271	0.0095567	0.00316987
k141_2197424_9	Gammaproteobacteria	0.0540084	0.041758	0.0426197	0.0512119	0.0531673	0.0560299	0.0616797
k141_5500167_2	Gammaproteobacteria	0.0435622	0.015949	0.0319785	0.0237209	0.011719	0.00905746	0.0100017
k141_1966451_4	Gammaproteobacteria	0.0236498	0.0546218	0.0278165	0.0304405	0.0300416	0.0523345	0.0245108
k141_3831615_7	Gammaproteobacteria	0.223427	0.339895	0.322679	0.218658	0.179223	0.191008	0.207362
k141_5859949_2	Gammaproteobacteria	0.298487	0.352327	0.377363	0.399766	0.420727	0.368638	0.386717
k141_6182610_1	Gammaproteobacteria	0.052457	0.0243234	0.0200318	0.0214265	0.0164018	0.019824	0.0365857
k141_11468736_4	Gammaproteobacteria	0.0305719	0.0266543	0.0197235	0.0307487	0.0235573	0.0192154	0.0278239
k141_1164748_4	Gammaproteobacteria	0.00587518	0.01088	0.00782229	0.00434606	0.0044446	0.0100449	0.0151561
k141_5924618_1	Gammaproteobacteria	0.0189696	0.0341243	0.0260706	0.0310991	0.0287771	0.0167038	0.0398104
k141_5743067_1	Gammaproteobacteria	0.0302334	0.0112217	0.0411729	0.0160718	0.00387143	0.00675122	0.0106628
k141_7176268_7	Gammaproteobacteria	0.0276136	0.0282854	0.0185291	0.00618071	0.0017361	0.00873789	0.00804694
k141_6680491_14	Gammaproteobacteria	0.108006	0.0528032	0.0518069	0.0340972	0.0249974	0.0498165	0.0317013
k141_5046779_8	Gammaproteobacteria	0.141451	0.0566755	0.0618829	0.0385895	0.0266172	0.0430146	0.0426332
k141_5001920_4	Gammaproteobacteria	0.0265536	0.0384981	0.0604986	0.0201387	0.0452621	0.0484244	0.0428398
k141_5539428_9	Gammaproteobacteria	0.060996	0.0244801	0.0160753	0.0323924	0.0162339	0.0191454	0.0195259
k141_8442241_9	Gammaproteobacteria	0.0410597	0.0528217	0.0608226	0.0562336	0.0378791	0.0562874	0.0428685
k141_38112_15	Gammaproteobacteria	0.0340961	0.0330679	0.0327571	0.0278524	0.0249008	0.0219922	0.0318043
k141_6760492_20	Gammaproteobacteria	0.203807	0.123655	0.148643	0.055621	0.050408	0.080137	0.102131
k141_1529004_6	Gammaproteobacteria	0.0307055	0.0267634	0.0353879	0.0130149	0.045465	0.0517211	0.0262746
k141_386913_1	Gammaproteobacteria	0.0207433	0.00651078	0.00621684	0.0153303	0.00539166	0.00758056	0.0243363
k141_6612346_5	Gammaproteobacteria	0	0	0.00195093	0.00313376	0.00109602	0.0128993	0.00364727
k141_4564770_1	Gammaproteobacteria	0.00126927	0.00047111	0.00202429	0.00195317	0.0398378	0	0.000417299
k141_7874831_2	Gammaproteobacteria	0.0382533	0.0562412	0.0456423	0.0379901	0.0475209	0.057825	0.0284687
k141_344576_1	Gammaproteobacteria	0.0214948	0.031626	0.00638633	0.00133803	0.0087036	0.00692507	0.00658259
k141_3985184_7	Gammaproteobacteria	0.0829409	0.0848068	0.093864	0.085842	0.0984742	0.0925488	0.0916211
k141_8172416_12	Gammaproteobacteria	0.033296	0.0191569	0.0171425	0.0175893	0.0161791	0.0206205	0.0198984
k141_6535451_15	Gammaproteobacteria	0.235935	0.132986	0.139515	0.060954	0.0490499	0.0742472	0.0902973
k141_5294384_4	Gammaproteobacteria	0.0568996	0.0585605	0.0670912	0.0476104	0.0550865	0.0784835	0.055178
k141_4025496_7	Gammaproteobacteria	0.0381089	0.0342198	0.0238169	0.0331831	0.0340516	0.0647796	0.0374955
k141_7152431_1	Gammaproteobacteria	0.0262285	0.0216028	0.0301578	0.0235938	0.0191509	0.0362712	0.0252947
k141_7042425_3	Gammaproteobacteria	0.0140639	0.0105744	0.0123238	0.00244253	0.00250194	0.00102599	0.00416292
k141_6481616_2	Gammaproteobacteria	0.01753	0.0393044	0.0281022	0.0197116	0.0265235	0.0284692	0.0230466
k141_7055068_2	Gammaproteobacteria	0.028354	0.0224995	0.0289315	0.00550528	0.00677532	0.0109152	0.012484
k141_6728775_1	Gammaproteobacteria	0.0217855	0.0273254	0.0293532	0.040668	0.0267188	0.0403348	0.0335895
k141_4363041_2	Gammaproteobacteria	0.00644963	0.0151157	0.00723706	0.0159837	0.0267869	0.00785403	0.0104003
k141_10167687_3	Gammaproteobacteria	0.0283917	0.0255021	0.029885	0.0370155	0.0416531	0.0404896	0.0433649
k141_5256600_3	Gammaproteobacteria	0.0671759	0.0599965	0.0553327	0.039414	0.0428516	0.0716887	0.0272959
k141_3300805_1	Gammaproteobacteria	0.137703	0.131144	0.0989322	0.146147	0.14632	0.141819	0.104636
k141_6691042_9	Gammaproteobacteria	0.073136	0.063263	0.0683121	0.0704947	0.0963358	0.10839	0.11073
k141_8398755_3	Gammaproteobacteria	0.0255054	0.0195459	0.0272609	0.0267747	0.0466628	0.0431993	0.0467259
k141_6998151_7	Gammaproteobacteria	0.0950707	0.10673	0.100246	0.136901	0.139039	0.109881	0.109965
k141_4662021_1	Gammaproteobacteria	0.260955	0.309926	0.318423	0.412746	0.545957	0.417267	0.389707
k141_537700_2	Gammaproteobacteria	0.136348	0.167156	0.159989	0.079149	0.0679669	0.0914694	0.0907942
k141_9608272_9	Gammaproteobacteria	0.238717	0.254422	0.213453	0.173933	0.161028	0.182677	0.184482
k141_197161_3	Gammaproteobacteria	0.0183856	0.0208985	0.0148657	0.0142931	0.0346791	0.0215208	0.0135778
k141_5754673_1	Gammaproteobacteria	0.00612689	0.00700316	0.0039185	0.0228573	0.0277607	0.0343335	0.0207502
k141_5341266_3	Gammaproteobacteria	0.16323	0.149108	0.14524	0.116024	0.121803	0.130935	0.133093
k141_7485488_1	Gammaproteobacteria	0.0102	0.0129261	0.0183008	0.0060631	0.0123231	0.00921893	0.0187794
k141_1356145_14	Gammaproteobacteria	0.0968327	0.161446	0.14057	0.112296	0.0849348	0.10475	0.120482
k141_7962793_6	Gammaproteobacteria	0.0255359	0.0077644	0.0235349	0.00459081	0.00125617	0.00848379	0.00206676
k141_339265_3	Gammaproteobacteria	0.025374	0.0145595	0.0142463	0.0176345	0.0218559	0.0152734	0.0185062
k141_5326604_9	Gammaproteobacteria	0.0358503	0.0208452	0.0223338	0.0236739	0.0132868	0.0182875	0.0218444
k141_5411122_10	Gammaproteobacteria	0.0559637	0.0428873	0.0823624	0.0199111	0.0262249	0.0274933	0.0311185
k141_9984500_10	Gammaproteobacteria	0.155854	0.0779646	0.123781	0.0483111	0.0341893	0.0597358	0.0831254
k141_2636726_3	Gammaproteobacteria	0.0346332	0.0597676	0.0211875	0.0656775	0.0264844	0.0564025	0.0336014
k141_8704609_2	Gammaproteobacteria	0.0553393	0.0140733	0.0126218	0.00512132	0.0107097	0.00179781	0.0148236
k141_8267883_7	Gammaproteobacteria	0.0911743	0.1091	0.0866328	0.10412	0.106066	0.0918276	0.11295
k141_7862945_9	Gammaproteobacteria	0.164439	0.133173	0.127951	0.222382	0.175917	0.193717	0.159793
k141_5713969_1	Gammaproteobacteria	0.0379451	0.0299554	0.0322875	0.0163804	0.0194877	0.0429337	0.017651
k141_10484192_2	Gammaproteobacteria	0.230502	0.172011	0.182056	0.204963	0.174979	0.171207	0.145033
k141_3817767_28	Gammaproteobacteria	0.0682652	0.106544	0.0604232	0.0379412	0.0295956	0.0833407	0.0753817
k141_10010676_9	Gammaproteobacteria	0.165317	0.214244	0.156835	0.16557	0.211407	0.158991	0.197292
k141_10719812_3	Gammaproteobacteria	0.0225429	0.020501	0.0215594	0.0219013	0.0111733	0.00981836	0.0205994
k141_3050375_21	Gammaproteobacteria	0.0792939	0.039632	0.0490503	0.085474	0.0637597	0.0784908	0.057164
k141_5451432_2	Gammaproteobacteria	0.0118505	0.00123902	0.0119787	0.00286929	0.00317552	0.00965257	0.00771384
k141_3520584_2	Gammaproteobacteria	0.0323299	0.0273265	0.0244011	0.0325424	0.0221895	0.0375115	0.0348821
k141_6334640_1	Gammaproteobacteria	0.0312086	0.00662018	0.0147304	0.0150998	0.00987682	0.0201646	0.00933876
k141_3609300_4	Gammaproteobacteria	0.0334334	0.0256548	0.0067593	0.00977157	0.0346751	0.0115624	0.0114419
k141_4033015_3	Gammaproteobacteria	0.129371	0.111022	0.114707	0.11878	0.0908627	0.111928	0.0886138
k141_900899_7	Gammaproteobacteria	0.130086	0.0335879	0.0669781	0.0306617	0.0158623	0.0195259	0.0295137
k141_2152663_8	Gammaproteobacteria	0.0239817	0.0201608	0.0283375	0.0172869	0.0243722	0.0211609	0.0182128
k141_4830945_1	Gammaproteobacteria	0.00803498	0.0072996	0.0231959	0.00821936	0.00779469	0.00417302	0.0044028
k141_2196247_4	Gammaproteobacteria	0.251336	0.124247	0.196351	0.10206	0.0676698	0.123353	0.10429
k141_6165448_6	Gammaproteobacteria	0.136348	0.167156	0.159989	0.079149	0.0679669	0.0914694	0.0907942
k141_4086030_2	Gammaproteobacteria	0.0577683	0.0121908	0.0131559	0.0275531	0.0120617	0.014705	0.0196208
k141_2216920_2	Gammaproteobacteria	0.0655598	0.0376415	0.0329859	0.0120103	0.010967	0.0197425	0.0323706
k141_1231949_3	Gammaproteobacteria	0.0347275	0.00998753	0.0149183	0.00800876	0.00616375	0.0137366	0.00838611
k141_5396647_3	Gammaproteobacteria	0.0300761	0.013871	0.0148852	0.0297093	0.0171624	0.016786	0.0341358
k141_8154081_1	Gammaproteobacteria	0.0912837	0.043925	0.0448714	0.0735559	0.048041	0.0780841	0.0388995
k141_4597747_7	Gammaproteobacteria	0.0754113	0.0487379	0.0432201	0.0784626	0.0792868	0.0595759	0.0537184
k141_1039780_1	Gammaproteobacteria	0.227754	0.0979939	0.176587	0.101379	0.0601577	0.0871506	0.0987725
k141_7154570_4	Gammaproteobacteria	0.00546001	0.0318381	0.0256557	0.0135531	0.032729	0.0229837	0.0182306
k141_8071037_3	Gammaproteobacteria	0.0314206	0.0331753	0.0330269	0.0260885	0.0416584	0.0404991	0.0407152
k141_6478849_2	Gammaproteobacteria	0.00983568	0.0215477	0.0143792	0.00801451	0.0242101	0.0131842	0.0150906
k141_2863437_4	Gammaproteobacteria	0.036415	0.0265011	0.0282135	0.020275	0.0152635	0.0302011	0.0197134
k141_3459233_5	Gammaproteobacteria	0.0672365	0.0337769	0.0326282	0.044098	0.0349277	0.0456538	0.0415105
k141_6791362_3	Gammaproteobacteria	0	0.0110504	0	0.00130497	0.00138841	0.00116816	0.0027881
k141_1365159_9	Gammaproteobacteria	0.0577491	0.00977518	0.0232237	0.00829682	0.0107618	0.0057776	0.0118248
k141_3727214_8	Gammaproteobacteria	0.448552	0.60037	0.459756	0.381017	0.504632	0.449361	0.481217
k141_3886997_1	Gammaproteobacteria	0.00858944	0.0150297	0.00892872	0.00506989	0.0067889	0.00974391	0.00683804
k141_4057897_2	Gammaproteobacteria	0.0738685	0.066522	0.0731882	0.0765265	0.104095	0.0932215	0.0823971
k141_172082_1	Gammaproteobacteria	0.0277495	0.0221623	0.023733	0.0171148	0.034233	0.0341185	0.0324437
k141_232405_3	Gammaproteobacteria	0.0880741	0.129127	0.0992279	0.079427	0.0931909	0.121786	0.119272
k141_2649971_13	Gammaproteobacteria	0.022656	0.0138	0.0158957	0.0135168	0.00950369	0.0172204	0.0176854
k141_25113_11	Gammaproteobacteria	0.0823461	0.0822398	0.0887637	0.0866364	0.0986343	0.085576	0.0817857
k141_9445418_3	Gammaproteobacteria	0.00824034	0.00836019	0.0153252	0.00196395	0.00972405	0.00368087	0.00580954
k141_5950454_4	Gammaproteobacteria	0.393111	0.291112	0.358455	0.245959	0.214639	0.245281	0.260604
k141_575553_6	Gammaproteobacteria	0.054297	0.0327184	0.0299677	0.0343247	0.0346031	0.038854	0.0269229
k141_2285849_4	Gammaproteobacteria	0.0405464	0.0360943	0.0289655	0.0618886	0.0694338	0.0499618	0.0381246
k141_3565622_4	Gammaproteobacteria	0.0418975	0.0468152	0.040833	0.0292878	0.0248719	0.029778	0.0263666
k141_86965_6	Gammaproteobacteria	0.0328724	0.0322885	0.0420393	0.0164555	0.0212213	0.0219129	0.0250547
k141_10192756_4	Gammaproteobacteria	0.00627047	0.00186192	0.00477164	0.0172306	0.00946603	0.00304273	0.00189663
k141_691275_5	Gammaproteobacteria	0.00859548	0.0204183	0.0286164	0.00939108	0.0101905	0.0172728	0.0107386
k141_6844038_10	Gammaproteobacteria	0.0692482	0.0346507	0.0462093	0.0597724	0.048565	0.0518458	0.0551362
k141_11054799_25	Gammaproteobacteria	0.253867	0.282258	0.227282	0.370925	0.413222	0.210455	0.257446
k141_8128278_3	Gammaproteobacteria	0.0396336	0.0196933	0.0268437	0.015616	0.00897061	0.014424	0.0192721
k141_3103870_4	Gammaproteobacteria	0.0413176	0.0309845	0.0333249	0.0116872	0.00715402	0.0116548	0.0178348
k141_876742_1	Gammaproteobacteria	0.0483588	0.00888862	0.0525097	0.0585452	0.0473194	0.0536306	0.0517954
k141_6518871_4	Gammaproteobacteria	0.03713	0.0558376	0.0432538	0.0658032	0.0471389	0.0541524	0.0463654
k141_3955651_2	Gammaproteobacteria	0.354194	0.201762	0.197434	0.143418	0.140379	0.178473	0.167187
k141_2578870_24	Gammaproteobacteria	0.198967	0.2106	0.211314	0.288184	0.302729	0.27742	0.256909
k141_3164046_3	Gammaproteobacteria	0.060624	0.0515102	0.0467932	0.0967545	0.0748371	0.0868806	0.0613523
k141_2579143_21	Gammaproteobacteria	0.233693	0.0875101	0.176846	0.121798	0.0892339	0.0953589	0.135203
k141_5698002_2	Gammaproteobacteria	0.208966	0.144119	0.121122	0.115455	0.0690648	0.162538	0.127607
k141_8018682_3	Gammaproteobacteria	0.0214637	0.017677	0.0276709	0.0168638	0.0212583	0.0168939	0.0142378
k141_7478791_3	Gammaproteobacteria	0.0313043	0.0409927	0.0179337	0.00445947	0.00238594	0.0125238	0.00516087
k141_1176805_1	Gammaproteobacteria	0.00957697	0.0153989	0.00869467	0.00648553	0.0154883	0.0159288	0.0129905
k141_1465010_6	Gammaproteobacteria	0.186899	0.198187	0.208438	0.162138	0.14436	0.221162	0.195084
k141_1063463_2	Gammaproteobacteria	0.0404087	0.0143609	0.0295363	0.0148807	0.0120139	0.0124104	0.021333
k141_6035919_4	Gammaproteobacteria	0.00289437	0.00643042	0.00459959	0.00282929	0.00794683	0.0267451	0.00253757
k141_6376977_4	Gammaproteobacteria	0	0	0	0	0.0366353	0	0
k141_6178508_1	Gammaproteobacteria	0.0447611	0.00873668	0.0273019	0.0045206	0.00591952	0.0069356	0.0100554
k141_4779361_45	Gammaproteobacteria	0.213591	0.262434	0.257792	0.349265	0.388192	0.350778	0.379321
k141_6777308_5	Gammaproteobacteria	0.0487802	0.119575	0.0624787	0.0679671	0.0622595	0.0364226	0.0475465
k141_4842318_5	Gammaproteobacteria	0.0424246	0.0211674	0.0129581	0.00594893	0.00396822	0.00802886	0.0110225
k141_2904557_1	Gammaproteobacteria	0.0151517	0.00775928	0.025874	0.00940243	0.00679532	0.0104173	0.00626895
k141_4917097_3	Gammaproteobacteria	0.00863591	0.00506448	0.0100936	0.00850501	0.00302278	0.000831713	0.00451846
k141_1621880_2	Gammaproteobacteria	0.0203811	0.00756479	0.0248622	0.0322961	0.00536957	0.0231204	0.0122767
k141_745809_1	Gammaproteobacteria	0.00510928	0.00133751	0.00143677	0.00221806	0.010945	0.00296995	0.00118474
k141_6178508_2	Gammaproteobacteria	0.0447611	0.00873668	0.0273019	0.0045206	0.00591952	0.0069356	0.0100554
k141_4641264_9	Gammaproteobacteria	0.0315293	0.0301454	0.0508808	0.0335587	0.0336182	0.0336385	0.0370961
k141_499969_1	Gammaproteobacteria	0.0215898	0.00737004	0.0226199	0.0128083	0.00985614	0.014084	0.0136016
k141_4847466_3	Gammaproteobacteria	0.024093	0.00755034	0.00423544	0.00990062	0.0169543	0.004499	0.00756105
k141_1512827_3	Gammaproteobacteria	0.0405718	0.0196783	0.031433	0.0389836	0.0253184	0.0610098	0.0367843
k141_5256822_9	Gammaproteobacteria	0.0195587	0.0377865	0.0329181	0.0274921	0.0337106	0.0284854	0.0239113
k141_3913057_3	Gammaproteobacteria	0.00794802	0.0236847	0.00316897	0.0170791	0.0176119	0.0452286	0.013896
k141_9139901_2	Gammaproteobacteria	0.0427878	0.0188499	0.0289876	0.0102188	0.0122062	0.00672164	0.0156981
k141_181787_1	Gammaproteobacteria	0.00725805	0.00965124	0.0189319	0.0118369	0.0199709	0.0261701	0.0173059
k141_6713973_4	Gammaproteobacteria	0.103221	0.0766528	0.0761418	0.114355	0.194749	0.128539	0.158115
k141_1775531_5	Gammaproteobacteria	0.0899169	0.0950161	0.108222	0.0625856	0.0562645	0.0539017	0.0493757
k141_7821387_1	Gammaproteobacteria	0.0210164	0.0289559	0.0354429	0.0316677	0.0352151	0.0277919	0.0313854
k141_3840606_4	Gammaproteobacteria	0.0074032	0.01422	0.00885523	0.0163478	0.0131655	0.032676	0.0165423
k141_3446449_1	Gammaproteobacteria	0.0281235	0.0114295	0.0266699	0.0231515	0.0179954	0.0384711	0.0203785
k141_5149665_1	Gammaproteobacteria	0.0188552	0.0044523	0.00823445	0.00783508	0.00259492	0.0132628	0.00480607
k141_10603488_1	Gammaproteobacteria	0.00744061	0.0121638	0.00770561	0.0116664	0.0171299	0.035087	0.0149227
k141_6791362_2	Gammaproteobacteria	0	0.0110504	0	0.00130497	0.00138841	0.00116816	0.0027881
k141_405374_5	Gammaproteobacteria	0.0354971	0.0423627	0.0295933	0.0459267	0.0588569	0.0416334	0.0292023
k141_4131846_12	Gammaproteobacteria	0.0214558	0.0137669	0.0219339	0.0340023	0.0267301	0.0346531	0.028322
k141_1993183_8	Gammaproteobacteria	0.0725292	0.0620968	0.055289	0.0523461	0.0547529	0.0559065	0.0675825
k141_837776_1	Gammaproteobacteria	0.022516	0.0454523	0.0226038	0.0601804	0.0632134	0.0492775	0.0424506
k141_4618322_2	Gammaproteobacteria	0.0224549	0.0433645	0.0285573	0.0163111	0.0140048	0.0203565	0.0153793
k141_400454_2	Gammaproteobacteria	0.0410479	0.0400916	0.0375546	0.0217927	0.0499097	0.0443909	0.0379658
k141_8836304_8	Gammaproteobacteria	0.0788468	0.0579217	0.0624325	0.0838405	0.112662	0.0879904	0.0828185
k141_2191739_1	Gammaproteobacteria	0.0236977	0.0232579	0.0266567	0.0254244	0.0197142	0.0189059	0.0214645
k141_7052917_6	Gammaproteobacteria	0.0509882	0.020618	0.0172606	0.0147338	0.010387	0.0210468	0.0208409
k141_5370434_1	Gammaproteobacteria	0.0388372	0.0435229	0.0307548	0.0144471	0.0148081	0.0387924	0.0498217
k141_5631917_3	Gammaproteobacteria	0.0379749	0.0145958	0.0247497	0.0101264	0.00747855	0.00616403	0.0117974
k141_8047844_3	Gammaproteobacteria	0.043653	0.0292843	0.0401927	0.0454986	0.0258138	0.0436822	0.0239434
k141_2924979_15	Gammaproteobacteria	0.0490699	0.0573384	0.070881	0.0443302	0.0821015	0.0855598	0.0753601
k141_5255047_7	Gammaproteobacteria	0.0406978	0.0544244	0.0523844	0.0313793	0.047419	0.0751322	0.0448338
k141_10057950_9	Gammaproteobacteria	0.0655407	0.0808357	0.0738477	0.0832156	0.0749028	0.0883682	0.0859335
k141_5840422_17	Gammaproteobacteria	0.0485051	0.0297111	0.0341366	0.0351291	0.0233103	0.0415637	0.0361223
k141_6638620_3	Gammaproteobacteria	0.00776076	0.00224042	0.0057875	0.0134153	0.00733799	0.0301892	0.0158714
k141_2725872_4	Gammaproteobacteria	0.00699693	0.0164726	0.00446361	0.00516816	0.00442417	0.00272138	0.00736126
k141_4176656_2	Gammaproteobacteria	0.0399073	0.0316254	0.0189698	0.0234558	0.018078	0.0237905	0.0361249
k141_2423018_6	Gammaproteobacteria	0.155184	0.167561	0.156493	0.13006	0.155133	0.121684	0.139501
k141_1175596_4	Gammaproteobacteria	0.0172104	0.00623026	0.0271604	0.0114964	0.00620898	0.0107978	0.0113166
k141_2952324_6	Gammaproteobacteria	0.0477074	0.0289773	0.0332198	0.0131781	0.00431498	0.0247299	0.00977087
k141_7973229_3	Gammaproteobacteria	0.00240139	0.00485272	0.0050905	0.00808859	0.00880989	0.0241152	0.00832055
k141_6616855_4	Gammaproteobacteria	0.0379699	0.0412654	0.0310035	0.0330201	0.0519135	0.0456255	0.0333009
k141_7031059_25	Gammaproteobacteria	0.00084839	0.000999771	0.00219562	0.0518085	0.00770635	0.00211653	0.001525
k141_3574176_3	Gammaproteobacteria	0.149627	0.0654862	0.0969694	0.0319433	0.0358284	0.0408373	0.0512015
k141_492380_4	Gammaproteobacteria	0.0265023	0.0310776	0.00624009	0.00248374	0	0.00261571	0.00206578
k141_5277179_1	Gammaproteobacteria	0.00801877	0.0267114	0.0257798	0.0129517	0.0173128	0.0230489	0.0245881
k141_2494132_2	Gammaproteobacteria	0.00427472	0.00761586	0.0187482	0.00394681	0.00506797	0.00831303	0.0154595
k141_8341016_36	Gammaproteobacteria	0.048175	0.0534812	0.0492514	0.0816522	0.117245	0.0993025	0.112303
k141_7272263_3	Gammaproteobacteria	0.0578441	0.0159055	0.0220543	0.0166468	0.0102577	0.0106087	0.00751399
k141_1676395_4	Gammaproteobacteria	0.0572084	0.0281075	0.0314641	0.0254816	0.0240188	0.0324009	0.0278845
k141_4261743_2	Gammaproteobacteria	0.034865	0.030211	0.0245261	0.0368226	0.0189962	0.0320813	0.0265578
k141_1862752_30	Gammaproteobacteria	0.0373114	0.0507343	0.0393577	0.050978	0.0375912	0.0415472	0.0516251
k141_4217817_4	Gammaproteobacteria	0.173233	0.240714	0.179714	0.220052	0.202065	0.193322	0.201041
k141_2683894_1	Gammaproteobacteria	0.00870965	0.0203108	0.0134143	0.0133183	0.0247821	0.0208978	0.023407
k141_7363237_20	Gammaproteobacteria	0.136995	0.131385	0.126733	0.145544	0.144179	0.191088	0.147341
k141_8858487_28	Gammaproteobacteria	0.414607	0.672588	0.609016	0.40677	0.464901	0.529719	0.533364
k141_3617445_2	Gammaproteobacteria	0.126274	0.106765	0.111949	0.0662238	0.0480693	0.0754992	0.0765395
k141_4013251_4	Gammaproteobacteria	0.0192972	0.00750358	0.012457	0.0147061	0.00435774	0.0160831	0.0135174
k141_6592259_2	Gammaproteobacteria	0.0385595	0.0104371	0.0170612	0.0128285	0.0104029	0.00586963	0.0169135
k141_4690369_4	Gammaproteobacteria	0.162169	0.165662	0.18166	0.214868	0.259352	0.245555	0.236356
k141_2212269_10	Gammaproteobacteria	0.0581385	0.0153074	0.0241756	0.020449	0.0135601	0.0091977	0.0248652
k141_5859396_2	Gammaproteobacteria	0.0130211	0.0185279	0.0215932	0.0116996	0.00644373	0.0195917	0.0240239
k141_8231150_1	Gammaproteobacteria	0.0354893	0.0346066	0.0268401	0.0431839	0.0222445	0.0428173	0.0258779
k141_3124641_2	Gammaproteobacteria	0.0382955	0.0301949	0.036763	0.019924	0.0130741	0.020219	0.0252827
k141_4576729_3	Gammaproteobacteria	0.0489154	0.0192383	0.0404433	0.0340519	0.0357472	0.0550239	0.0256984
k141_7759309_3	Gammaproteobacteria	0.281895	0.183198	0.203841	0.123513	0.119672	0.184025	0.152664
k141_9029798_7	Gammaproteobacteria	0.0752411	0.0414353	0.0519249	0.0458138	0.0403694	0.0391484	0.0408512
k141_6594583_5	Gammaproteobacteria	0.0433897	0.00825649	0.0414639	0.0110569	0.0178595	0.0136192	0.0297278
k141_9690325_1	Gammaproteobacteria	0.0683573	0.0479712	0.0832458	0.0857158	0.134756	0.0970312	0.0852052
k141_1309558_6	Gammaproteobacteria	0.0571006	0.0254088	0.0321762	0.0200814	0.0125325	0.0268286	0.024384
k141_5652461_9	Gammaproteobacteria	0.0251799	0.0361063	0.0352588	0.0210308	0.0363608	0.0337686	0.0463246
k141_6248449_1	Gammaproteobacteria	0.0382257	0.00515933	0.0220896	0.0277204	0.0187685	0.0201076	0.0264136
k141_4607785_1	Gammaproteobacteria	0.0276964	0.0136786	0.0235668	0.0103635	0.0363775	0.0202354	0.0171877
k141_6410826_2	Gammaproteobacteria	0.107203	0.0571177	0.0746596	0.0297594	0.0328809	0.0342457	0.0423575
k141_5724527_6	Gammaproteobacteria	0.0598643	0.0390668	0.0470354	0.0448524	0.0317337	0.0436083	0.0563062
k141_1366495_4	Gemmatimonadetes	0.035834	0.0299853	0.0339635	0.02345	0.034117	0.0402168	0.0397835
k141_10222483_3	Gemmatimonadetes	0.0260288	0.0277418	0.0324254	0.0274853	0.0310386	0.0555167	0.0336084
k141_5956877_21	Gemmatimonadetes	0.0206534	0.00953768	0.019947	0.00551254	0.0745661	0.0631832	0.0557345
k141_7748678_4	Gemmatimonadetes	0.0289262	0.0132095	0.0192769	0.0201627	0.0214437	0.0338238	0.0239537
k141_4050518_1	Gemmatimonadetes	0.0831272	0.00257885	0.00692557	0.00213832	0.00411862	0	0.00114214
k141_7825155_2	Gemmatimonadetes	0.0307057	0.005831	0.0132144	0.00323724	0.00499895	0.00514325	0.00313029
k141_137904_1	Gemmatimonadetes	0.0744277	0.00883532	0.00707444	0.00286326	0.00586822	0.0061683	0.00518089
k141_2402963_1	Gemmatimonadetes	0.0419134	0.0146326	0.0173439	0.0230731	0.00881756	0.0247546	0.0287946
k141_3441755_1	Gemmatimonadetes	0.00916472	0.0423593	0.0123667	0.0131595	0.0153429	0.016587	0.0187103
k141_507371_18	Gemmatimonadetes	0.0411825	0.0520734	0.0421972	0.027698	0.0156521	0.0421125	0.0366018
k141_7127976_1	Gemmatimonadetes	0.0128641	0.0259958	0.0101252	0.0173101	0.0384482	0.0291167	0.0278668
k141_3585265_5	Gemmatimonadetes	0.0383833	0.0162748	0.0267228	0.0201291	0.0181391	0.0314247	0.0151345
k141_7249694_4	Gemmatimonadetes	0.0163615	0.0263538	0.0237915	0.0164271	0.0294861	0.020044	0.0212528
k141_7061185_1	Gemmatimonadetes	0.0206433	0.00284535	0.0234914	0.0141558	0.00387342	0.00993861	0.0189026
k141_2523143_3	Gemmatimonadetes	0.00779284	0.0266436	0.0236406	0.0109639	0.015715	0.020365	0.0149771
k141_1737291_4	Gemmatimonadetes	0.0102227	0.00278612	0.0127052	0.0100677	0.0139434	0.015904	0.0143176
k141_8280735_4	Gemmatimonadetes	0.0170246	0.0331492	0.0195152	0.0265111	0.0487474	0.0319892	0.0353099
k141_4178182_2	Gemmatimonadetes	0.0146796	0.0121092	0.0282254	0.00661079	0.00663586	0.0108314	0.00965246
k141_6249767_3	Gemmatimonadetes	0.0460161	0.0415901	0.0420158	0.0286795	0.0463382	0.0327065	0.0331123
k141_9793537_8	Gemmatimonadetes	0.0200981	0.0292001	0.015608	0.0395586	0.0447615	0.0588473	0.0327008
k141_2677385_1	Gemmatimonadetes	0.00902902	0.00748384	0.0209373	0.00716011	0.00291145	0.0129625	0.00509925
k141_5118364_8	Gemmatimonadetes	0.157319	0.189243	0.188806	0.196976	0.241039	0.1839	0.209592
k141_2817756_5	Gemmatimonadetes	0.0347705	0.00727067	0.0167416	0.0194823	0.00868435	0.0207395	0.0152809
k141_226405_1	Gemmatimonadetes	0.00410278	0.00304564	0.00163583	0.00252537	0.00425031	0.00327695	0.00234127
k141_7049485_1	Gemmatimonadetes	0.034789	0.00648716	0.00768914	0.0081234	0.0154491	0.0096109	0.0101711
k141_111391_1	Gemmatimonadetes	0.029861	0.0166649	0.0258673	0.0295182	0.0182104	0.044387	0.0249869
k141_1137467_4	Gemmatimonadetes	0.00417271	0	0.00332742	0.00532947	0.0125325	0.0279569	0.0128956
k141_4436095_5	Gemmatimonadetes	0.0434602	0.0301786	0.0430589	0.0506226	0.0319059	0.0326025	0.0463133
k141_10352321_1	Gemmatimonadetes	0.00577508	0.0084947	0.00563922	0.0215176	0.00790333	0.0156763	0.0144511
k141_3573598_4	Gemmatimonadetes	0	0.00432766	0	0.00956676	0.0204651	0.00730424	0.00536374
k141_2453646_3	Gemmatimonadetes	0.0442977	0.034986	0.0233062	0.00745292	0.0055567	0.00718906	0.0157931
k141_8562458_3	Gemmatimonadetes	0.0513119	0.00112267	0.00944975	0.00894322	0.00239065	0.0107839	0.0160033
k141_564590_2	Gemmatimonadetes	0	0.00856286	0.0124834	0.023143	0.048787	0.0180792	0.0239553
k141_7085070_1	Gemmatimonadetes	0.013894	0.00690407	0.0314181	0.00938117	0.0112504	0.0154398	0.0289926
k141_7241352_1	Gemmatimonadetes	0.0547183	0.0437745	0.0372047	0.0352494	0.0432361	0.0392598	0.0505556
k141_1696655_3	Gemmatimonadetes	0.0157859	0.0122284	0.00681753	0.00382465	0.00164106	0.00703638	0.00949656
k141_5477158_8	Gemmatimonadetes	0.0458107	0.0956966	0.0593285	0.101376	0.086335	0.103562	0.0800941
k141_7891219_7	Gemmatimonadetes	0.0262994	0.0197337	0.0320318	0.0297877	0.0252789	0.0346156	0.0248987
k141_365988_4	Gemmatimonadetes	0.0373733	0.0294048	0.015897	0.0199462	0.0106411	0.0140311	0.0148802
k141_5138990_3	Gemmatimonadetes	0.01817	0.0328238	0.0127852	0.0168063	0.0150124	0.0209494	0.0181004
k141_2938270_6	Gemmatimonadetes	0.0178281	0.00596109	0.0151355	0.00669204	0.0113997	0.0154675	0.0231918
k141_9233064_1	Gemmatimonadetes	0.00474417	0.00117392	0.00362999	0.0143922	0.00621376	0.0136412	0.00542199
k141_5153025_12	Gemmatimonadetes	0.0480587	0.09189	0.0668554	0.106103	0.0938555	0.124582	0.0827312
k141_4547090_4	Gemmatimonadetes	0.0439934	0.0797354	0.0641388	0.0393557	0.05548	0.0628573	0.0707468
k141_2239117_4	Gemmatimonadetes	0.0321191	0.0177068	0.0120005	0.0238923	0.0350123	0.0156085	0.02177
k141_6974068_2	Gemmatimonadetes	0.00788826	0.0143047	0.00943544	0.0129189	0.0133601	0.00666571	0.0401243
k141_2854000_2	Gemmatimonadetes	0.0140689	0.0177023	0.0175896	0.00952578	0.0133437	0.0172757	0.00449331
k141_10595493_3	Gemmatimonadetes	0.0204723	0.00989799	0.014841	0.0230096	0.0155189	0.0198846	0.0350172
k141_7324389_1	Gemmatimonadetes	0.0181341	0.0102614	0.0183189	0.00781341	0.00816968	0.00673246	0.0186881
k141_9771294_2	Gemmatimonadetes	0.0160041	0.0163886	0.0131247	0.0275077	0.0229507	0.0299059	0.0327517
k141_8685065_2	Gemmatimonadetes	0.0324648	0.0569846	0.0388452	0.041803	0.0433175	0.0625183	0.0573976
k141_466087_2	Gemmatimonadetes	0.037879	0.00756206	0.0192222	0.014293	0.0101957	0.0183888	0.0141793
k141_6894517_1	Gemmatimonadetes	0.0498396	0.024638	0.024259	0.0108978	0.0106143	0.0335779	0.0231213
k141_4864469_1	Gemmatimonadetes	0.0293793	0.0261672	0.0254379	0.0290467	0.0210869	0.0168559	0.0219571
k141_6813828_1	Gemmatimonadetes	0.00401749	0.0139637	0.00640729	0.00857558	0.00317533	0.0202854	0.00924588
k141_6120969_1	Gemmatimonadetes	0.0084608	0.005843	0.00537703	0.00311682	0.000607929	0.0156725	0.00281539
k141_2920693_1	Gemmatimonadetes	0.0358354	0.0174327	0.035945	0.0378266	0.0316982	0.0210879	0.0303149
k141_390222_1	Gemmatimonadetes	0.00973141	0.001204	0.0156957	0.0128855	0.0179468	0.00841094	0.00631504
k141_8199596_1	Gemmatimonadetes	0.0042359	0.00136292	0.0043922	0.00789458	0.00620875	0.0164751	0.00519979
k141_1781871_1	Gemmatimonadetes	0.0576874	0.05651	0.0421867	0.0566594	0.042111	0.0441052	0.0480276
k141_2237384_4	Gemmatimonadetes	0.0356271	0.0277806	0.0373096	0.0325461	0.0464239	0.0365994	0.0591363
k141_5549497_1	Gemmatimonadetes	0.0206291	0.0215559	0.0388224	0.0319863	0.0233236	0.0416456	0.0314698
k141_10029077_5	Gemmatimonadetes	0.125905	0.0971168	0.11014	0.16499	0.179591	0.095331	0.15343
k141_6121059_4	Gemmatimonadetes	0.0378967	0.0177835	0.0214719	0.0414088	0.0227179	0.0439368	0.0302491
k141_5571143_1	Gemmatimonadetes	0.0213736	0.00548159	0.027358	0.0105735	0.00951248	0.0157588	0.019083
k141_3896812_3	Gemmatimonadetes	0.0229191	0.017704	0.0148849	0.0114138	0.0171204	0.0212039	0.0138475
k141_3585265_4	Gemmatimonadetes	0.0383833	0.0162748	0.0267228	0.0201291	0.0181391	0.0314247	0.0151345
k141_5990716_2	Gemmatimonadetes	0.0475002	0.0495545	0.042974	0.0313113	0.0380123	0.0332972	0.0370936
k141_276031_4	Gemmatimonadetes	0.113445	0.157613	0.14369	0.202252	0.179799	0.266495	0.222413
k141_1650280_3	Gemmatimonadetes	0.0129042	0.0232927	0.0113404	0.0110075	0.0268553	0.0428218	0.0172203
k141_5656816_2	Gemmatimonadetes	0.0422727	0.0503484	0.0429947	0.0701166	0.137766	0.0832629	0.0744292
k141_829953_9	Gemmatimonadetes	0.0297939	0.0492541	0.0212146	0.0307248	0.0377441	0.0325211	0.049337
k141_3326956_3	Gemmatimonadetes	0.0551734	0.0532107	0.0544228	0.0418901	0.0332799	0.037898	0.0499504
k141_4212726_8	Gemmatimonadetes	0.0412491	0.0177129	0.0260486	0.0384451	0.0338323	0.0586481	0.0357784
k141_2757055_2	Gemmatimonadetes	0.012559	0.0104921	0.0303665	0.00868737	0.010828	0.0137234	0.0213489
k141_3946428_4	Gemmatimonadetes	0.0266319	0.044539	0.0192035	0.0164371	0.0289826	0.0340862	0.0246937
k141_9733833_1	Gemmatimonadetes	0.0288199	0.0419663	0.0513072	0.0320172	0.0254705	0.0628809	0.0370976
k141_10913300_9	Gemmatimonadetes	0.128906	0.124872	0.143437	0.13169	0.117289	0.172985	0.127895
k141_330490_4	Gemmatimonadetes	0.00202091	0.00600076	0.00564032	0.00678826	0.0103823	0.00539445	0.0184898
k141_6888015_2	Gemmatimonadetes	0.0082777	0.00781271	0.007921	0.000218363	0.00883238	0.0106934	0.0141206
k141_6017081_3	Gemmatimonadetes	0.011878	0.0188945	0.00405933	0.00674421	0.00134115	0.00439981	0.00726835
k141_3828910_2	Gemmatimonadetes	0.0317493	0.0486758	0.0311639	0.0217384	0.0259177	0.0283369	0.032801
k141_1558396_1	Gemmatimonadetes	0.0415005	0.0197442	0.0452628	0.0242372	0.0279056	0.0280832	0.0302804
k141_567324_5	Gemmatimonadetes	0.0588612	0.00291667	0.00499397	0.00516729	0.00733047	0.00815793	0.00240704
k141_5218182_1	Gemmatimonadetes	0.0379361	0.0368021	0.0509998	0.0222164	0.0202983	0.0306994	0.0315888
k141_760649_7	Gemmatimonadetes	0.358316	0.118446	0.473449	2.27965	0.283477	0.252674	0.388689
k141_8411013_1	Gemmatimonadetes	0.0169303	0.00562565	0.0269905	0.0100819	0.00588352	0.00731649	0.0111324
k141_6311036_3	Gemmatimonadetes	0.0179821	0.0210791	0.011787	0.00557527	0.0233656	0.00785268	0.0116998
k141_4996648_4	Gemmatimonadetes	0.0104259	0.0162529	0.0199413	0.00449218	0.00494422	0.00943758	0.0164531
k141_3920351_4	Gemmatimonadetes	0.0220648	0.0251239	0.0140901	0.0138938	0.0116467	0.0150216	0.0250754
k141_5088442_1	Gemmatimonadetes	0.0261558	0.0218016	0.0412739	0.0170214	0.0312105	0.0450688	0.0211851
k141_2043623_3	Gemmatimonadetes	0.00152412	0.0226703	0.00788175	0.000637092	0.0120912	0.00206444	0.0020941
k141_4363857_2	Gemmatimonadetes	0.00408623	0.0151668	0.00393051	0.00660236	0.00309846	0.00914671	0.00470203
k141_5724259_2	Gemmatimonadetes	0.0118125	0.00125269	0.00538259	0.00415479	0.000924103	0.00328166	0.0166599
k141_3034861_2	Gemmatimonadetes	0.0331698	0.0139753	0.0413811	0.0297819	0.0268645	0.0241956	0.0252633
k141_7067632_1	Gemmatimonadetes	0	0.00261347	0.00421112	0.00108351	0.0181068	0.00992741	0.0046299
k141_774124_3	Gemmatimonadetes	0.064955	0.0389752	0.0199603	0.0578148	0.0613917	0.0606002	0.0454858
k141_8816243_4	Gemmatimonadetes	0.0160663	0.00857305	0.00801084	0.0151642	0.054739	0.0223254	0.0163876
k141_2900703_1	Gemmatimonadetes	0.0145486	0.0241351	0.0144664	0.0192134	0.0317974	0.014381	0.0224652
k141_9097227_3	Gemmatimonadetes	0.0263358	0.0211276	0.0226711	0.0294806	0.0219337	0.050652	0.0394712
k141_7501297_3	Gemmatimonadetes	0.0122502	0.0193242	0.020671	0.0367253	0.0627185	0.0416899	0.0241651
k141_540440_2	Gemmatimonadetes	0.00618645	0.0115612	0.012494	0.0177962	0.018543	0.0375909	0.0218897
k141_1729240_5	Gemmatimonadetes	0.0178252	0.0144352	0.00995919	0.00698211	0.00128078	0.00945396	0.0172159
k141_1711195_2	Gemmatimonadetes	0.0276956	0.00805527	0.0178138	0.0107601	0.0091892	0.0205102	0.0168459
k141_1385172_1	Gemmatimonadetes	0.0112707	0.0289485	0.0275403	0.0110999	0.00445404	0.014612	0.0170452
k141_8314722_2	Gemmatimonadetes	0.0630272	0.0923028	0.0727285	0.0439989	0.0282656	0.0718592	0.0592753
k141_1499495_4	Gemmatimonadetes	0.0397306	0.0249304	0.0177625	0.0202034	0.0186904	0.0148744	0.0188455
k141_484012_4	Gemmatimonadetes	0.00171824	0.00241034	0.00553105	0.0124504	0.00419401	0.00866486	0.00348915
k141_11344837_2	Gemmatimonadetes	0.0258573	0.0170059	0.0280843	0.0126286	0.00798577	0.0112278	0.0207445
k141_6634653_7	Gemmatimonadetes	0.0116389	0.0139847	0.0127479	0.0218909	0.0178191	0.0177061	0.0103784
k141_6691185_7	Gemmatimonadetes	0.0290104	0.0214849	0.0210731	0.0158434	0.0147236	0.0289132	0.0178344
k141_3088658_2	Gemmatimonadetes	0.0132979	0.0121621	0.00948508	0.0291955	0.011695	0.0216694	0.0140725
k141_3506386_1	Gemmatimonadetes	0.0332808	0.040372	0.0206414	0.015933	0.0189976	0.0143825	0.0291782
k141_7760690_8	Gemmatimonadetes	0.0455925	0.0719146	0.0312175	0.0353957	0.047767	0.0675656	0.0682308
k141_2422122_6	Gemmatimonadetes	0.00922734	0.00783289	0.0105048	0.0246506	0.0236238	0.0393436	0.0237881
k141_1136989_9	Gemmatimonadetes	0.0666868	0.0702368	0.0613472	0.0965821	0.138759	0.0953001	0.106518
k141_2832501_1	Gemmatimonadetes	0.00210791	0.0222199	0.0100854	0.0278216	0.0158513	0.0194812	0.020167
k141_10471329_12	Gemmatimonadetes	0.0455317	0.0439904	0.0341515	0.0607886	0.0711476	0.0412447	0.0485458
k141_719968_2	Gemmatimonadetes	0.0226725	0.0158989	0.0309836	0.0271635	0.028657	0.0319402	0.0319024
k141_6782916_1	Gemmatimonadetes	0.0117152	0.0189268	0.01932	0.0040884	0.00578715	0.0185277	0.00481455
k141_6083571_4	Gemmatimonadetes	0.0184708	0.0054846	0.0308258	0.0124899	0.0145989	0.00598666	0.00607267
k141_4683999_2	Gemmatimonadetes	0.0412206	0.0368744	0.0385817	0.0324022	0.0349561	0.0629532	0.0433105
k141_5022026_1	Gemmatimonadetes	0.0406814	0.00531699	0.0066635	0.00220436	0.00283055	0.00386914	0.0109892
k141_575227_5	Gemmatimonadetes	0.0485969	0.0458087	0.0481655	0.0739859	0.0428772	0.0762667	0.0520828
k141_7828662_1	Gemmatimonadetes	0	0	0	0.00841997	0.00727018	0.0135353	0.00670501
k141_9267926_2	Ignavibacteria	0.104808	0.0828799	0.0990093	0.180385	0.124066	0.0980064	0.0983849
k141_4386724_2	Ignavibacteria	0.03404	0.0271673	0.0402331	0.0528731	0.0259812	0.0309051	0.0266113
k141_2354516_4	Ignavibacteria	0.0327055	0.0371455	0.0390085	0.0598296	0.0467304	0.0452434	0.0564366
k141_758553_2	Ignavibacteria	0.154266	0.126648	0.153956	0.22198	0.190554	0.196434	0.198812
k141_5534437_5	Ignavibacteria	0.0943344	0.0665713	0.113095	0.124156	0.103592	0.0968067	0.0845109
k141_2780011_3	Ignavibacteria	0.123306	0.084777	0.0943224	0.135173	0.107392	0.103791	0.119364
k141_7587361_1	Ignavibacteria	0.155075	0.105689	0.124678	0.212265	0.201116	0.174229	0.15243
k141_9952426_5	Ignavibacteria	0.206642	0.163661	0.180288	0.271387	0.265465	0.259035	0.231637
k141_6136981_2	Ignavibacteria	0.0451616	0.0428764	0.0599915	0.0867493	0.0753384	0.0647596	0.0723758
k141_3379516_1	Lentisphaerae	0.016918	0.00354063	0.00761352	0.00219012	0.0035555	0.00271287	0.00453999
k141_7877327_6	Lentisphaerae	0.00716373	0.00333559	0.00716625	0.00221264	0.000157279	0	0.0135996
k141_674694_1	Lentisphaerae	0.0729815	0	0.00299344	0.000466792	0	0.000491594	0.000498656
k141_6395548_1	Nitrospinae	0.0294438	0.0197839	0.0323643	0.0119041	0.00698223	0.00755821	0.0123216
k141_9068374_2	Nitrospinae	0.0522314	0.0329867	0.0506216	0.0245417	0.0213826	0.0129305	0.0228716
k141_3486887_1	Nitrospinae	0.0649965	0.0200149	0.0233285	0.0144998	0.0135303	0.0108829	0.0179901
k141_862989_2	Nitrospinae	0.00945819	0.00864842	0.00988919	0.00660493	0.00169623	0.00347793	0.00852744
k141_3539988_9	Nitrospinae	0.025912	0.0250287	0.0244625	0.0188098	0.0193725	0.0228947	0.0201037
k141_5725156_5	Nitrospinae	0.0252694	0.0320407	0.0280779	0.00917481	0.0173677	0.0184153	0.0183632
k141_9630029_2	Nitrospinae	0.017688	0.0267978	0.0131446	0.00209201	0.00176143	0.00286096	0.00348631
k141_189319_3	Nitrospinae	0.0433609	0.0204081	0.0156377	0.00539315	0.000901882	0.0100438	0.0054183
k141_10699526_4	Nitrospinae	0.00887733	0.0103899	0.00528167	0.0161869	0.00785477	0.00627771	0.00795987
k141_6588409_4	Nitrospirae	0.092681	0.0573921	0.0540195	0.0287223	0.0198264	0.0219078	0.0234111
k141_1115722_5	Nitrospirae	0.142767	0.159826	0.123311	0.15439	0.138893	0.126157	0.154041
k141_4258915_5	Nitrospirae	0.175052	0.170373	0.182479	0.146905	0.112616	0.144821	0.198391
k141_3053867_6	Nitrospirae	0.111688	0.165626	0.144124	0.157414	0.194544	0.157189	0.154493
k141_1274229_7	Nitrospirae	0.0466258	0.0480958	0.0423605	0.0405762	0.065869	0.0704995	0.048043
k141_28681_9	Nitrospirae	0.204042	0.139705	0.160025	0.164454	0.192495	0.153919	0.141736
k141_6103732_1	Nitrospirae	0.119853	0.150253	0.137169	0.163286	0.217755	0.164917	0.154377
k141_332501_4	Nitrospirae	0.0473987	0.0609555	0.0430538	0.0378282	0.060867	0.0322316	0.0467417
k141_2228981_2	Nitrospirae	0.0943665	0.161967	0.155861	0.0993075	0.138292	0.111236	0.15043
k141_1892049_2	Nitrospirae	0.0666611	0.0444106	0.0357845	0.0341262	0.0437361	0.0348106	0.0408959
k141_5617927_1	Nitrospirae	0.172834	0.160304	0.160897	0.195935	0.309756	0.160605	0.171877
k141_2786919_3	Nitrospirae	0.107214	0.121562	0.098774	0.0956888	0.114515	0.0831021	0.119638
k141_7243978_3	Nitrospirae	0.121636	0.0990673	0.0756883	0.0658323	0.0355097	0.0548777	0.056255
k141_7062723_14	Nitrospirae	0.120036	0.070335	0.0694981	0.0523208	0.0438049	0.0331166	0.0531867
k141_6588409_3	Nitrospirae	0.138277	0.0977085	0.0831725	0.0585765	0.0413964	0.055826	0.0730627
k141_3236100_4	Nitrospirae	0.103698	0.165593	0.130037	0.106691	0.149407	0.149055	0.158274
k141_2583713_14	Nitrospirae	0.202224	0.256726	0.230385	0.272058	0.346961	0.251167	0.271401
k141_7757233_1	Nitrospirae	0.0502425	0.0153425	0.016481	0.0196579	0.0204192	0.00862068	0.0164779
k141_1040730_9	Nitrospirae	0.0909199	0.0686847	0.0677855	0.0369787	0.0273568	0.0602644	0.0554452
k141_517689_1	Nitrospirae	0.141859	0.113222	0.108019	0.119745	0.155516	0.104368	0.106427
k141_9845747_1	Omnitrophica	0	0.000885753	0	0.00282998	0	0.00911842	0
k141_4056589_4	Omnitrophica	0.00417746	0.00444118	0.00411642	0.0133342	0.00330177	0.00135398	0.00137343
k141_5803205_1	Omnitrophica	0.00201315	0.00149443	0	0	0	0	0.0076493
k141_6790239_2	Omnitrophica	0.0114174	0.00581761	0	0.000929362	0	0.00109992	0
k141_3466488_4	Omnitrophica	0.0111412	0.00524351	0	0.00226701	0	0.00184175	0.00117628
k141_11117888_1	Omnitrophica	0	0.00055727	0.00342071	0.00878886	0.000375375	0.00453853	0.000705168
k141_6627926_3	Omnitrophica	0.00402189	0	0	0	0.00476822	0.00202983	0.0119006
k141_6092881_3	Parcubacteria	0.00993025	0.00491438	0.0334342	0.00543319	0.00174414	0.0021457	0.00751938
k141_1807897_2	Parcubacteria	0.00712428	0.0101828	0.0125938	0.00961071	0.00251954	0.0326063	0.0121403
k141_4998320_1	Parcubacteria	0.00131293	0.00417861	0.0202894	0	0	0	0.00138924
k141_6373882_4	Parcubacteria	0.00328296	0.00274414	0.0078397	0.00363518	0	0.00798757	0.0103073
k141_31773_1	Parcubacteria	0.0124323	0.0204244	0.0043922	0.00452041	0.00145113	0	0.00845073
k141_2685168_1	Planctomycetes	0.00561466	0.00913974	0.00298484	0.00115199	0.0103546	0.0097056	0.0212987
k141_5218557_8	Planctomycetes	0.0178085	0.0088733	0.00834925	0.0226427	0.0332124	0.0218462	0.0144877
k141_7068117_1	Planctomycetes	0.00639574	0.00175914	0.00652246	0	0.00439715	0.000958021	0.00971785
k141_9979292_1	Planctomycetes	0.00971425	0.0146736	0.00843802	0.00504511	0.00671818	0.0162656	0.00958133
k141_2273205_1	Planctomycetes	0.00998727	0.0142718	0.00530939	0.00717201	0.00642774	0.00215802	0.0065358
k141_11505509_2	Planctomycetes	0.0102082	0.0192933	0.0189722	0.0160526	0.0128917	0.024513	0.0205095
k141_6589759_1	Planctomycetes	0.0379459	0.0298396	0.0270646	0.015917	0.00894181	0.00942899	0.013747
k141_4877898_4	Planctomycetes	0.041149	0.0450089	0.0347534	0.0680433	0.115569	0.12742	0.0817537
k141_6625229_1	Planctomycetes	0.0505108	0.0600984	0.0600014	0.0430307	0.0479437	0.0536239	0.0505264
k141_64738_2	Planctomycetes	0.024982	0.0177805	0.00995363	0.0242849	0.0238154	0.0138081	0.0202131
k141_4193871_9	Planctomycetes	0.0689154	0.00891384	0.0413001	0.0168269	0.0189093	0.0187153	0.00991544
k141_4499230_5	Planctomycetes	0.00453705	0.00784667	0.010225	0.020965	0.0124698	0.00929235	0.0109388
k141_3611572_1	Planctomycetes	0.00366832	0.011865	0.00292521	0.00338692	0.00289936	0.00713376	0.00120604
k141_5730689_1	Planctomycetes	0.0142601	0.00793935	0.00841685	0.0120691	0.00986203	0.00346645	0.00586042
k141_6280249_3	Planctomycetes	0.011959	0.00159816	0.00583072	0.00370883	0.0114754	0.00656939	0.0066983
k141_461756_1	Planctomycetes	0.00670893	0.000959702	0.00328021	0.00253197	0.0142589	0.00434894	0.00180321
k141_8005636_2	Planctomycetes	0.0176589	0.00574588	0.00493783	0.0114344	0.0070791	0.00501749	0.00814332
k141_3423589_1	Planctomycetes	0.0153367	0.00152965	0.00657268	0.00489222	0.0122614	0.00943608	0.00812961
k141_4821217_8	Planctomycetes	0.0222698	0.0139437	0.0170699	0.022478	0.0379151	0.0202679	0.0316153
k141_5906508_1	Planctomycetes	0.0764737	0.0209108	0.0397651	0.0467553	0.028038	0.0474594	0.0435971
k141_1888726_1	Planctomycetes	0.00180921	0	0.00737657	0.00199445	0.00222169	0.00318044	0.00273549
k141_2609613_2	Planctomycetes	0.00121028	0.0017712	0.000965106	0.0037248	0.0134331	0.00156908	0.00159162
k141_3215429_1	Planctomycetes	0.00596102	0.0177918	0.0129081	0.0141263	0.0306488	0.017242	0.0202131
k141_8030530_2	Planctomycetes	0.00956942	0.0107382	0.0163075	0.0116435	0.0111002	0.00935632	0.0218402
k141_5604791_1	Planctomycetes	0.00453332	0.00951402	0.0170782	0.00613883	0.0063778	0.00352637	0.00534851
k141_1444466_4	Planctomycetes	0.0246615	0.0185448	0.035735	0.0370386	0.0288627	0.0507552	0.0253969
k141_2840377_1	Planctomycetes	0.0248651	0.0341373	0.0260491	0.0311831	0.0141367	0.0205723	0.0167768
k141_7349979_2	Planctomycetes	0.0094308	0.0189111	0.00996506	0.0290107	0.0200041	0.0259768	0.0319618
k141_3583962_1	Planctomycetes	0.0226704	0.00622836	0.0202059	0.0113647	0.00501634	0.00802575	0.00663931
k141_1345960_7	Planctomycetes	0.0304721	0.0258124	0.0231132	0.0341643	0.0329738	0.0318254	0.0247678
k141_8234360_2	Planctomycetes	0	0	0	0	0.0400039	0	0.00129533
k141_909659_2	Planctomycetes	0.00800694	0.00208727	0.0218524	0.00283946	0.00876788	0.00110357	0.006601
k141_3540194_4	Planctomycetes	0.0519289	0.0350482	0.0323335	0.0505107	0.0646703	0.0403431	0.0473368
k141_8851916_8	Planctomycetes	0.0145583	0.0121626	0.0103756	0.0344973	0.00720418	0.0142065	0.0117036
k141_2618318_4	Planctomycetes	0.0116849	0.00626684	0.0120106	0.00609262	0.00562037	0.0054782	0.00839998
k141_8843651_1	Planctomycetes	0.026417	0.00979639	0.00789254	0.0131998	0.0278547	0.0161238	0.0183698
k141_5139593_3	Planctomycetes	0.016937	0.00361752	0.00980131	0.00818549	0.00479315	0.00982782	0.025421
k141_214557_1	Planctomycetes	0.0264596	0.014392	0.0125323	0.0315245	0.0418627	0.0237739	0.0260693
k141_1838129_3	Planctomycetes	0.0139755	0.0121988	0.024862	0.0165614	0.0174448	0.0133397	0.0278102
k141_9484289_3	Planctomycetes	0	0	0	0.00121386	0	0.00639178	0
k141_2041648_3	Planctomycetes	0.00186206	0.0248711	0.00296971	0.00114615	0	0	0
k141_321819_3	Planctomycetes	0.0042822	0.0172849	0.0145126	0.0187519	0.00846139	0.00480322	0.00978971
k141_9679968_2	Planctomycetes	0.00598043	0.01205	0.00195867	0.00437133	0.00716617	0.00540662	0.0150555
k141_2147705_4	Planctomycetes	0.00571367	0.0138453	0.00368837	0.0048232	0.00602128	0.00707246	0.00117182
k141_3437483_3	Planctomycetes	0.00560894	0.0196785	0.00318414	0.00223588	0	0.00342813	0.00429403
k141_1681805_1	Planctomycetes	0.00664118	0.00787193	0.0139243	0.00206979	0.00513514	0.0133822	0.00941286
k141_6361431_1	Planctomycetes	0.00338744	0.0152045	0.00273982	0.00674667	0.00589019	0.00439169	0.00330927
k141_5132318_1	Planctomycetes	0.0197991	0.0313738	0.0227826	0.0155887	0.00490664	0.0495822	0.00559948
k141_11179938_5	Planctomycetes	0.0629901	0.0283656	0.0340052	0.0297226	0.0446339	0.0381152	0.0282579
k141_2077554_3	Planctomycetes	0.0159047	0.0175685	0.0106323	0.0136412	0.0154838	0.00864305	0.0251244
k141_5670530_1	Planctomycetes	0.0558716	0.05147	0.0319439	0.0673527	0.0607286	0.0667718	0.0493319
k141_8155151_2	Planctomycetes	0.126234	0.152479	0.156403	0.19879	0.258475	0.176908	0.187107
k141_7818237_1	Planctomycetes	0.00834542	0.00354006	0.00380277	0.0445227	0.0122229	0.00215287	0.0117365
k141_1406094_2	Planctomycetes	0.0361614	0.0129555	0.00934823	0.012363	0.0114214	0.0114845	0.013125
k141_6407568_1	Planctomycetes	0.0173854	0.0128558	0.0117927	0.0116903	0.0159985	0.0239643	0.0207195
k141_10072817_1	Planctomycetes	0.00117591	0.00232779	0	0.00251609	0.00123922	0.0020327	0.00618572
k141_9327369_3	Planctomycetes	0.0173584	0.0277447	0.0157977	0.0164246	0.00759108	0.017897	0.0134514
k141_3895381_2	Planctomycetes	0.0611156	0.0396852	0.0318408	0.0323097	0.0395948	0.0446726	0.0420212
k141_5859118_2	Planctomycetes	0.0135012	0.012145	0.022801	0.00822435	0.024885	0.0156085	0.0128641
k141_2700747_1	Planctomycetes	0.0255527	0.0109114	0.0267448	0.00708282	0.0190414	0.0124319	0.0159733
k141_5088021_1	Planctomycetes	0.00454454	0	0.0166442	0	0.0023946	0.00196394	0.00197081
k141_6353731_2	Planctomycetes	0.0243178	0.0149942	0.0151274	0.0228801	0.0378227	0.0123857	0.0280968
k141_2751462_3	Planctomycetes	0.0257683	0.0170304	0.0197882	0.0106253	0.0222163	0.00643439	0.0108925
k141_732481_3	Planctomycetes	0.00942586	0.00579152	0.00607606	0.0063531	0.0205145	0.0163921	0.006158
k141_245293_1	Planctomycetes	0.0168945	0.00315979	0.00339428	0.00542719	0.00833862	0.0082777	0.00559775
k141_977747_3	Planctomycetes	0.0108394	0.0109368	0.00524302	0.0275349	0.024084	0.0126938	0.01116
k141_2567487_1	Planctomycetes	0.00796844	0.00120719	0.00504818	0.0211707	0.0153688	0.016603	0.013901
k141_3720923_4	Planctomycetes	0.0102505	0.00350141	0.00470156	0.0175182	0.00354161	0.00144687	0.0046522
k141_6427358_2	Planctomycetes	0.0081964	0.00456336	0.00817001	0.00504511	0.0112328	0.00132829	0.00401325
k141_1319760_2	Planctomycetes	0.0212706	0.0145741	0.0194844	0.0230761	0.0386502	0.0480909	0.0212392
k141_7218847_3	Planctomycetes	0.00436622	0.0153957	0.00606815	0.00641646	0.00258822	0.00694439	0.0351849
k141_9219655_2	Planctomycetes	0	0.00146867	0	0	0	0.00773157	0.00130091
k141_4407450_3	Planctomycetes	0.0102569	0.00380705	0.0273855	0.00157836	0.00237415	0	0.000831006
k141_1733918_4	Planctomycetes	0.00625039	0.0036088	0.00690405	0.0112782	0.00925823	0.0186378	0.0129234
k141_4613002_1	Planctomycetes	0.00206291	0.012251	0.00822509	0.00158722	0.00727893	0.0106598	0.00689856
k141_5022294_1	Planctomycetes	0.0113999	0.00790699	0.00439955	0.0198403	0.0102758	0.0207591	0.0160047
k141_9337840_2	Planctomycetes	0.0137344	0.0118699	0.0108341	0.0262911	0.0194066	0.0192828	0.0229796
k141_4321282_6	Planctomycetes	0.0679874	0.0674763	0.0608258	0.0846052	0.0516167	0.084205	0.0944572
k141_6195036_4	Planctomycetes	0.00892884	0.0116763	0.00712007	0.00951976	0.0079141	0.0146663	0.0218699
k141_2715045_5	Planctomycetes	0.00584555	0.00510613	0.00439293	0.0158335	0.0026427	0.00634852	0.0041657
k141_1514162_1	Planctomycetes	0.0309611	0.0206852	0.0208094	0.0190574	0.0255896	0.0226862	0.00508957
k141_5102922_6	Planctomycetes	0.0243605	0.0344871	0.0238967	0.0251974	0.0395389	0.0245735	0.0291295
k141_4989368_1	Planctomycetes	0	0	0.00152507	0.0205588	0.00453477	0.00619869	0.0025151
k141_8420508_3	Planctomycetes	0.0163745	0.0468525	0.00652872	0.00377961	0.0191242	0.0119413	0.0188422
k141_6280333_4	Planctomycetes	0.0185763	0.0109088	0.0128912	0.0305857	0.0231988	0.0341471	0.0235987
k141_283186_2	Planctomycetes	0.0178092	0.0020588	0.00442316	0.00577977	0.00657611	0.00449452	0.00547091
k141_7184606_9	Planctomycetes	0.00647455	0.00446918	0.00364864	0.00120384	0.00118417	0.0518951	0.00190018
k141_3437203_3	Planctomycetes	0.00990429	0.020489	0.0030545	0.010283	0.0237673	0.0138693	0.00941568
k141_4132686_1	Planctomycetes	0.0134499	0.00985363	0.011287	0.0274515	0.0364978	0.0363873	0.0254426
k141_3704275_2	Planctomycetes	0.0299608	0.00817572	0.00874178	0.0267932	0.0134844	0.0126029	0.0166161
k141_6257742_2	Planctomycetes	0.0262323	0.0171373	0.0143581	0.0353089	0.015875	0.0138938	0.0152888
k141_5739147_2	Planctomycetes	0.0159636	0.00474555	0.00654693	0.00942128	0.020485	0.0123786	0.0025221
k141_3432798_1	Planctomycetes	0.010856	0.00397264	0.00721247	0.00579169	0.00343028	0.00166209	0.00184065
k141_342779_3	Planctomycetes	0	0.0376997	0.00756166	0.00372562	0.00318929	0.00390488	0.0045485
k141_7514411_4	Planctomycetes	0.00268224	0.00281601	0	0.00875026	0.00581481	0.0218146	0.00638708
k141_6088425_4	Planctomycetes	0.00282027	0.00390802	0.0125941	0.00243033	0.0031207	0.000853153	0.00692328
k141_9209813_1	Planctomycetes	0.00637712	0.0017816	0.00382762	0.00073863	0.00638171	0.0263366	0.00733253
k141_4928453_7	Planctomycetes	0.0205784	0.0267863	0.0174303	0.0458512	0.0441782	0.0165931	0.0217442
k141_6074632_2	Planctomycetes	0.0142917	0.0109102	0.0245332	0.0118978	0.0246759	0.0135514	0.0164188
k141_6509247_2	Planctomycetes	0.00669715	0.00379644	0.00209735	0.00209861	0.0067369	0.00442024	0.00224187
k141_5654507_3	Planctomycetes	0.0103675	0.0117431	0.00672466	0.00302062	0.0079493	0.00459253	0.00306162
k141_9342341_1	Planctomycetes	0.0249901	0.00860317	0.00994173	0.00579103	0.0302483	0.0311166	0.00272855
k141_9224043_1	Planctomycetes	0	0	0.00501392	0.0330443	0.00734793	0.0159249	0.00448879
k141_10244015_2	Planctomycetes	0.0130566	0.00598523	0.0158898	0.00830005	0.00951985	0.0162768	0.00378685
k141_3550258_2	Planctomycetes	0.00639531	0.0116685	0.00541313	0.0046479	0.00508516	0.00471504	0.0191007
k141_9107433_2	Planctomycetes	0.0155643	0.0150836	0.0161314	0.0154758	0.0269218	0.0188066	0.017297
k141_4756352_45	Planctomycetes	0.097264	0.0791218	0.0812978	0.110607	0.12523	0.127476	0.12369
k141_1944837_1	Planctomycetes	0.0197417	0.0303189	0.0110706	0.00478329	0.0211972	0.00739513	0.0147131
k141_8533093_4	Planctomycetes	0.00350415	0	0	0.0152649	0.00166414	0.00159882	0.000474671
k141_8094442_6	Planctomycetes	0.00448092	0.00807998	0.00373639	0.00769094	0.0106206	0.0217781	0.00881443
k141_1000376_4	Planctomycetes	0.00435698	0.00823695	0.00426179	0.00517173	0.0079074	0.00684465	0.0103091
k141_8378467_1	Planctomycetes	0.0655093	0.0202634	0.0317124	0.0440014	0.024885	0.0450897	0.0432483
k141_791329_5	Planctomycetes	0.00757868	0.032732	0.00337083	0.0205986	0.00641163	0.00639374	0.00354722
k141_4009201_2	Planctomycetes	0.00133916	0.00189591	0.0015408	0.00329717	0.00317533	0.00417922	0.00833387
k141_141269_3	Planctomycetes	0.0122588	0.0171366	0.013939	0.0124325	0.031059	0.0199387	0.0266538
k141_6842531_3	Planctomycetes	0.0212992	0.0126489	0.0152861	0.0169778	0.0161971	0.0343494	0.0248892
k141_1999833_2	Planctomycetes	0.00530711	0.00756285	0.0049436	0.0126019	0.00248708	0.00579852	0.0510716
k141_5239096_2	Planctomycetes	0.0106017	0.0047766	0.00684143	0.0118065	0.00508573	0.00821306	0.00846201
k141_8792262_2	Planctomycetes	0.00517181	0.00255948	0.00651023	0.00212226	0	0.0095148	0.0129793
k141_4639059_1	Planctomycetes	0.00415618	0.00452049	0.00537676	0.00537459	0.00945304	0.0169468	0.00509974
k141_4493205_1	Planctomycetes	0.115878	0.12389	0.118507	0.156285	0.206102	0.141322	0.161409
k141_2503030_3	Planctomycetes	0.0173326	0.0201461	0.00909017	0.0179365	0.0405583	0.0398929	0.0356178
k141_5869558_2	Planctomycetes	0.01363	0.00228104	0.00972251	0.0104026	0.0121	0.00940452	0.00505124
k141_6401602_1	Planctomycetes	0	0.00112491	0.012513	0	0.00313418	0	0
k141_583990_5	Planctomycetes	0.00447803	0.0140756	0.0023976	0.00783591	0.00760452	0.0029028	0.0060152
k141_537981_13	Planctomycetes	0.00929587	0.0147008	0.00869805	0.00848045	0.00570212	0.136049	0.0178514
k141_1896507_3	Planctomycetes	0.0478042	0.0415894	0.0399088	0.0452244	0.0694941	0.0473912	0.0423976
k141_4859433_3	Planctomycetes	0.00946986	0.00708105	0.0118116	0.00682311	0.0045716	0.00521697	0.0074341
k141_7210785_1	Planctomycetes	0.00881841	0.0109696	0.00984482	0.00759916	0.00963834	0.012576	0.0034791
k141_7497703_3	Planctomycetes	0.00760021	0.00483592	0.00692639	0.0120295	0.00343259	0.00367994	0.0187405
k141_1644812_6	Planctomycetes	0.0110495	0.015112	0.0148974	0.0316187	0.0109492	0.010776	0.0165784
k141_7690103_13	Planctomycetes	0.0243592	0.00798672	0.0171853	0.0223218	0.0254895	0.018436	0.0176807
k141_238304_4	Planctomycetes	0.022352	0.0417934	0.0306282	0.0237285	0.0391137	0.0272583	0.0329289
k141_4628374_8	Planctomycetes	0.0260151	0.0140533	0.0148749	0.0325211	0.0541927	0.0288786	0.0385846
k141_5601719_28	Planctomycetes	0.0875921	0.0630174	0.0831737	0.175725	0.0969228	0.0500982	0.0499096
k141_8847683_4	Planctomycetes	0.00645062	0.0186421	0.00634089	0.00164815	0.01075	0.00730447	0.00687588
k141_4424797_2	Planctomycetes	0.00615764	0.00481067	0.00128709	0.00504697	0.00869401	0.0150717	0.00501472
k141_8796604_1	Planctomycetes	0.035096	0.0150461	0.0271879	0.0347541	0.0391436	0.0308682	0.0183094
k141_1646946_6	Planctomycetes	0.0149623	0.0107146	0.0213262	0.0130161	0.007651	0.0631849	0.00817918
k141_4712210_5	Planctomycetes	0.0118861	0.00793235	0.0107232	0.0229822	0.0254249	0.0413313	0.0204402
k141_1976748_2	Planctomycetes	0.00378455	0.00432216	0	0.01489	0	0.00377426	0.00255232
k141_4871037_6	Planctomycetes	0.0135815	0.0142442	0.011772	0.0124691	0.0308872	0.0151923	0.0097051
k141_9098470_2	Planctomycetes	0	0.00440126	0.00624755	0.00973179	0.0140583	0.00256221	0.00815908
k141_3307705_4	Planctomycetes	0.00395688	0.00489555	0.0178576	0.00893042	0.0135522	0.00596051	0.00517268
k141_6325900_3	Planctomycetes	0.0242426	0.036032	0.0212862	0.0197399	0.0338106	0.0264542	0.0413396
k141_891477_3	Planctomycetes	0.0748825	0.0601177	0.0563209	0.0925953	0.0977029	0.0886728	0.0796743
k141_8524757_3	Planctomycetes	0.0274362	0.0218024	0.026907	0.0164925	0.0274707	0.0281855	0.0369221
k141_2123484_1	Planctomycetes	0.0191967	0.00326964	0.000677808	0.00425352	0.00441481	0.00951003	0.0134139
k141_5703174_1	Planctomycetes	0.0026266	0.0165734	0.00730836	0.00832623	0.014013	0.0246275	0.014261
k141_7169521_1	Planctomycetes	0.00211764	0.00707399	0.0100837	0.00526041	0.00836867	0.0140508	0.00696221
k141_760297_3	Planctomycetes	0	0.0079951	0.00555818	0.00573315	0.00914096	0.00301219	0.013186
k141_246383_2	Planctomycetes	0.0446892	0.0456302	0.0416719	0.043622	0.0554145	0.0495218	0.0392773
k141_2911979_1	Planctomycetes	0.0327911	0.00929723	0.0325591	0.0246405	0.0234354	0.0134701	0.04753
k141_5492826_4	Planctomycetes	0.355397	0.31681	0.26328	0.307636	0.487353	0.320404	0.338285
k141_1147836_3	Planctomycetes	0.0125247	0.0115367	0.0121181	0.00458507	0.040293	0.005717	0.00983135
k141_9327369_2	Planctomycetes	0.0173584	0.0277447	0.0157977	0.0164246	0.00759108	0.017897	0.0134514
k141_9883408_2	Planctomycetes	0.0209163	0.00897559	0.0171007	0.0128798	0.0221861	0.0359609	0.0334387
k141_6036192_4	Planctomycetes	0.0176874	0.021578	0.00779449	0.00802203	0.00378003	0.0031681	0.00321361
k141_7416493_4	Planctomycetes	0.0465532	0.0336182	0.0292943	0.0353225	0.0286822	0.0198329	0.0174111
k141_4260281_1	Planctomycetes	0.00357545	0.00132709	0.0057023	0.00796999	0.0147051	0.00819479	0.00587754
k141_5392297_4	Planctomycetes	0.0178929	0.0143407	0.00335596	0.00333416	0.00795094	0.00825465	0.00435623
k141_6214729_1	Planctomycetes	0	0.00651167	0	0.00155543	0	0	0
k141_7956413_4	Planctomycetes	0.0205925	0.00741871	0.0190616	0.0070138	0.0142373	0.00949477	0.0498159
k141_5921660_1	Planctomycetes	0.00840509	0.00890609	0.0158655	0.0184618	0.0100922	0.0189277	0.00423967
k141_4345721_1	Planctomycetes	0.00249456	0.012374	0.0063655	0.0106879	0.010844	0.0120586	0.00899812
k141_8023379_3	Planctomycetes	0.00861531	0.0226619	0.0153184	0.0110973	0.0110225	0.0305704	0.0208499
k141_4531087_6	Planctomycetes	0.0111206	0.0343345	0.0105588	0.0251832	0.0136111	0.0198562	0.012677
k141_6845038_3	Planctomycetes	0.0185566	0.0248141	0.029901	0.0193874	0.0171936	0.0466877	0.0260494
k141_4451984_3	Planctomycetes	0.00817191	0.0093072	0.0195182	0.00645291	0.0157402	0.00692276	0.0138972
k141_5670669_2	Planctomycetes	0.00832521	0.0126541	0.0147782	0.012856	0.0127357	0.0196952	0.0177671
k141_6576192_2	Planctomycetes	0	0	0	0.00377007	0.0168081	0.00135244	0
k141_8816832_3	Planctomycetes	0.00772964	0.0113287	0.00596961	0.00749479	0.0124397	0.0202412	0.00498176
k141_4170637_3	Planctomycetes	0.0153098	0.00205569	0.00523669	0.00572235	0.0125774	0.0125336	0.0115886
k141_4574701_1	Planctomycetes	0.0592411	0.0184488	0.0228465	0.0204981	0.0338582	0.0211144	0.022956
k141_8666947_3	Planctomycetes	0.0167014	0.013339	0.0116996	0.00455366	0.0128337	0.00448414	0.0173717
k141_7860352_1	Planctomycetes	0.0125925	0.0187225	0.00867403	0.0143099	0.0199294	0.0151324	0.0160083
k141_1034777_1	Planctomycetes	0.0349883	0.00598139	0.0133088	0.0177556	0.0424701	0.0219356	0.028313
k141_3293918_5	Planctomycetes	0.0242597	0.0195035	0.0207778	0.0203984	0.0428479	0.0222082	0.0362636
k141_4485600_2	Planctomycetes	0.0153426	0.0235379	0.0219988	0.0338806	0.0192464	0.019408	0.0114335
k141_522589_3	Planctomycetes	0.0189676	0.0133147	0.019376	0.0102082	0.0169137	0.00901149	0.0132189
k141_8877240_2	Planctomycetes	0.00116055	0.00707676	0.0049049	0.00158688	0.00891066	0.0250518	0.00873221
k141_7032040_1	Planctomycetes	0.00728933	0.00781247	0.00417869	0.0110791	0.00514373	0.00277347	0.0133875
k141_10516401_1	Planctomycetes	0.0409719	0.0434811	0.0344799	0.0774123	0.0669118	0.0369928	0.0388946
k141_5752093_4	Planctomycetes	0.000350336	0.00242729	0.00260742	0	0.00258438	0	0.0116179
k141_4420682_1	Planctomycetes	0.0251574	0.0531726	0.0211018	0.0394467	0.0448186	0.0196044	0.0252837
k141_3035372_2	Planctomycetes	0.00134308	0.00479993	0.00344252	0.0068203	0.00666497	0.0107025	0.013165
k141_606699_1	Planctomycetes	0.00561181	0.00155941	0.00837566	0.00387907	0.00870487	0.0178872	0.00138129
k141_7135539_1	Planctomycetes	0.0436259	0.0262546	0.0302054	0.0407805	0.0351347	0.0302754	0.0361029
k141_3444413_2	Planctomycetes	0.0314963	0.0125615	0.0111403	0.0261261	0.0317245	0.0153502	0.0299825
k141_9657908_4	Planctomycetes	0.00207457	0.00716112	0.00992587	0.00766172	0.00491908	0.0094136	0.0245542
k141_660736_3	Planctomycetes	0.0211845	0.01514	0.0159138	0.0197822	0.0265977	0.0298603	0.0165182
k141_9380196_3	Planctomycetes	0.00779615	0.00289368	0.00696064	0.0195463	0.00308095	0.00631714	0.00367081
k141_6621625_3	Planctomycetes	0.00771426	0.00143164	0.00766745	0	0.00119766	0	0.0103986
k141_1472770_2	Planctomycetes	0.00484105	0.0155544	0.00271075	0.00423524	0.00997027	0.00446027	0.00674343
k141_5845255_2	Planctomycetes	0.00757111	0	0.00301869	0.00258809	0.00604815	0.00613479	0.0104101
k141_3655569_5	Planctomycetes	0.0090278	0.0205766	0.0131346	0.00675899	0.00952209	0.00530299	0.0089739
k141_674197_2	Planctomycetes	0.0165405	0.015121	0.0112541	0.021539	0.00788213	0.00779786	0.0423991
k141_9751675_2	Planctomycetes	0.00614867	0.0121152	0.00772588	0.00573108	0.00468621	0.0122192	0.0119269
k141_3986167_4	Planctomycetes	0.0235898	0.0107759	0.012778	0.0193276	0.0180385	0.0204017	0.022656
k141_4240604_6	Planctomycetes	0.00170157	0.0671537	0.00339218	0.00209472	0.000672441	0.000551505	0.00158638
k141_4260719_2	Planctomycetes	0.0224523	0.0260733	0.0208203	0.0446473	0.0449315	0.0257004	0.0336361
k141_5298294_4	Planctomycetes	0.00430647	0.00426246	0.0198441	0.00980147	0.00453832	0.0120969	0.00958058
k141_3864503_1	Planctomycetes	0.0136568	0.00770757	0.00948225	0.00633999	0.00251498	0.0110287	0.0145917
k141_8702964_1	Planctomycetes	0.0134961	0.00305246	0.00327898	0.00126551	0.001625	0.00188489	0.0013519
k141_5184141_9	Planctomycetes	0.00776531	0.027258	0.00877716	0.0111197	0.0153412	0.012271	0.0154348
k141_1974768_1	Planctomycetes	0.00972956	0.0122726	0.0226789	0.0125139	0.0106124	0.0202823	0.00822656
k141_6062997_2	Planctomycetes	0.00595618	0.0110537	0	0.0018331	0.00117691	0.00193049	0.00587468
k141_1681379_2	Planctomycetes	0.0261719	0.0226751	0.0356789	0.0232363	0.0300496	0.0253656	0.019871
k141_8659015_1	Planctomycetes	0.0152766	0.0163002	0.0163885	0.0345729	0.0342702	0.0180547	0.0324477
k141_1830519_8	Planctomycetes	0.0310045	0.0214909	0.0243788	0.0220782	0.030664	0.0335604	0.0239638
k141_5773894_2	Planctomycetes	0.0235031	0.0172495	0.0295167	0.0217639	0.0231911	0.0352595	0.0175361
k141_8383293_2	Planctomycetes	0.0102569	0.0150977	0.0299123	0.00505074	0.0194565	0.0199086	0.00809328
k141_5189392_1	Planctomycetes	0.0123103	0.0104439	0.00420708	0.0119072	0.0269654	0.0102599	0.0069382
k141_9739264_2	Planctomycetes	0.019077	0.0186597	0.0159677	0.0221643	0.0383673	0.00679083	0.00973525
k141_3590485_2	Planctomycetes	0.0131142	0.00505645	0.0097272	0.00747705	0.0108134	0.0112295	0.0273657
k141_8633602_2	Planctomycetes	0.0120222	0.0275268	0.00803779	0.0081376	0.000252064	0.00802495	0.0165283
k141_412892_3	Planctomycetes	0.00199132	0	0.00868821	0.0117581	0.0107362	0.00104189	0.010475
k141_1295965_1	Planctomycetes	0.00174103	0.0245477	0.00883488	0.00194845	0.00500389	0.00231581	0.00127861
k141_5349661_7	Planctomycetes	0.0191412	0.0112472	0.0152014	0.0233372	0.0243913	0.019093	0.0271777
k141_6505504_3	Planctomycetes	0.00380912	0.000908884	0.00404997	0.00547076	0.0189957	0.00740756	0.000691764
k141_1290892_3	Planctomycetes	0.00182686	0	0.00161807	0.00124496	0.00351179	0.0241752	0.00254835
k141_7744770_6	Planctomycetes	0.0365135	0.0547879	0.040892	0.0350447	0.0427955	0.0505466	0.0363266
k141_5337605_1	Planctomycetes	0	0.00151942	0.0094783	0	0	0	0.00134587
k141_3226182_4	Planctomycetes	0.0540171	0.0335304	0.0208157	0.0262743	0.0381455	0.0257286	0.0130286
k141_6001076_1	Planctomycetes	0	0.00312956	0.00833247	0.00139942	0	0	0.00138605
k141_674169_2	Planctomycetes	0.0143838	0.0257952	0.00819287	0.0196632	0.0104986	0.0144095	0.0226172
k141_1757933_2	Planctomycetes	0.0339529	0.0250707	0.0382089	0.0164493	0.0144235	0.0192405	0.0293445
k141_9112385_1	Planctomycetes	0.0098407	0.00626151	0.0129719	0.00429568	0.00666674	0.00294217	0.00462193
k141_6290380_1	Planctomycetes	0.00472032	0.00247301	0.00322637	0.00173462	0.00501952	0.00752895	0.00675693
k141_2775389_1	Planctomycetes	0.00932483	0.0059821	0.00692329	0.014857	0.0205257	0.0119338	0.0112663
k141_10659387_2	Planctomycetes	0.010412	0.00503295	0.00216258	0.0126985	0.00985995	0.00630359	0.00445808
k141_2095829_4	Planctomycetes	0.0219551	0.00523002	0.0148533	0.00354814	0.00980088	0.0202487	0.0103423
k141_10698455_4	Planctomycetes	0.00364158	0.001179	0.00248775	0.00121502	0.00808772	0.00142665	0.00619139
k141_628282_4	Planctomycetes	0.00439233	0.00907528	0.00212655	0.00540719	0.0195897	0.0103721	0.00866445
k141_5235025_1	Planctomycetes	0.0174904	0.0118903	0.00319316	0.00681337	0.00158247	0.00648936	0.0123565
k141_10644428_3	Planctomycetes	0.0161902	0.00975744	0.0442833	0.0128564	0.0195089	0.0185487	0.0204924
k141_8346173_7	Planctomycetes	0.0198237	0.0175241	0.0129654	0.0279429	0.0423514	0.0175649	0.020112
k141_3364447_4	Planctomycetes	0.00169685	0	0.00461024	0.00466276	0.00402346	0.00194063	0.00223151
k141_8467536_5	Planctomycetes	0.0182769	0.00370024	0.00872572	0.0134487	0.0131324	0.0120938	0.00897436
k141_6677628_2	Planctomycetes	0.00516309	0.000766548	0.00164687	0.0141104	0.0153438	0.00393019	0.00496149
k141_559286_4	Planctomycetes	0.0121185	0.00878675	0.0103452	0.00911878	0.0312441	0.00729532	0.00518874
k141_321770_3	Planctomycetes	0.0253445	0.00464755	0.00696621	0.00441697	0.0092062	0.00466513	0.0105311
k141_1078592_1	Planctomycetes	0.00763981	0	0.000936321	0.0195891	0.00294082	0.00462616	0.00633704
k141_4109761_4	Planctomycetes	0.0137896	0.00619415	0.00628354	0.0196521	0.012456	0.0140286	0.0106587
k141_1290892_4	Planctomycetes	0.00182686	0	0.00161807	0.00124496	0.00351179	0.0241752	0.00254835
k141_1163583_2	Planctomycetes	0.00665314	0.00219958	0.00411303	0	0.00232024	0.000311231	0.00126281
k141_3312441_5	Planctomycetes	0.0173834	0.0151	0.0146491	0.0229775	0.0257792	0.0351926	0.0175779
k141_7448582_1	Planctomycetes	0.0179472	0.0163215	0.00926257	0.0111651	0.0372885	0.0327672	0.00954723
k141_7113073_1	Planctomycetes	0.0117842	0.0124405	0.0118788	0.0244048	0.0145596	0.0138552	0.00612194
k141_3795114_4	Planctomycetes	0.00729177	0.00853605	0.00294734	0.00865076	0.0186025	0.00496931	0.00822114
k141_10941641_4	Planctomycetes	0.0112982	0.0148665	0.00975929	0.0209823	0.0140529	0.0281089	0.0158257
k141_8559966_3	Planctomycetes	0.026779	0.0285811	0.0209518	0.0266076	0.0364746	0.0466443	0.0285898
k141_5152207_4	Planctomycetes	0.0103908	0.00797109	0.00648001	0.0422218	0.0139636	0.0107507	0.0113712
k141_5463521_7	Planctomycetes	0.0253637	0.0259443	0.01024	0.0248955	0.0266907	0.0198699	0.0132431
k141_5914128_2	Planctomycetes	0.00365251	0.0203999	0	0.00749406	0.00492141	0.00570496	0.00376836
k141_8729575_1	Planctomycetes	0.00692947	0.0136423	0.00247601	0.00624641	0	0.00229095	0.00455643
k141_2347212_2	Planctomycetes	0.00595618	0.0043899	0.0035622	0.0054731	0.00588454	0.0200151	0.00841338
k141_5028712_2	Planctomycetes	0.0244437	0.0145955	0.0233749	0.00746914	0.00704557	0.00176057	0.0118441
k141_506026_1	Planctomycetes	0.00670063	0.0133353	0.0143644	0.0106309	0.00985672	0.00176437	0.0324883
k141_8595857_7	Planctomycetes	0.0420574	0.0435813	0.0299517	0.0321994	0.04644	0.0394828	0.0465294
k141_8556007_2	Planctomycetes	0.0446084	0.0363958	0.0447523	0.0521289	0.0819826	0.0667579	0.0526508
k141_7690120_2	Planctomycetes	0.0124924	0.00718084	0.0192292	0.00714502	0	0.00376232	0.0050885
k141_9715498_2	Planctomycetes	0.00283332	0.00105164	0.000540633	0.00117096	0.0063023	0.003916	0.00533627
k141_8691499_2	Planctomycetes	0.00907624	0.00696449	0.0133674	0.015808	0.0176853	0.0114608	0.0084405
k141_6812577_4	Planctomycetes	0.0130602	0.00727293	0.00503115	0.00466022	0.00780774	0.0106278	0.0312035
k141_8820783_4	Planctomycetes	0.0122832	0.00829737	0.0128502	0.023124	0.00545537	0.0128931	0.00922987
k141_7187904_3	Planctomycetes	0.0235373	0.0177988	0.0191629	0.0165618	0.0317903	0.0569082	0.0326233
k141_4996965_1	Planctomycetes	0.0125248	0.0124866	0.00869509	0.014149	0.00604711	0.0051506	0.0166874
k141_6841990_3	Planctomycetes	0.00802591	0.00545169	0.00117125	0.00271225	0.0132011	0.00476059	0.000965798
k141_44761_2	Planctomycetes	0.00898236	0.0219565	0.00716275	0.00995199	0.0141989	0.00582264	0
k141_1918403_2	Planctomycetes	0.0337079	0.0113376	0.0109021	0.00404856	0.00472602	0.00735795	0.0065307
k141_4913630_4	Planctomycetes	0.0266068	0.00627169	0.0148317	0.0131838	0.0158753	0.0121736	0.0319698
k141_2771614_5	Planctomycetes	0.0249717	0.0164009	0.014222	0.0184695	0.0211127	0.0365522	0.0326706
k141_6337727_1	Planctomycetes	0.0167684	0.0233251	0.00506106	0.00414337	0	0.00327264	0.0121721
k141_5242305_1	Planctomycetes	0.0090354	0.00122648	0.00415834	0.0192191	0	0.0010961	0.00407395
k141_1628186_1	Planctomycetes	0.00527733	0.0089666	0.00802667	0.0110638	0.00372783	0.0153429	0.0186079
k141_2148926_1	Planctomycetes	0.01173	0.00148305	0.0109697	0.00855527	0.00507545	0.00647524	0.0182785
k141_4305114_3	Planctomycetes	0.0196573	0.0172241	0.0296262	0.0285724	0.0325938	0.0216622	0.0206163
k141_1847822_7	Planctomycetes	0.00444166	0.00919179	0.0160144	0.0163131	0.0874191	0.00143961	0.00391896
k141_8576167_1	Planctomycetes	0.00152012	0.00372002	0.0119061	0.00103083	0.0213617	0.0136535	0.00690364
k141_164189_2	Planctomycetes	0.0259356	0.00493401	0.0108079	0.0072309	0.0156378	0.0192803	0.00875158
k141_1649309_4	Planctomycetes	0.0166641	0.0301359	0.0273584	0.0187043	0.0198394	0.00889593	0.0141802
k141_8761181_1	Planctomycetes	0.0143577	0.023962	0.0057246	0.0119859	0.00567401	0.0100384	0.00606911
k141_10533186_3	Planctomycetes	0.00622473	0.00963163	0.0144575	0.00723949	0.00716488	0.0194461	0.0063948
k141_6845573_3	Planctomycetes	0.00185427	0	0	0.0224135	0.00297362	0.00365824	0
k141_9877531_2	Planctomycetes	0.0125743	0.00623478	0.00937645	0.0143497	0.00904702	0.0292987	0.0143431
k141_4561244_1	Planctomycetes	0.00186585	0.00587177	0.0108615	0.012621	0.0221261	0.0241511	0.0155813
k141_10127605_2	Planctomycetes	0.00801973	0.0079394	0.0223725	0.0185437	0.0101626	0.0183572	0.0198744
k141_703328_5	Planctomycetes	0.025301	0.0125177	0.0151351	0.017848	0.029997	0.0113806	0.0166936
k141_108512_1	Planctomycetes	0.0197242	0.0162892	0.022357	0.0218606	0.0115437	0.0185623	0.0195469
k141_3774624_1	Planctomycetes	0.0239376	0.0417919	0.0364813	0.0230386	0.0109724	0.0356315	0.0119967
k141_348710_3	Planctomycetes	0.00693593	0.00400021	0.000638178	0.0270211	0.0327065	0.00950403	0.0176183
k141_1590269_1	Planctomycetes	0.0304277	0.00594278	0.00125348	0.000207333	0.00372721	0.00407585	0.00230346
k141_401343_1	Planctomycetes	0.00819275	0.00910639	0.00815181	0.0138431	0.0276328	0.0225307	0.010755
k141_2134672_1	Planctomycetes	0.00401749	0	0.00160182	0.00556397	0.00317533	0	0.00982138
k141_5344019_1	Planctomycetes	0.0294868	0.0204698	0.0257396	0.0185588	0.0103936	0.00879781	0.00743684
k141_4080303_1	Planctomycetes	0.043497	0.0241875	0.0185605	0.0137209	0.0416438	0.0366972	0.0257649
k141_8464137_3	Planctomycetes	0.0218711	0.0256484	0.0224235	0.0247684	0.0194126	0.0441401	0.018527
k141_7242296_4	Planctomycetes	0.0176252	0.00389592	0.00687542	0.0143715	0.0407596	0.00977683	0.0106075
k141_1039726_1	Planctomycetes	0.0200316	0.00803653	0.012145	0.0199262	0.022789	0.0177905	0.0174613
k141_10817750_4	Planctomycetes	0.0225381	0.0114659	0.0159597	0.056833	0.0346385	0.0339536	0.037331
k141_7294370_1	Planctomycetes	0.00674006	0.00957791	0.0241324	0.00925158	0.00797557	0.00719657	0.00531827
k141_7981549_2	Planctomycetes	0.00903096	0.0093856	0.00504105	0.0177246	0.0318349	0.0122937	0.0207118
k141_3542406_5	Planctomycetes	0.0221841	0.0131696	0.0170489	0.0325126	0.0328892	0.044265	0.0320338
k141_5305765_2	Planctomycetes	0.0219964	0.0128406	0.0128976	0.0309309	0.0220927	0.0189491	0.0173493
k141_4244441_2	Planctomycetes	0.0160427	0.0196026	0.0262557	0.0139382	0.0348039	0.0236214	0.0209719
k141_2993271_3	Planctomycetes	0.00247859	0.0044587	0.013574	0	0.00504785	0.00493062	0.000275942
k141_10550010_1	Planctomycetes	0.0433887	0.0247802	0.0319016	0.0205575	0.0323912	0.0336769	0.039641
k141_7884398_3	Planctomycetes	0.0080243	0.00195116	0.0149711	0.00553838	0	0.000540895	0.00126193
k141_643453_1	Planctomycetes	0.0300918	0.0174739	0.0252348	0.0318287	0.0383212	0.0378189	0.0227353
k141_27000_1	Planctomycetes	0.0344197	0.0205861	0.030812	0.0186483	0.0320438	0.0358099	0.0363788
k141_1608686_5	Planctomycetes	0.0460196	0.0350546	0.0390903	0.049829	0.0546191	0.0528314	0.0496886
k141_10464266_2	Planctomycetes	0.00613224	0.00903933	0.003912	0.015109	0.00387743	0.00556516	0.007258
k141_5252142_3	Planctomycetes	0.0183183	0.0074718	0.0113071	0.00105519	0.00270986	0.00555625	0.00553946
k141_4019647_8	Planctomycetes	0.057522	0.0520177	0.0451828	0.0363265	0.0294719	0.0359807	0.041253
k141_3184950_1	Planctomycetes	0.0128098	0.0403403	0.0122713	0.0116581	0.0130985	0.00747063	0.0182193
k141_2149178_1	Planctomycetes	0.0204047	0.002706	0.00602818	0.000747918	0.00351223	0.00369073	0.0023855
k141_3674577_6	Planctomycetes	0.0213367	0.0105607	0.0125631	0.0108742	0.0119802	0.025734	0.0261109
k141_9161179_4	Planctomycetes	0.0105335	0.0116844	0.00741572	0.0165565	0.0123693	0.0100325	0.0169446
k141_6497858_1	Planctomycetes	0.0337841	0.0372259	0.025122	0.0385446	0.0447117	0.0324296	0.0320038
k141_9247602_2	Planctomycetes	0.0074032	0.00549565	0.017837	0.00415326	0.00326002	0.00761668	0.00961764
k141_8401481_3	Planctomycetes	0.023581	0.00214075	0.029601	0.00331733	0.0048351	0.00600039	0.00893405
k141_6300139_4	Planctomycetes	0.0274596	0.00359721	0.0107222	0.00677159	0.00193226	0.00396188	0.00080376
k141_4494925_2	Planctomycetes	0.0261679	0.0225493	0.0268301	0.0212721	0.0234503	0.0246233	0.0339486
k141_2727116_1	Planctomycetes	0.00883903	0.0180308	0.00566753	0.0103484	0.0261411	0.0187912	0.0129348
k141_3975552_5	Planctomycetes	0.0225959	0.0159815	0.0143199	0.0289032	0.0546038	0.0256096	0.0336966
k141_4080454_1	Planctomycetes	0.0149254	0.00630923	0.0130677	0.00752149	0.0162549	0.00871323	0.00379507
k141_5202848_6	Planctomycetes	0.0298788	0.0111235	0.0220113	0.0226735	0.0149378	0.0163594	0.0186688
k141_253621_2	Planctomycetes	0.0209501	0.0229472	0.0149394	0.00384389	0.00987162	0.00269875	0.0068438
k141_5096675_1	Planctomycetes	0.00590352	0.00292159	0.0015692	0.00242252	0.00348839	0.00255123	0.010065
k141_7739411_2	Planctomycetes	0.0232778	0.0110507	0.0185658	0.0256291	0.0489265	0.0207501	0.0275476
k141_880274_1	Planctomycetes	0.0319829	0.0211753	0.0382313	0.0339837	0.0118243	0.0231018	0.0164669
k141_9816696_1	Planctomycetes	0.0225811	0.00724317	0.0129678	0.023573	0.0282495	0.0310601	0.01911
k141_763042_1	Planctomycetes	0.0204785	0.0130677	0.0154473	0.0233459	0.00775263	0.0142914	0.00707648
k141_10764464_5	Planctomycetes	0.0198304	0.0263824	0.0140095	0.0239717	0.0341132	0.0217103	0.0308186
k141_5026844_2	Planctomycetes	0.0254373	0.0236708	0.0257497	0.011002	0.0251789	0.0135822	0.0185611
k141_1646770_2	Planctomycetes	0.0428878	0.0467133	0.0686	0.0463896	0.0358843	0.0383362	0.0631779
k141_8433137_4	Planctomycetes	0.0257625	0.0177078	0.0202163	0.0239911	0.0498968	0.0256758	0.0281239
k141_807611_3	Planctomycetes	0	0.00316747	0.00304379	0.012553	0.0285851	0.0104363	0.00622089
k141_1427507_1	Planctomycetes	0.00773865	0.0178598	0.0244195	0.00357251	0.00764556	0.0263184	0.00890488
k141_4718104_1	Planctomycetes	0.00311136	0.0443155	0	0.000608545	0	0	0
k141_6709266_3	Planctomycetes	0.00537469	0.0087776	0.0128393	0.0145564	0.0118945	0.0194609	0.00989547
k141_5628878_9	Planctomycetes	0.0530038	0.0335908	0.0491987	0.0573319	0.0620026	0.0573027	0.0617951
k141_3945256_1	Planctomycetes	0.0191397	0.00857268	0.0179809	0.00884567	0.0133602	0.0187399	0.0071189
k141_3190934_11	Planctomycetes	0.128638	0.103379	0.109656	0.152583	0.164222	0.181078	0.175572
k141_5817018_1	Planctomycetes	0.025723	0	0.00322481	0.0124461	0.00958895	0.015551	0.0106365
k141_7629326_2	Planctomycetes	0.022744	0.0202072	0.0239509	0.0193285	0.0203786	0.0278051	0.0217649
k141_6301734_4	Planctomycetes	0.00633001	0.00710229	0.0118062	0.0111833	0.0150398	0.0182864	0.0198899
k141_1171245_3	Planctomycetes	0.00360121	0.00594154	0.000572679	0.0121083	0.00575844	0.000944562	0.0028744
k141_8319840_2	Planctomycetes	0.0235776	0.0334451	0.00842108	0.0109044	0.00825298	0.0154025	0.0228157
k141_2161483_1	Planctomycetes	0.0180514	0.00921676	0.0172243	0.0207327	0.0309672	0.0247083	0.0153829
k141_11324_4	Planctomycetes	0.0117881	0.00510458	0.00728508	0.0225148	0.00854061	0.0129222	0.00516746
k141_10426531_2	Planctomycetes	0.00422027	0.00524301	0.000973448	0.0134822	0.00964845	0.011785	0.00424279
k141_7620946_3	Planctomycetes	0.0085357	0.0136863	0.00638931	0.00750853	0.0140292	0.0160428	0.00548358
k141_2400988_1	Planctomycetes	0.0146831	0.00993424	0.0250961	0.0092442	0.0246518	0.00355515	0.0129524
k141_4906627_6	Planctomycetes	0.0255911	0.0276685	0.01673	0.0173269	0.0332858	0.038854	0.0193152
k141_9784535_1	Planctomycetes	0.0192987	0.010764	0.0230005	0.0161282	0.0237996	0.0166122	0.0262221
k141_2132319_4	Planctomycetes	0.00848687	0.0109127	0.0214308	0.00609455	0.00447189	0.010086	0.00465041
k141_2476503_13	Planctomycetes	0.00362849	0.00731663	0.00269763	0.00273881	0.0038071	0.00186279	0.0924415
k141_4894048_3	Planctomycetes	0	0.00257641	0	0	0	0	0.00881065
k141_2081856_4	Planctomycetes	0.0407089	0.0249638	0.039782	0.041942	0.0534457	0.0453882	0.0538259
k141_10252350_2	Planctomycetes	0.0205139	0.0161372	0.0198219	0.0179997	0.0196881	0.020469	0.0257319
k141_8289970_2	Planctomycetes	0.00826851	0.0119905	0.00143115	0.0181565	0.00794361	0.010404	0.00403764
k141_8671619_2	Planctomycetes	0.0110599	0.0091499	0.0216502	0.0191381	0.0255839	0.0233077	0.0279213
k141_1502077_3	Planctomycetes	0.0314657	0.00293417	0.0129904	0.015762	0.0177737	0.00896775	0.0107024
k141_6762288_1	Planctomycetes	0.0401678	0.00711808	0.0249527	0.0140051	0.0136358	0.0323348	0.00460342
k141_5035212_3	Planctomycetes	0.0110495	0.0241521	0.0133015	0.00864215	0.00862448	0.00340691	0.00230391
k141_505064_4	Planctomycetes	0	0.00506228	0.00169314	0.00104554	0.00120434	0.00995029	0.00413092
k141_1861014_3	Planctomycetes	0.00373549	0.0176382	0.00893631	0.00459859	0.00442867	0.00121073	0.00657924
k141_3818983_4	Planctomycetes	0.0156857	0.00215542	0.00598066	0.0107233	0.0382682	0.0192038	0.00887682
k141_7158194_1	Planctomycetes	0.00583473	0.00825014	0.00784321	0.0331536	0.0228386	0.0187054	0.0160771
k141_8402483_4	Planctomycetes	0.013522	0.0144992	0.0107657	0.0108267	0.0151322	0.00672015	0.00987927
k141_2903927_4	Planctomycetes	0.028463	0.038052	0.0202258	0.0120264	0.00982907	0.00903561	0.0114918
k141_8865704_6	Planctomycetes	0.0094474	0.00870843	0.010912	0.0125269	0.0120031	0.00809894	0.0242773
k141_1666988_5	Planctomycetes	0.0210187	0.00785411	0.0137223	0.00274116	0.00825031	0.00943881	0.0154248
k141_9354591_3	Planctomycetes	0.010763	0.0104366	0.0126033	0.0333968	0.0244066	0.0269339	0.0175581
k141_701545_1	Planctomycetes	0.00513078	0.0017884	0.0210358	0.00434321	0.00632588	0.00313644	0.00900762
k141_3892159_2	Planctomycetes	0.0509967	0.0337869	0.03536	0.0463165	0.0574651	0.0674237	0.0458214
k141_8525194_3	Planctomycetes	0.0264304	0.0156568	0.0069147	0.0171776	0.00558663	0.0114548	0.0164911
k141_1232290_4	Poribacteria	0.0732336	0.0621107	0.0673068	0.0871016	0.12072	0.069924	0.0710525
k141_9723025_1	Poribacteria	0.0492116	0.047997	0.0410469	0.0569003	0.0684579	0.0378584	0.0473179
k141_7987353_2	Poribacteria	0.0428567	0.0318531	0.0405505	0.0642082	0.0524305	0.032064	0.0431113
k141_5467131_4	Poribacteria	0.0203816	0.0175845	0.0110733	0.0240025	0.0380321	0.0149772	0.0159713
k141_5045618_4	Poribacteria	0.0721299	0.0438326	0.0467087	0.0574181	0.0720073	0.0423167	0.0439534
k141_1599983_2	Poribacteria	0.0593284	0.0544265	0.0528329	0.0706248	0.10384	0.0689169	0.0622124
k141_4478361_1	Thaumarchaeota	0.397574	0.711589	0.661723	0.490469	0.490377	0.478347	0.493341
k141_7312354_2	Thaumarchaeota	0.0248689	0.00217372	0.0390201	0.0093596	0.0219868	0.00474541	0.0115526
k141_3157825_4	Thaumarchaeota	0.0877301	0.133455	0.120878	0.0453766	0.0410766	0.0371921	0.0457731
k141_573216_1	Thaumarchaeota	0.0605062	0.0892896	0.0750073	0.0557881	0.0411005	0.0635733	0.0517586
k141_1162116_2	Thaumarchaeota	0.047734	0.0416376	0.0922868	0.066929	0.0462497	0.079366	0.0664117
k141_6019773_2	Thaumarchaeota	0.244261	0.289808	0.323411	0.266093	0.197261	0.229832	0.280123
k141_3359453_7	Thaumarchaeota	0.120934	0.11619	0.247952	0.136283	0.122147	0.162472	0.146705
k141_271694_3	Thaumarchaeota	0.0599702	0.0530954	0.107788	0.0470056	0.0324033	0.0771425	0.0447657
k141_9522224_2	Thaumarchaeota	0.186427	0.347179	0.338048	0.229748	0.277052	0.247091	0.23548
k141_6973695_6	Thaumarchaeota	0.156812	0.17101	0.280331	0.221143	0.186034	0.299421	0.236918
k141_8819552_3	Thaumarchaeota	0	0.00441885	0.0034314	0.0126128	0.00166005	0.0320517	0.00377265
k141_7594010_5	Thaumarchaeota	0.394282	0.461189	0.694934	0.435164	0.374778	0.469995	0.510087
k141_5134674_1	Thaumarchaeota	0.00662017	0.0141055	0.013933	0.00679149	0	0.00572187	0.00652958
k141_5662876_3	Thaumarchaeota	0.045688	0.0482635	0.0631022	0.0419892	0.0664474	0.0851967	0.0800416
k141_2336021_1	Thaumarchaeota	0.149454	0.209042	0.251228	0.213785	0.168299	0.187223	0.155077
k141_756958_1	Thaumarchaeota	0.0389439	0.0966684	0.0847739	0.0566751	0.0510016	0.0351377	0.0476545
k141_7406573_4	Thaumarchaeota	0.459754	0.790694	0.719198	0.486203	0.480084	0.631021	0.636657
k141_3194524_2	Thaumarchaeota	0.15365	0.137562	0.151562	0.0924129	0.0734096	0.0774401	0.108726
k141_6018065_2	Thaumarchaeota	0.0765536	0.0334552	0.114594	0.0441795	0.0601655	0.0124527	0.0192703
k141_7854712_1	Thaumarchaeota	0.066673	0.12817	0.106147	0.0735546	0.0717705	0.0993375	0.093593
k141_523384_27	Thaumarchaeota	0.079629	0.168494	0.147598	0.0374546	0.0781526	0.0590679	0.0724126
k141_8136922_2	Thaumarchaeota	0.0733594	0.172578	0.187379	0.0791264	0.123737	0.110741	0.138338
k141_4041060_6	Thaumarchaeota	0.0914559	0.176764	0.179891	0.086508	0.087118	0.102962	0.107212
k141_9509767_1	Thaumarchaeota	0.0179302	0.0123581	0.0334251	0.00637304	0.00369898	0.0234935	0.0131582
k141_9630586_2	Thaumarchaeota	0.0931056	0.0749526	0.100871	0.0832432	0.0593228	0.0525658	0.0657134
k141_882391_1	Thaumarchaeota	0.115648	0.131521	0.176531	0.143747	0.107782	0.161378	0.152989
k141_8164829_7	Thaumarchaeota	0.0725331	0.143293	0.128028	0.0686334	0.0380242	0.0857784	0.0678731
k141_7396954_3	Thaumarchaeota	0.0326741	0.0507536	0.0530083	0.048584	0.0160237	0.0337802	0.0367879
k141_3566703_17	Thaumarchaeota	0.0154534	0.0330236	0.031772	0.0134294	0.0224153	0.0282309	0.0318197
k141_9903978_1	Thaumarchaeota	0.0270408	0.0204783	0.0292913	0.0122134	0.0149481	0.0581216	0.0219519
k141_9729792_8	Thaumarchaeota	0.0241211	0.0187985	0.0255815	0.0268817	0.0304364	0.0401816	0.0329292
k141_8790263_13	Thaumarchaeota	0.187174	0.169947	0.323408	0.258219	0.172495	0.27276	0.250713
k141_9687777_2	Thaumarchaeota	0.190659	0.276195	0.269323	0.183514	0.204571	0.178094	0.223609
k141_8253996_4	Thaumarchaeota	0.00867539	0.0129684	0.0186851	0.00161883	0.0097256	0.00725136	0.00643218
k141_561370_1	Thaumarchaeota	0.129866	0.159102	0.191078	0.117364	0.0549784	0.109107	0.109822
k141_5078249_5	Thaumarchaeota	0.19235	0.198213	0.229584	0.164353	0.0860712	0.0978973	0.145319
k141_1175141_6	Thaumarchaeota	0.0553114	0.106691	0.100346	0.0649531	0.0702743	0.0879335	0.0814787
k141_1901383_2	Thaumarchaeota	0.170485	0.276108	0.355857	0.214111	0.220333	0.240863	0.261718
k141_5245522_1	Thaumarchaeota	0.0860088	0.137966	0.127665	0.140909	0.107181	0.125376	0.148212
k141_394631_2	Thaumarchaeota	0.025329	0.00908666	0.0356474	0.00846353	0.00131557	0.00812577	0.0101765
k141_8564680_4	Thaumarchaeota	0.0654952	0.0451415	0.122248	0.0488015	0.0215641	0.0665978	0.0635742
k141_5379600_1	Thaumarchaeota	0.0820507	0.053634	0.114972	0.151229	0.0883529	0.120405	0.135209
k141_6952412_21	Thaumarchaeota	0.102192	0.112518	0.111268	0.171747	0.119551	0.188418	0.155945
k141_5610706_1	Thaumarchaeota	0.0776455	0.0494537	0.154566	0.109087	0.0575544	0.088129	0.0817533
k141_1015479_4	Thaumarchaeota	0.0202766	0.0107143	0.036119	0.043043	0.0474054	0.0665366	0.0411729
k141_102773_6	Thaumarchaeota	0.366528	0.737344	0.651794	0.467966	0.448901	0.58684	0.607197
k141_864181_3	Thaumarchaeota	0.0274241	0.0416033	0.0675429	0.0556608	0.0519851	0.10774	0.0749605
k141_3262842_15	Thaumarchaeota	0.0638759	0.112728	0.10473	0.0941378	0.125087	0.133265	0.148489
k141_4391809_4	Thaumarchaeota	0.0626496	0.0598438	0.0667938	0.0195376	0.0210334	0.0297366	0.0349796
k141_3819811_2	Thaumarchaeota	0.0359321	0.0175893	0.0447992	0.0373375	0.0305261	0.0317778	0.0309551
k141_7887726_4	Thaumarchaeota	0.0117555	0.0331551	0.0449044	0.0160551	0.0226791	0.0318765	0.0206645
k141_6882856_7	Thaumarchaeota	0.0903155	0.219836	0.185581	0.0839245	0.0948717	0.088312	0.102349
k141_2160317_1	Thaumarchaeota	0.0262785	0.0306082	0.0234598	0.0285145	0.0219074	0.0412074	0.0262069
k141_1010771_5	Thaumarchaeota	0.0701264	0.133885	0.139241	0.0474836	0.0595195	0.0652727	0.0660205
k141_10077918_4	Thaumarchaeota	0.308147	0.131067	0.252405	0.122719	0.0579889	0.097286	0.100742
k141_8298127_6	Thaumarchaeota	0.0476568	0.0706323	0.0757466	0.0652718	0.116494	0.136317	0.119652
k141_2544734_4	Thaumarchaeota	0.393427	0.448938	0.570209	0.363821	0.153354	0.213942	0.264471
k141_5588749_3	Thaumarchaeota	0.694586	0.881705	1.08861	0.899889	0.734008	0.778424	0.918031
k141_5331690_1	Thaumarchaeota	0.106332	0.119496	0.210356	0.149151	0.155286	0.175528	0.170479
k141_6539590_12	Thaumarchaeota	0.0221486	0.0666472	0.0551571	0.019301	0.0325711	0.0306143	0.0281329
k141_6390879_1	Thaumarchaeota	0.0318844	0.0365612	0.0427509	0.0320427	0.0291517	0.0204152	0.0260272
k141_531061_1	Thaumarchaeota	0.0143527	0.0437935	0.0303265	0.0140437	0.022907	0.0234962	0.0216693
k141_1047690_1	Thaumarchaeota	0.392619	0.804814	0.768061	0.464036	0.47024	0.478248	0.492597
k141_6588272_5	Thaumarchaeota	0.419608	0.598213	0.730346	0.514873	0.407678	0.4312	0.46763
k141_4131338_2	Thaumarchaeota	0.0438356	0.0723126	0.0507926	0.045136	0.0325779	0.0330247	0.0583662
k141_1107162_4	Thaumarchaeota	0.0551049	0.041681	0.0899811	0.0508778	0.0364408	0.0438042	0.058582
k141_7775985_1	Thaumarchaeota	0.0111292	0.0128591	0.0217911	0.016014	0.0153125	0.0183318	0.0351367
k141_4059391_3	Thaumarchaeota	0.0381971	0.0179858	0.0336406	0.0191134	0.00667185	0.0158296	0.0215613
k141_2721382_1	Thaumarchaeota	0.0367734	0.049164	0.0527576	0.0268947	0.0502546	0.0728216	0.052428
k141_3198112_2	Thaumarchaeota	0.156211	0.13026	0.221431	0.153422	0.0835306	0.111207	0.13458
k141_5761104_1	Thaumarchaeota	0.606405	0.266474	0.536127	0.313034	0.11219	0.198218	0.186585
k141_6591532_1	Thaumarchaeota	0.0328186	0.0627501	0.0711584	0.0388056	0.0823702	0.064745	0.0599222
k141_7477133_4	Thaumarchaeota	0.0893802	0.0614229	0.0865122	0.0304502	0.016762	0.0147953	0.0218431
k141_5769129_14	Thaumarchaeota	0.24262	0.517627	0.451207	0.229734	0.199502	0.233285	0.254799
k141_3545366_1	Thaumarchaeota	0.148447	0.212115	0.191216	0.19698	0.118895	0.165699	0.163614
k141_7766782_5	Thaumarchaeota	0.0427018	0.0864679	0.0768994	0.0562899	0.0603487	0.0666853	0.0630091
k141_6697046_6	Thaumarchaeota	0.0953617	0.115205	0.114004	0.0657145	0.0881599	0.116528	0.100043
k141_7636745_3	Thaumarchaeota	0.0437659	0.038748	0.0685936	0.0685192	0.0643459	0.109335	0.068618
k141_2425407_2	Thaumarchaeota	0.0596844	0.155719	0.151786	0.0723625	0.105057	0.0854073	0.132184
k141_6509104_14	Thaumarchaeota	0.34063	0.697249	0.57035	0.250902	0.229869	0.302757	0.318175
k141_3194698_5	Thaumarchaeota	0.0331705	0.0884627	0.0781446	0.0502202	0.0266792	0.052999	0.0436349
k141_6476446_1	Thaumarchaeota	0.299114	0.49957	0.477995	0.239965	0.249789	0.266342	0.283647
k141_8527846_1	Thaumarchaeota	0.742161	0.319828	0.640939	0.292014	0.142089	0.228535	0.219862
k141_1705996_2	Thaumarchaeota	0.0179556	0.00815379	0.0233162	0.102506	0.0204507	0.00334244	0.00668081
k141_2200732_4	Thaumarchaeota	0.00182868	0.00271499	0.0043747	0.00743701	0	0.00237081	0.00120244
k141_1569462_1	Thaumarchaeota	0.255373	0.19346	0.299047	0.136344	0.0576229	0.10662	0.139281
k141_1800919_2	Thaumarchaeota	0.0588718	0.0735416	0.0705151	0.075705	0.0492628	0.093106	0.0795728
k141_1355094_1	Thaumarchaeota	0.00311886	0.00288243	0.0112666	0.0145099	0.00831592	0.030927	0.0115305
k141_2820137_2	Thaumarchaeota	0.188724	0.153311	0.316018	0.254099	0.215678	0.346745	0.283549
k141_1679174_4	Thaumarchaeota	0.0282611	0.0200403	0.0229563	0.0437158	0.00833024	0.0067052	0.00831628
k141_6838913_5	Thaumarchaeota	0.0164949	0.00589499	0.00758086	0.0161059	0.0542111	0.00154431	0.00424073
k141_70894_4	Thaumarchaeota	0.117923	0.0414861	0.0869589	0.0456281	0.0139074	0.0458004	0.0410096
k141_3682676_1	Thaumarchaeota	0.117765	0.260482	0.250034	0.147625	0.161592	0.197878	0.196403
k141_2023286_1	Thaumarchaeota	0.271467	0.23239	0.278528	0.226685	0.162502	0.314871	0.247111
k141_3883731_3	Thaumarchaeota	0.2939	0.365797	0.33098	0.240822	0.170688	0.217222	0.286171
k141_355743_1	Thaumarchaeota	0.0312902	0.0812039	0.0669023	0.0180727	0.029887	0.0212745	0.0306011
k141_7496566_3	Thaumarchaeota	0.320503	0.529398	0.574493	0.384456	0.316767	0.336518	0.371855
k141_4597831_11	Thaumarchaeota	0.0305091	0.0630311	0.061401	0.0480625	0.0536735	0.0630979	0.0521298
k141_5263963_8	Thaumarchaeota	0.0138003	0.0274269	0.0268278	0.0237974	0.041206	0.0533185	0.04471
k141_3114032_3	Thaumarchaeota	0.0530437	0.016357	0.0395344	0.0296537	0.027506	0.00642334	0.00650848
k141_7787612_1	Thaumarchaeota	0.105148	0.115874	0.114744	0.0748064	0.051826	0.0611408	0.0887981
k141_6514789_1	Thaumarchaeota	0.0460122	0.0923283	0.0648551	0.0515327	0.0359939	0.0443464	0.052567
k141_1251253_1	Thaumarchaeota	0.0680881	0.113756	0.13834	0.0481439	0.0513882	0.0589844	0.0547165
k141_9222762_3	Thaumarchaeota	0.997266	1.06872	0.839142	0.416939	0.230171	0.507854	0.547263
k141_1268825_3	Thaumarchaeota	0.0768188	0.0670364	0.118698	0.0682629	0.0431737	0.0643784	0.0714716
k141_9550683_7	Thaumarchaeota	0.23957	0.366558	0.381417	0.33109	0.224178	0.220955	0.283678
k141_540844_6	Thaumarchaeota	0.0637289	0.0397076	0.0522737	0.0713846	0.0501207	0.0851417	0.0535394
k141_293190_1	Thaumarchaeota	0.0924935	0.0439009	0.0827534	0.0451529	0.072699	0.0198043	0.0406111
k141_6519113_1	Thaumarchaeota	0.116692	0.253087	0.215734	0.0913438	0.128187	0.126283	0.130606
k141_9950214_5	Thaumarchaeota	0.0581058	0.121048	0.0942812	0.0603439	0.0234177	0.0732319	0.0553673
k141_5975205_4	Unclassify	0.0457107	0.0166434	0.0147814	0.00374114	0.00558126	0.0148769	0.0104473
k141_8220168_6	Unclassify	0.00628765	0.00825711	0.00533028	0.0130343	0.0145598	0.00633213	0.020106
k141_4291454_3	Unclassify	0.00413047	0	0.0122927	0.00508483	0.00326463	0.00133875	0.00271597
k141_10489074_1	Unclassify	0.00429305	0.000736018	0.0017606	0.0101484	0.00226208	0	0.00430824
k141_1916307_3	Unclassify	0.0147351	0.0149791	0.0139654	0.0164885	0.0191068	0.0313972	0.027625
k141_9859540_4	Unclassify	0.0169524	0.0229338	0.0131537	0.0128941	0.00959279	0.0249668	0.0145102
k141_1578060_1	Unclassify	0.0217798	0.0344418	0.0214258	0.035489	0.0176679	0.023521	0.0237501
k141_572694_1	Unclassify	0.00569595	0.00911098	0.00302806	0.00493346	0.00750325	0.00369229	0.00249689
k141_9733188_3	Unclassify	0.00312536	0.0047766	0.0204021	0.00909062	0	0.00278072	0.00846201
k141_3451603_6	Unclassify	0.0121396	0.0089955	0.00484367	0.0213535	0.0111149	0.00782132	0.0116073
k141_9132070_4	Unclassify	0.00153063	0.0362218	0.00924576	0.00188093	0.00170233	0	0.0188639
k141_4803143_9	Unclassify	1.38591	1.31983	1.2186	1.67756	2.52981	1.05037	1.46578
k141_1675488_1	Unclassify	0.0039399	0.00284813	0.0154695	0.00722915	0	0.00425661	0.00259066
k141_5865485_3	Unclassify	0.110432	0.133285	0.0754211	0.0898249	0.0927254	0.102011	0.0918754
k141_5776538_1	Unclassify	0.0040263	0	0.0143333	0	0.00159115	0.000307604	0
k141_7228772_7	Unclassify	0.0170062	0.0329222	0.00822509	0.0104974	0.00900309	0.00977809	0.015197
k141_1690179_3	Unclassify	0.0829445	0.132471	0.0953157	0.0693528	0.08653	0.080911	0.0907772
k141_2493777_6	Unclassify	0.0743708	0.0994638	0.0846931	0.077859	0.074213	0.117253	0.0952105
k141_8423513_1	Unclassify	0.0377142	0.019054	0.0106726	0.00836425	0.0127093	0.00973847	0.0125944
k141_5894061_7	Unclassify	0.062842	0.0393503	0.0322207	0.0197534	0.0205343	0.0171597	0.0202229
k141_3597276_5	Unclassify	0.0258804	0.0463793	0.01968	0.0208366	0.0255828	0.0234047	0.0217125
k141_1022994_6	Unclassify	0.093218	0.0969414	0.0863133	0.0948789	0.12402	0.112058	0.104468
k141_10649884_7	Unclassify	0.0126523	0.011513	0.0106378	0.00649915	0.00444449	0.0148671	0.00537134
k141_4701045_6	Unclassify	0.0148648	0.0134874	0.0164481	0.00972929	0.00934695	0.0122007	0.0135204
k141_1391541_5	Unclassify	0.0173165	0.00797742	0.00442996	0.00686295	0.0038561	0.00678061	0.00928191
k141_6343551_1	Unclassify	0.0123091	0.0060041	0.00304487	0.00623997	0.00404966	0.00302084	0.00112302
k141_9981680_6	Unclassify	0.0633649	0.0828072	0.0669359	0.0584126	0.0528022	0.0330835	0.0484944
k141_5717234_1	Unclassify	0	0.00306436	0.00572792	0	0	0.00128482	0.000617342
k141_1413816_1	Unclassify	0.0205737	0.00620728	0.0110716	0.00502844	0.00266262	0.00109188	0.00356003
k141_6780031_2	Unclassify	0.0217586	0.0223772	0.028211	0.0229735	0.0357478	0.0196123	0.0281043
k141_7995902_4	Unclassify	0.0940097	0.0667804	0.0703496	0.0849477	0.0990501	0.103271	0.0644711
k141_2663010_1	Unclassify	0.00364284	0.0191613	0.0115262	0.0293097	0.015918	0.0076324	0.017024
k141_5987025_3	Unclassify	0.00755553	0.0118264	0.0144599	0.00973975	0.0217541	0.0297292	0.00976586
k141_9680976_3	Unclassify	0.0167714	0.00663009	0.0141895	0.00886356	0.0102839	0.0209915	0.0103591
k141_6070914_2	Unclassify	0.00838493	0.00265677	0.00285393	0.00220293	0.00414204	0.019463	0.00352996
k141_5274597_4	Unclassify	0.011966	0.0191626	0.019405	0.0186532	0.016541	0.0232007	0.0304091
k141_2501173_1	Unclassify	0.0191767	0.00922675	0.00557267	0.00109294	0.00492196	0.00212938	0.00100076
k141_2489010_4	Unclassify	0.0204949	0.0379369	0.032727	0.0246727	0.0180496	0.0440097	0.0265814
k141_3831595_1	Unclassify	0.0412134	0.0386264	0.0299125	0.0423607	0.0451571	0.0343936	0.0351855
k141_7905645_6	Unclassify	0.0123553	0.0238247	0.0236457	0.030927	0.0383033	0.0293666	0.0178731
k141_6028709_3	Unclassify	0.185243	0.155271	0.169435	0.331002	0.371315	0.217737	0.25171
k141_6700316_1	Unclassify	0.0193799	0.0186753	0.0170575	0.0125567	0.0184501	0.021366	0.0112341
k141_9706584_1	Unclassify	0.019926	0.0171842	0.0252049	0.0260582	0.0221267	0.0370683	0.0169534
k141_11466419_6	Unclassify	0.0277906	0.0258864	0.0186477	0.0272536	0.0220464	0.0261217	0.0226128
k141_3839707_6	Unclassify	0.0259464	0.0399876	0.0200621	0.0183426	0.0129565	0.0133002	0.0161685
k141_36561_2	Unclassify	0	0.00145611	0.00312834	0.00362213	0.0031007	0.00127153	0.010088
k141_1006508_5	Unclassify	0.00586741	0.00706701	0.0110463	0.00105835	0.00322473	0.00455279	0.00447129
k141_7810863_1	Unclassify	0.0160489	0.0115306	0.0160978	0.0156356	0.00521768	0.0140677	0.0136461
k141_6805590_2	Unclassify	0.00898795	0.0105973	0.00601766	0.00854996	0.00876913	0.0282309	0.0062592
k141_2531691_8	Unclassify	0.053649	0.0424004	0.0387138	0.0320122	0.031109	0.0317758	0.0352463
k141_5903989_5	Unclassify	0.0250326	0.0170027	0.010102	0.0333284	0.0381018	0.0441346	0.023013
k141_6906681_3	Unclassify	0.0270256	0.00468895	0.00335795	0.00573939	0.00274583	0.00101389	0.00618061
k141_5146238_1	Unclassify	0.0276505	0.0623036	0.0465946	0.0453452	0.0513186	0.0396695	0.0429212
k141_3655348_6	Unclassify	0.0154594	0.0352921	0.0279001	0.018324	0.0235107	0.0146443	0.0165137
k141_2670206_2	Unclassify	0.00374036	0.00764077	0.00566484	0.022016	0.00813526	0.00333609	0.0037345
k141_5150159_4	Unclassify	0.0284482	0.0153821	0.0122851	0.00963786	0.00357519	0.00360109	0.0069664
k141_9924513_7	Unclassify	0.017391	0.0118772	0.019319	0.0233864	0.0235188	0.0280478	0.0307238
k141_7776149_5	Unclassify	0.00583473	0.0122721	0.0112608	0.000598572	0.00706019	0.0113558	0.0122908
k141_8022717_1	Unclassify	0.0181761	0.00676205	0.0056038	0.0124367	0.014675	0.0148169	0.0157524
k141_4854943_2	Unclassify	0.0149268	0.00960325	0.0155617	0.0163259	0.0145506	0.0164492	0.0223081
k141_6522258_1	Unclassify	0.00182323	0.00676724	0.00369703	0.00336674	0.00576416	0.0146553	0.00719313
k141_623522_4	Unclassify	0.031633	0.0159041	0.00648773	0.00667713	0.0045319	0.00116152	0.00850219
k141_7562553_1	Unclassify	0.0500269	0.0986013	0.0782264	0.0209576	0.0142065	0.0308009	0.0289136
k141_4226275_8	Unclassify	0.0045919	0.00738557	0.0111725	0.00692814	0.00798453	0.0166052	0.0105678
k141_3855299_7	Unclassify	0.0197612	0.0233377	0.0299198	0.0254013	0.0205884	0.0160913	0.0380281
k141_1888033_3	Unclassify	0.0902603	0.0701312	0.074777	0.143076	0.151079	0.0829957	0.110174
k141_10516181_2	Unclassify	0.0308272	0.0397462	0.0361828	0.0359032	0.0356835	0.0449846	0.0500441
k141_3161794_45	Unclassify	0.039079	0.0344461	0.0376409	0.0489106	0.068162	0.0555506	0.0430307
k141_634571_1	Unclassify	0.0431998	0.0652752	0.0711158	0.0780468	0.057476	0.0559937	0.0574677
k141_1248352_3	Unclassify	0.05569	0.00741493	0.00981802	0.0111209	0.000928032	0.00300164	0.00396906
k141_7958583_6	Unclassify	0.0641085	0.0568681	0.058663	0.074717	0.126074	0.0409871	0.0609686
k141_375878_1	Unclassify	0.017677	0.00977777	0.018604	0.0143957	0.0218758	0.011003	0.0308793
k141_7648920_3	Unclassify	0.00877075	0.00373063	0.0049521	0.00387405	0	0.00734535	0.0145398
k141_3801622_6	Unclassify	0.00863731	0.00820055	0.0206525	0.011305	0.0141334	0.0289664	0.0240642
k141_10561862_1	Unclassify	0.0176413	0.0155537	0.0104836	0.00859339	0.00949857	0.00662914	0.0184599
k141_4106034_1	Unclassify	0.00613803	0.0172782	0.0115373	0.00519889	0.0102939	0.010758	0.0192644
k141_6716253_6	Unclassify	0.0205787	0.0211815	0.0179992	0.0100422	0.015335	0.0268663	0.0155727
k141_8262723_3	Unclassify	0.0175317	0.0257056	0.0185527	0.0301252	0.0209402	0.017484	0.0266516
k141_1315193_14	Unclassify	0.397962	0.604222	0.558537	0.44444	0.53945	0.484762	0.512669
k141_10301383_1	Unclassify	0.00647002	0.00610526	0.00910824	0.00918267	0.0187832	0.016252	0.0155119
k141_963591_1	Unclassify	0	0.00405632	0.017853	0	0.00335909	0.00756634	0.00331354
k141_3567231_2	Unclassify	0.0421103	0.0448407	0.030558	0.0228449	0.0397333	0.0375096	0.0529524
k141_3103270_2	Unclassify	0.0293249	0.0231683	0.012629	0.0218845	0.033111	0.0214002	0.0313788
k141_9647802_2	Unclassify	0.00810235	0.00842053	0.00516881	0.00498722	0.00640392	0.0136557	0.00639319
k141_9279763_1	Unclassify	0.0316578	0.0234419	0.0245535	0.0352433	0.0233162	0.0195851	0.0219931
[truncated: 269 more rows]

## Sheet: Table S4
MAGs ID	Taxonomy							Genome size (Mbp)	Contig No.	CDS No.	N50	GC (%)	rRNA No.	tRNA No.	Completeness (%)	Contamination (%)	Mean relative abundance (%)
	domain	phylum	class	order	family	genus	species
KW1-S08_121	Archaea	Thermoproteota	Nitrososphaeria	Nitrososphaerales	Nitrosopumilaceae			1.39596	209	1822	8873	35.57	1	40	79.54	2.91	0.513134
KW1-S08_123	Archaea	Thermoproteota	Nitrososphaeria	Nitrososphaerales	Nitrosopumilaceae	CSP1-1		0.87742	129	1141	8182	34.14	0	26	72.01	5.66	6.20255
KW1-S08_208	Archaea	Thermoproteota	Nitrososphaeria	Nitrososphaerales	UBA141			0.994903	134	1148	8869	44.22	4	30	83.33	2.43	0.213036
KW1-S11_157	Archaea	Thermoproteota	Nitrososphaeria	Nitrososphaerales	UBA141			1.0039	133	1191	9916	44.18	1	26	82.04	1.94	0.22156
KW1-S15_144	Archaea	Thermoproteota	Nitrososphaeria	Nitrososphaerales	UBA57			1.28438	126	1504	13642	46.64	4	35	93.45	3.4	0.670467
KW1-S15_227	Archaea	Thermoproteota	Nitrososphaeria	Nitrososphaerales	UBA141			0.714898	60	817	19422	43.93	1	23	77.99	1.46	0.207154
A5-S03_6	Bacteria	Acidobacteriota	UBA6911	UBA6911	RPQK01			2.58513	461	2671	6305	53.59	1	31	80.03	5.86	0.346847
A5-S03_93	Bacteria	Acidobacteriota	Acidobacteriae	2-12-FULL-54-10				3.98465	570	3778	8517	58.38	1	46	91.33	2.74	0.44184
A5-S04_18	Bacteria	Acidobacteriota	Thermoanaerobaculia	UBA5704	UBA5704			2.59584	543	2692	5026	66.24	0	32	85.04	6.34	0.199671
A5-S04_85	Bacteria	Acidobacteriota	Acidobacteriae	UBA7540				1.65155	371	1735	4629	59.77	0	17	75.47	2.99	0.233582
KW1-S08_174	Bacteria	Acidobacteriota	Mor1	SMYD01	SMYD01	SMYD01		2.19553	404	2250	6010	64.53	0	28	80.49	1.35	0.0920893
KW1-S08_251	Bacteria	Acidobacteriota	Mor1	Gp22-AA2	Gp22-AA2			2.50199	433	2500	6315	64.8	1	26	72.42	2.56	0.218894
KW1-S11_103	Bacteria	Acidobacteriota	Mor1					1.95212	296	1958	8083	60.69	0	34	81.22	3.47	0.234422
KW1-S11_156	Bacteria	Acidobacteriota	Thermoanaerobaculia	UBA5704	UBA5704			2.5179	352	2461	9235	66.38	1	32	82.46	3.28	0.230362
KW1-S11_180	Bacteria	Acidobacteriota	Acidobacteriae	2-12-FULL-54-10				3.78315	522	3688	8439	58.34	1	51	88.18	6.56	0.421277
KW1-S11_89	Bacteria	Acidobacteriota	Mor1	SMYD01	SMYD01	SMYD01		2.10306	400	2168	5788	64.45	1	23	75.98	6.75	0.0935383
KW1-S15_183	Bacteria	Acidobacteriota	Mor1	SMYD01	SMYD01	SMYD01		2.50919	341	2472	9603	64.4	0	28	73.28	0	0.102071
KW1-S15_197	Bacteria	Acidobacteriota	UBA6911	UBA6911	RPQK01			2.86631	436	2928	7652	53.53	0	37	84.59	6.84	0.464667
KW1-S15_279	Bacteria	Acidobacteriota	Mor1					2.92228	259	2799	16115	62.47	1	30	92.25	2.18	0.258527
KW1-S21_160	Bacteria	Acidobacteriota	Mor1	SMYD01	SMYD01	SMYD01		2.06471	383	2120	5817	64.54	0	19	76.67	3.42	0.0888545
KW1-S21_196	Bacteria	Acidobacteriota	UBA6911	UBA6911	RPQK01			3.22975	438	3197	8487	53.77	0	47	87.91	7.32	0.480651
KW1-S21_85	Bacteria	Acidobacteriota	Acidobacteriae	UBA7540				1.67195	338	1731	5212	58.7	0	21	72.54	0.57	0.471338
A5-S03_147	Bacteria	Actinobacteriota	Acidimicrobiia	UBA5794	ZC4RG35	SZUA-217		1.92263	362	2238	5703	61.57	1	19	76.28	4.94	0.314261
A5-S03_30	Bacteria	Actinobacteriota	Acidimicrobiia	UBA5794	UBA5794			1.92782	421	2233	4761	63.89	0	32	71.52	6.41	2.32073
A5-S04_226	Bacteria	Actinobacteriota	Acidimicrobiia	UBA5794	ZC4RG35	SZUA-217	SZUA-217	1.87026	311	2201	7400	60.45	1	32	74.07	8.38	0.272323
A5-S04_75	Bacteria	Actinobacteriota	Acidimicrobiia	UBA5794	ZC4RG35	SZUA-217		1.55964	252	1805	7313	61.57	1	11	82.39	6.7	0.290473
KW1-S05_59	Bacteria	Actinobacteriota	Acidimicrobiia	UBA5794	ZC4RG35	SZUA-217		1.68081	283	1958	6374	61.39	1	15	80.77	6.62	0.267225
KW1-S08_213	Bacteria	Actinobacteriota	Acidimicrobiia	UBA5794	ZC4RG35			2.29773	283	2521	11848	61.25	0	44	79.63	0.85	0.241876
KW1-S11_179	Bacteria	Actinobacteriota	Acidimicrobiia	UBA5794	ZC4RG35	SZUA-217	SZUA-217	2.16005	352	2542	7300	60.52	1	40	81.77	8.97	0.321392
KW1-S11_42	Bacteria	Actinobacteriota	Acidimicrobiia	UBA5794	ZC4RG35	SZUA-217		1.66679	254	1879	8116	61.54	1	16	72.98	2.99	0.327663
KW1-S15_162	Bacteria	Actinobacteriota	Acidimicrobiia	UBA5794	ZC4RG35	SZUA-217		1.8882	281	2149	7980	61.51	1	16	78.92	8.55	0.287102
A5-S04_70	Bacteria	Bacteroidota	Bacteroidia	Cytophagales	Cyclobacteriaceae			2.37341	510	2524	4912	40.28	2	23	71.37	6.54	0.148821
KW1-S08_133	Bacteria	Bacteroidota	Bacteroidia	Flavobacteriales	Flavobacteriaceae	SMXJ01	SMXJ01	2.96592	231	2879	23377	39.47	0	36	94.06	1.09	0.370034
KW1-S08_222	Bacteria	Bacteroidota	Rhodothermia	Rhodothermales	UBA10348	SMXL01		2.20781	381	2165	6231	51.88	0	23	71.54	5.37	0.150504
KW1-S08_236	Bacteria	Bacteroidota	Ignavibacteria	Ignavibacteriales	Ignavibacteriaceae	BMS3ABIN03		2.90034	531	3000	6115	33.91	0	30	82.68	6.75	0.220493
KW1-S08_242	Bacteria	Bacteroidota	Bacteroidia	Cytophagales	Cyclobacteriaceae			2.66339	560	2778	5021	40.28	1	25	76.16	4.02	0.151103
KW1-S11_65	Bacteria	Bacteroidota	Rhodothermia	Rhodothermales	UBA10348	SMXL01		2.2769	383	2245	6457	51.98	0	18	73.69	1.75	0.16187
KW1-S15_2	Bacteria	Bacteroidota	UBA10030	UBA10030	UBA6906			2.67207	335	2746	10049	48.31	2	34	84.84	2.73	0.258817
KW1-S21_52	Bacteria	Bacteroidota	Bacteroidia	Cytophagales	Cyclobacteriaceae			2.65585	592	2801	4621	40.12	0	28	72.91	6.42	0.154834
A5-S04_136	Bacteria	Chloroflexota	Dehalococcoidia	Bin125	Bin125			2.25782	479	2569	4902	67.35	2	36	75.21	2.42	0.302968
A5-S04_95	Bacteria	Chloroflexota	Dehalococcoidia	UBA1151	Bin127	UBA9455		1.87733	435	1973	4256	59.31	0	24	71.72	9.12	0.248934
KW1-S05_108	Bacteria	Chloroflexota	Anaerolineae	Anaerolineales	E44-bin32			2.71808	283	2798	13553	58.48	3	44	86.36	6.46	0.277928
KW1-S05_112	Bacteria	Chloroflexota	Dehalococcoidia	UBA3495	GCA-2712585			1.90953	287	2080	7556	57.44	3	33	87.17	1.49	0.3109
KW1-S08_233	Bacteria	Chloroflexota	Dehalococcoidia	UBA6952				1.41419	274	1599	5490	61.28	2	37	80.5	8.86	0.104121
KW1-S08_30	Bacteria	Chloroflexota	Dehalococcoidia	Bin125	Bin125			2.31556	453	2553	5512	67.17	3	35	85.41	5.06	0.318359
KW1-S15_215	Bacteria	Chloroflexota	Dehalococcoidia	UBA6952	QGNO01			1.8174	290	1968	7135	61.1	3	42	87.59	2.09	0.125079
KW1-S21_197	Bacteria	Chloroflexota	Dehalococcoidia	UBA3495	GCA-2712585			2.17419	251	2313	11137	57.16	3	45	92.32	0.2	0.363851
KW1-S21_73	Bacteria	Chloroflexota	Dehalococcoidia	UBA6952	QGNO01			1.45293	270	1629	5820	61.3	1	27	72.65	3.96	0.110487
A5-S03_104	Bacteria	Desulfobacterota_B	Binatia	UBA9968				3.36725	562	3694	6461	53.24	0	36	73.27	7.33	0.96419
A5-S04_119	Bacteria	Desulfobacterota_B	Binatia	UBA9968	UBA9968			3.29399	470	3610	7857	53.05	0	34	71.42	6.21	0.929779
KW1-S05_127	Bacteria	Desulfobacterota_B	Binatia	UBA9968	UBA9968			3.14002	517	3488	6612	53.22	1	32	77.14	4.44	0.923471
KW1-S08_192	Bacteria	Desulfobacterota_B	Binatia	UBA9968	UBA9968			3.88724	505	4320	9367	52.44	2	48	87.23	5.41	0.271533
KW1-S15_126	Bacteria	Desulfobacterota_B	Binatia	UBA9968				2.31102	346	2557	7434	52.46	4	32	76.42	6.74	0.830951
KW1-S21_6	Bacteria	Desulfobacterota_B	Binatia	UBA9968	UBA9968			2.58523	428	2864	6532	53.05	1	26	71.44	4.34	0.807536
A5-S03_4	Bacteria	Desulfobacterota_D	UBA1144	UBA2774	UBA2774	CR02bin9	CR02bin9	1.63946	262	1769	6936	40	1	19	81.51	5.46	0.413397
A5-S04_22	Bacteria	Desulfobacterota_D	UBA1144	UBA2774	UBA2774	CR02bin9	CR02bin9	1.53317	248	1666	6904	39.97	1	26	86.29	2.52	0.402884
KW1-S05_148	Bacteria	Desulfobacterota_D	UBA1144	UBA2774	UBA2774	CR02bin9	CR02bin9	1.58955	246	1727	7376	39.95	1	26	85.19	5.04	0.425532
KW1-S08_226	Bacteria	Desulfobacterota_D	UBA1144	UBA2774	UBA2774	CR02bin9	CR02bin9	1.54355	249	1673	6864	39.91	1	21	81.89	5.46	0.402511
KW1-S11_109	Bacteria	Desulfobacterota_D	UBA1144	UBA2774	UBA2774	CR02bin9	CR02bin9	1.66451	244	1776	8381	39.99	2	28	84.45	3.36	0.412979
KW1-S15_266	Bacteria	Desulfobacterota_D	UBA1144	UBA2774	UBA2774	CR02bin9	CR02bin9	1.74764	257	1888	8132	40.02	1	31	86.97	4.37	0.435316
KW1-S21_271	Bacteria	Desulfobacterota_D	UBA1144	UBA2774	UBA2774	CR02bin9	CR02bin9	1.67338	249	1810	7569	39.93	1	23	84.45	4.2	0.400053
A5-S04_112	Bacteria	Gemmatimonadota	Gemmatimonadetes					2.13277	278	2198	9677	67.32	1	33	82.9	4.8	0.186611
KW1-S11_190	Bacteria	Gemmatimonadota	Gemmatimonadetes	Gemmatimonadales	GWC2-71-9	N074bin45	N074bin45	3.04633	525	3110	6424	64.78	1	36	73.89	8.24	0.312577
KW1-S11_87	Bacteria	Gemmatimonadota	Gemmatimonadetes	Gemmatimonadales	GWC2-71-9			2.71273	296	2776	18681	57.17	3	47	93.41	3.3	0.335534
KW1-S21_123	Bacteria	Gemmatimonadota	Gemmatimonadetes					1.89629	222	1913	11498	67.62	1	24	72.55	3.3	0.183672
KW1-S21_193	Bacteria	Gemmatimonadota	Gemmatimonadetes	Gemmatimonadales	GWC2-71-9			2.35916	441	2456	5549	61.32	0	24	77.53	3.3	0.630529
KW1-S21_32	Bacteria	Gemmatimonadota	Gemmatimonadetes	Gemmatimonadales	GWC2-71-9			4.21852	254	3872	41471	64.62	0	33	95.54	3.3	0.352226
KW1-S15_115	Bacteria	Krumholzibacteriota	Krumholzibacteria					2.47858	413	2421	6749	57.77	0	23	86.55	2.26	0.188126
KW1-S15_306	Bacteria	KSB1	UBA2214	CR04bin15	CR04bin15	CR04bin15	CR04bin15	3.9529	479	3658	10754	51.3	1	30	96.09	2.75	0.271842
KW1-S15_112	Bacteria	Latescibacterota	UBA2968	UBA2968				5.19209	653	5068	9749	54.27	2	37	83.85	1.1	0.195471
A5-S03_71	Bacteria	Methylomirabilota	Methylomirabilia	Methylomirabilales	CSP1-5	CSP1-5		2.75322	221	3091	20272	58.52	2	50	96.58	4.83	1.23708
KW1-S05_45	Bacteria	Methylomirabilota	Methylomirabilia	Methylomirabilales	CSP1-5	CSP1-5	CSP1-5	2.36097	124	2527	29148	60.1	2	45	93.68	3.42	5.15719
KW1-S15_267	Bacteria	Myxococcota	Polyangia	Polyangiales	SG8-38			2.82802	507	2946	6265	62.57	0	21	83.24	5.39	0.183219
A5-S03_18	Bacteria	Myxococcota_A	UBA9160	UBA9160				2.95401	480	3099	7094	70.46	1	21	76.94	7.26	0.26054
KW1-S05_43	Bacteria	Myxococcota_A	UBA9160	SZUA-336	SZUA-336	SMWZ01	SMWZ01	2.89881	548	3184	5798	66.1	1	38	77.59	3.36	0.235257
KW1-S08_280	Bacteria	Myxococcota_A	UBA9160	SZUA-336	SZUA-336	SMWZ01	SMWZ01	3.08349	445	3251	8452	66.11	1	39	84.79	2.26	0.242426
KW1-S15_187	Bacteria	Myxococcota_A	UBA9160	UBA9160				3.98364	499	3993	10854	70.13	1	37	92.51	6.35	0.320335
KW1-S15_41	Bacteria	Myxococcota_A	UBA9160	SZUA-336	SZUA-336	SMWZ01	SMWZ01	2.56459	499	2855	5598	66.14	0	38	78.31	5.23	0.212412
A5-S04_125	Bacteria	Nitrospinota	Nitrospinia	Nitrospinales	Nitrospinaceae	SZUA-226	SZUA-226	1.89418	299	2090	6893	54.38	0	27	72.84	6.84	0.915304
A5-S04_30	Bacteria	Nitrospinota	Nitrospinia	Nitrospinales	Nitrospinaceae	SZUA-226		1.89852	257	1996	8489	53.84	2	25	78.37	3.63	0.813647
KW1-S08_122	Bacteria	Nitrospirota	Nitrospiria	Nitrospirales	UBA8639			1.56651	303	1707	5406	52.86	0	19	71.52	2.17	1.46257
KW1-S15_218	Bacteria	Nitrospirota	Nitrospiria	Nitrospirales	UBA8639			3.65116	480	3784	9851	47.24	1	38	86.86	7.2	0.254123
KW1-S15_262	Bacteria	Nitrospirota	Nitrospiria	Nitrospirales	Nitrospiraceae			1.58377	298	1804	5680	59.28	1	12	71.54	5.06	1.285
A5-S03_121	Bacteria	Planctomycetota	Phycisphaerae	Phycisphaerales	SM1A02			2.17131	417	2207	5598	62.83	0	25	78.41	4.38	0.255972
A5-S04_131	Bacteria	Planctomycetota	Phycisphaerae	Phycisphaerales	SM1A02			2.18015	371	2195	6515	62.76	0	26	75.38	2.38	0.265483
KW1-S05_126	Bacteria	Planctomycetota	Phycisphaerae	Phycisphaerales	SM1A02			2.22308	398	2248	6528	62.73	0	26	71.36	8.73	0.311407
KW1-S05_81	Bacteria	Planctomycetota	UBA8742					3.69332	312	3419	18162	68.35	3	50	94.32	0	0.782254
KW1-S08_134	Bacteria	Planctomycetota	UBA1135	UBA1135	GCA-002686595			3.61306	559	3388	7642	70.35	0	35	86.46	8.06	0.255115
KW1-S08_144	Bacteria	Planctomycetota	J132					2.16743	491	2265	4473	62.89	0	24	75.63	2.83	0.139729
KW1-S08_200	Bacteria	Planctomycetota	Phycisphaerae	Phycisphaerales	SM1A02			2.21102	347	2158	7149	62.83	1	27	77.48	3.58	0.292583
KW1-S08_227	Bacteria	Planctomycetota	Phycisphaerae	UBA1845				4.72341	646	4667	9203	59.51	2	54	83.52	9.19	0.436715
KW1-S08_237	Bacteria	Planctomycetota	Phycisphaerae	UBA1845	UTPLA1			3.15377	636	3022	5143	61.49	1	29	75.11	1.2	0.203034
KW1-S11_163	Bacteria	Planctomycetota	Phycisphaerae	Phycisphaerales	SM1A02			2.34115	379	2327	7321	62.82	0	33	83.46	2.48	0.306986
KW1-S15_114	Bacteria	Planctomycetota	J132					5.25736	206	4557	44087	62.29	3	85	93.94	8.06	0.151524
KW1-S15_14	Bacteria	Planctomycetota	Phycisphaerae	UBA1845	UTPLA1			3.03183	652	2912	4677	61.48	0	23	71.63	3.62	0.207537
KW1-S15_200	Bacteria	Planctomycetota	UBA8108	UBA8108	UBA8108			5.76852	809	4499	8888	67.83	1	33	72.87	6.45	0.198235
KW1-S15_211	Bacteria	Planctomycetota	UBA1135					2.78519	526	2915	5899	66.67	1	27	71.13	4.65	0.151858
KW1-S15_31	Bacteria	Planctomycetota	Phycisphaerae	Phycisphaerales	SM1A02			2.24256	364	2183	7401	62.88	1	25	78.18	0.17	0.283035
KW1-S15_97	Bacteria	Planctomycetota	Phycisphaerae	Phycisphaerales	SM1A02			3.8443	553	3662	8104	57.22	0	37	74.77	0.57	0.0465523
KW1-S21_104	Bacteria	Planctomycetota	Phycisphaerae	UBA1845	UTPLA1			3.12862	653	3000	5053	61.53	0	43	78.88	1.14	0.204373
KW1-S21_174	Bacteria	Planctomycetota	Phycisphaerae	Phycisphaerales	SM1A02			2.44341	371	2383	7700	62.76	0	26	79.32	4.36	0.300196
KW1-S08_28	Bacteria	Poribacteria	WGA-4E	WGA-4E	PCPOR2b			6.39461	907	6327	8149	52.49	2	49	89.5	6.89	0.179045
A5-S03_100	Bacteria	Proteobacteria	Alphaproteobacteria	SMXQ01	SMXQ01	SMXQ01		2.6941	330	2743	11112	63.88	0	34	93.23	1.96	0.520848
A5-S03_156	Bacteria	Proteobacteria	Alphaproteobacteria	UBA6615	UBA6615			2.94245	555	3178	5853	60	0	22	82.29	2.17	0.294276
A5-S03_163	Bacteria	Proteobacteria	Gammaproteobacteria	Pseudomonadales	HTCC2089			2.70046	482	3008	5962	57.7	1	28	70.59	3.37	0.581129
A5-S03_29	Bacteria	Proteobacteria	Alphaproteobacteria	Rhodospirillales	2-02-FULL-58-16			2.26189	504	2487	4694	66.23	0	19	72.76	7.21	5.9129
A5-S03_33	Bacteria	Proteobacteria	Gammaproteobacteria	GCA-001735895	GCA-001735895	GCA-001735895		2.04833	390	2193	5599	50.25	0	18	70.75	3.4	0.212222
A5-S03_47	Bacteria	Proteobacteria	Gammaproteobacteria	UBA6522	UBA6522	SMWC01	SMWC01	1.99798	280	2090	8474	58.28	0	21	74.53	7.32	1.04604
A5-S03_68	Bacteria	Proteobacteria	Alphaproteobacteria	SMXQ01	SMXQ01			2.37846	520	2566	4869	64.63	0	25	73.93	5.1	4.44053
A5-S04_105	Bacteria	Proteobacteria	Gammaproteobacteria	GCA-001735895	GCA-001735895	GCA-001735895		2.37937	401	2483	6752	50.34	0	21	84.65	3.27	0.196606
A5-S04_114	Bacteria	Proteobacteria	Gammaproteobacteria	GCA-2729495	GCA-2729495			2.35585	252	2409	15478	58.06	0	31	85.17	3.76	0.645046
A5-S04_155	Bacteria	Proteobacteria	Alphaproteobacteria	SMXQ01	SMXQ01	SMXQ01		2.58349	331	2643	9522	63.98	0	36	94.71	1.36	0.48882
A5-S04_187	Bacteria	Proteobacteria	Gammaproteobacteria	Pseudomonadales	HTCC2089	GCA-002726655		3.53508	401	3660	11424	49.14	0	23	86.56	5.15	0.311532
A5-S04_200	Bacteria	Proteobacteria	Gammaproteobacteria	UBA6522	UBA6522	SMWC01		1.78949	273	1862	7132	58.37	1	22	73.25	4.35	0.945032
A5-S04_220	Bacteria	Proteobacteria	Gammaproteobacteria					2.06523	194	2097	16064	56.05	0	31	75.28	2.69	0.247001
A5-S04_33	Bacteria	Proteobacteria	Alphaproteobacteria	UBA6615	UBA6615			3.28432	533	3518	7229	60.07	0	33	94.67	7.09	0.31651
A5-S04_79	Bacteria	Proteobacteria	Alphaproteobacteria	GCA-2731375	GCA-2731375			2.57877	602	2877	4316	69.68	0	20	74.78	4.01	0.318608
KW1-S05_110	Bacteria	Proteobacteria	Gammaproteobacteria	UBA4486	UBA4486			2.18198	299	2286	8563	46.94	0	31	83.64	4.34	0.213012
KW1-S05_12	Bacteria	Proteobacteria	Gammaproteobacteria					1.99531	168	1998	19011	58.18	0	26	78.34	7.6	0.50893
KW1-S05_53	Bacteria	Proteobacteria	Gammaproteobacteria					1.9998	322	2151	7727	55.68	1	19	70.23	3.84	0.162283
KW1-S05_58	Bacteria	Proteobacteria	Gammaproteobacteria	UBA4575	UBA4575			2.08	243	2326	11159	41.44	1	25	88.24	1.06	0.230811
KW1-S05_77	Bacteria	Proteobacteria	Gammaproteobacteria	GCA-001735895	GCA-001735895	GCA-001735895		2.2333	382	2408	6209	50.15	0	25	81.08	3.14	0.200084
KW1-S05_82	Bacteria	Proteobacteria	Gammaproteobacteria	Acidiferrobacterales	SPGG2			3.17988	212	3103	23721	59.13	1	50	95.07	2.29	1.94037
KW1-S05_85	Bacteria	Proteobacteria	Alphaproteobacteria	UBA6615	UBA6615			3.14627	582	3413	5831	59.84	0	29	83.46	3.17	0.349194
KW1-S08_12	Bacteria	Proteobacteria	Alphaproteobacteria	UBA6615	UBA6615			3.84479	396	3938	13494	59.77	0	37	98.48	2.39	0.44677
KW1-S08_128	Bacteria	Proteobacteria	Gammaproteobacteria	UBA6522	UBA6522	SMWC01		1.91999	314	2020	6901	58.34	0	21	71.3	5.68	0.997859
KW1-S08_155	Bacteria	Proteobacteria	Alphaproteobacteria	Rhodospirillales	2-02-FULL-58-16			2.26689	462	2435	5123	66.41	0	25	78.05	7.8	6.14991
KW1-S08_17	Bacteria	Proteobacteria	Alphaproteobacteria	UBA6615	UBA6615			2.50773	421	2676	6724	61.48	0	25	83.62	7.99	0.159165
KW1-S08_186	Bacteria	Proteobacteria	Alphaproteobacteria	SMXQ01	SMXQ01	SMXQ01		2.65608	353	2704	10150	64.11	0	31	91.81	6.78	0.599157
KW1-S08_198	Bacteria	Proteobacteria	Gammaproteobacteria	Pseudomonadales	HTCC2089	UBA2168		4.22308	311	4324	25569	58.32	0	39	90.25	3.23	0.388911
KW1-S08_46	Bacteria	Proteobacteria	Gammaproteobacteria	Ga0077536	Ga0077536			3.39397	657	3560	5666	58.75	2	33	75.85	5.79	0.135284
KW1-S08_62	Bacteria	Proteobacteria	Gammaproteobacteria	GCA-001735895	GCA-001735895	GCA-001735895		2.36729	376	2488	6826	50.19	0	21	77.27	6.92	0.217866
KW1-S08_89	Bacteria	Proteobacteria	Gammaproteobacteria	Pseudomonadales	HTCC2089			3.37736	614	3773	6027	59.22	0	18	79.26	8.16	0.256331
KW1-S11_120	Bacteria	Proteobacteria	Gammaproteobacteria	UBA4486				2.41989	188	2534	32062	53.51	2	47	89.26	0.7	0.346239
KW1-S11_124	Bacteria	Proteobacteria	Gammaproteobacteria	GCA-001735895	GCA-001735895	GCA-001735895		2.32457	378	2440	6720	50.4	0	15	79.68	2.96	0.189548
KW1-S11_125	Bacteria	Proteobacteria	Gammaproteobacteria					2.15395	220	2186	14816	56.22	0	28	75.51	5.66	0.27856
KW1-S11_145	Bacteria	Proteobacteria	Alphaproteobacteria	UBA828				2.33624	368	2477	7087	65.17	0	26	82.02	1.74	0.172072
KW1-S11_146	Bacteria	Proteobacteria	Gammaproteobacteria	Acidiferrobacterales	SPGG2	SPGG2	SPGG2	3.32138	223	3472	20392	54.44	2	35	93.29	1.63	2.72915
KW1-S11_176	Bacteria	Proteobacteria	Alphaproteobacteria	SMXQ01	SMXQ01	SMXQ01		2.57957	352	2651	9003	63.72	0	31	89.87	1.74	0.490317
KW1-S11_18	Bacteria	Proteobacteria	Alphaproteobacteria	SMXQ01	SMXQ01			2.46665	506	2663	5231	64.49	0	25	73	6.31	4.1912
KW1-S11_81	Bacteria	Proteobacteria	Gammaproteobacteria					1.96818	171	1995	16130	58.17	0	26	77.84	7.38	0.521557
KW1-S11_99	Bacteria	Proteobacteria	Alphaproteobacteria	UBA6615	UBA6615			1.91211	372	2103	5392	61.45	0	14	71.41	4.65	0.14449
KW1-S15_132	Bacteria	Proteobacteria	Gammaproteobacteria	Pseudomonadales	HTCC2089	SMWK01		3.71859	680	4000	6011	57.09	0	28	71.68	3.04	0.139504
KW1-S15_135	Bacteria	Proteobacteria	Alphaproteobacteria	SMXQ01	SMXQ01	SMXQ01		1.75237	389	1879	4696	60.81	0	19	72.43	3.11	0.22471
KW1-S15_137	Bacteria	Proteobacteria	Gammaproteobacteria	Pseudomonadales	HTCC2089	SMWK01		4.70224	742	4993	6874	55.26	1	45	86.33	8.74	0.217596
KW1-S15_149	Bacteria	Proteobacteria	Gammaproteobacteria	Ga0077536	Ga0077536			4.6111	925	4856	5161	58.15	0	40	81.47	9.89	0.160015
KW1-S15_16	Bacteria	Proteobacteria	Gammaproteobacteria					1.97109	178	1958	14685	58.25	0	21	78.08	6.66	0.483536
KW1-S15_23	Bacteria	Proteobacteria	Gammaproteobacteria	UBA4486	UBA4486			2.94111	361	3286	10602	41.14	0	48	86.93	7.51	0.188994
KW1-S15_234	Bacteria	Proteobacteria	Gammaproteobacteria	GCA-001735895	GCA-001735895	GCA-001735895		2.54001	379	2643	7807	50.19	0	27	83.31	7.9	0.22896
KW1-S15_293	Bacteria	Proteobacteria	Gammaproteobacteria	Woeseiales	Woeseiaceae			2.26186	244	2324	13028	56.02	1	25	72.76	4.31	2.56368
KW1-S15_72	Bacteria	Proteobacteria	Gammaproteobacteria	Pseudomonadales	Halieaceae			4.19482	527	4364	10200	57.87	0	34	92.14	7	0.309812
KW1-S15_75	Bacteria	Proteobacteria	Gammaproteobacteria					2.12432	231	2189	14798	56.05	0	33	76.79	4.39	0.266347
KW1-S15_8	Bacteria	Proteobacteria	Alphaproteobacteria	SMXQ01	SMXQ01	SMXQ01		2.65716	402	2761	8070	63.84	1	31	89.03	2.26	0.503847
KW1-S15_96	Bacteria	Proteobacteria	Gammaproteobacteria	Pseudomonadales	HTCC2089			4.12439	523	4268	10099	61.22	0	33	89.72	4.32	0.21192
KW1-S15_98	Bacteria	Proteobacteria	Alphaproteobacteria	UBA6615	UBA6615			2.81787	529	3101	5625	60.26	0	20	81.38	3.91	0.307551
KW1-S21_115	Bacteria	Proteobacteria	Alphaproteobacteria	UBA6615	UBA6615			3.48448	583	3712	6678	60.24	0	32	87.04	5.78	0.395453
KW1-S21_138	Bacteria	Proteobacteria	Alphaproteobacteria	SMXQ01	SMXQ01	SMXQ01		2.82812	414	2907	8642	63.91	1	28	92.29	8.48	0.53895
KW1-S21_141	Bacteria	Proteobacteria	Alphaproteobacteria	Bin65				5.42086	813	5771	7657	59.9	0	66	90.96	5.81	0.655117
KW1-S21_189	Bacteria	Proteobacteria	Gammaproteobacteria	Pseudomonadales	HTCC2089	SMWK01		3.91138	832	4358	4819	55.48	0	17	71.38	7.98	0.150738
KW1-S21_231	Bacteria	Proteobacteria	Gammaproteobacteria	Pseudomonadales	HTCC2089			4.13914	567	4196	9649	61.12	0	28	79.74	7.44	0.225043
KW1-S21_238	Bacteria	Proteobacteria	Gammaproteobacteria					1.93159	171	1938	15820	58.22	0	26	79.31	5.47	0.486622
KW1-S21_242	Bacteria	Proteobacteria	Alphaproteobacteria	SMXQ01	SMXQ01	SMXQ01		1.67965	369	1814	4681	60.96	0	15	72.67	2.11	0.231692
KW1-S21_260	Bacteria	Proteobacteria	Gammaproteobacteria	GCA-001735895	GCA-001735895	GCA-001735895		2.36261	406	2495	6381	50.18	0	19	74.94	6.41	0.243632
KW1-S21_27	Bacteria	Proteobacteria	Gammaproteobacteria	Ga0077536	Ga0077536			3.75434	693	3882	6029	58.58	0	43	83.74	8.39	0.145856
KW1-S21_28	Bacteria	Proteobacteria	Gammaproteobacteria	Burkholderiales	Nitrosomonadaceae	GCA-2721545	GCA-2721545	1.44767	155	1612	11993	42.8	1	30	75.61	3.97	0.485937
KW1-S21_82	Bacteria	Proteobacteria	Gammaproteobacteria					1.91163	183	1973	15498	55.94	0	22	71.43	3.23	0.247573
A5-S03_23	Bacteria	SAR324	SAR324	SAR324				2.99296	494	3026	6830	60.99	1	26	86.05	3.06	0.0740325
A5-S04_77	Bacteria	SAR324	SAR324	SAR324				3.24017	440	3190	8879	60.92	1	34	87.9	1.71	0.0722109
KW1-S05_124	Bacteria	SAR324	SAR324	SAR324				2.44201	536	2494	4830	66.44	0	20	74.62	7.26	0.294256
KW1-S05_141	Bacteria	SAR324	SAR324	SAR324				3.29346	495	3309	7835	60.88	0	31	87.07	2.66	0.0766223
KW1-S08_229	Bacteria	SAR324	SAR324	SAR324				3.24261	400	3157	10671	60.84	0	36	90.36	1.71	0.0711253
KW1-S11_15	Bacteria	SAR324	SAR324	SAR324				2.96543	516	2996	6452	60.94	0	26	84.67	6.27	0.0761384
KW1-S11_24	Bacteria	SAR324	SAR324					2.73294	547	2707	5248	66.43	0	18	78.67	2.31	0.305641
KW1-S15_117	Bacteria	SAR324	SAR324	SAR324				3.3334	424	3267	9877	60.84	1	30	85.89	1.71	0.0780885
KW1-S21_144	Bacteria	SAR324	SAR324	SAR324				3.24607	423	3208	9721	60.95	0	35	85.21	4.39	0.0755864
KW1-S08_268	Bacteria	Tectomicrobia						1.45594	187	1574	9620	60.72	2	17	70.94	2.14	0.926898
KW1-S15_188	Bacteria	Tectomicrobia						1.33635	201	1440	7517	60.6	0	20	73.03	0.47	0.836043
KW1-S21_168	Bacteria	Tectomicrobia	Entotheonellia	Entotheonellales	Entotheonellaceae			4.75266	665	5025	8417	54.18	1	34	72.15	4.49	0.197765
KW1-S08_24	Bacteria	Verrucomicrobiota	Verrucomicrobiae	Opitutales	UBA2995	UBA2995		4.84933	849	4737	5958	48.85	0	27	80.17	4.39	0.150204

## Sheet: Table S5
MAGs ID	Relative abundance (%) across each sample							Mean relative abundance (%)	Taxonomy at the phylum level
	A5-S03	A5-S04	KW1-S05	KW1-S08	KW1-S11	KW1-S15	KW1-S21
KW1-S21_196	0.42338	0.450754	0.468176	0.510917	0.493604	0.500803	0.516923	0.480651	Acidobacteriota
KW1-S21_85	0.369035	0.490303	0.446507	0.507229	0.545458	0.410206	0.530629	0.471338	Acidobacteriota
KW1-S15_197	0.419486	0.43909	0.458468	0.48889	0.471544	0.499549	0.475638	0.464667	Acidobacteriota
A5-S03_93	0.39903	0.382359	0.332318	0.5177	0.601563	0.402209	0.457704	0.44184	Acidobacteriota
KW1-S11_180	0.334815	0.356064	0.305334	0.497939	0.618994	0.392838	0.442956	0.421277	Acidobacteriota
A5-S03_6	0.319575	0.32652	0.336084	0.367747	0.35978	0.359214	0.359014	0.346847	Acidobacteriota
KW1-S15_279	0.205975	0.249682	0.278293	0.236771	0.284577	0.319783	0.234607	0.258527	Acidobacteriota
KW1-S11_103	0.197033	0.250158	0.229901	0.251284	0.286381	0.186764	0.23943	0.234422	Acidobacteriota
A5-S04_85	0.183588	0.265565	0.202192	0.228497	0.282371	0.211232	0.26163	0.233582	Acidobacteriota
KW1-S11_156	0.199353	0.181149	0.114633	0.315089	0.381735	0.235206	0.185371	0.230362	Acidobacteriota
KW1-S08_251	0.192033	0.253676	0.263118	0.198248	0.188617	0.212385	0.224178	0.218894	Acidobacteriota
A5-S04_18	0.187047	0.196985	0.107939	0.270224	0.273322	0.200546	0.161637	0.199671	Acidobacteriota
KW1-S15_183	0.0966327	0.0862367	0.1053	0.0881603	0.104178	0.143493	0.0904946	0.102071	Acidobacteriota
KW1-S11_89	0.0950119	0.0842295	0.100499	0.0774501	0.129252	0.090278	0.0780484	0.0935383	Acidobacteriota
KW1-S08_174	0.0976066	0.0892485	0.102967	0.109765	0.0855559	0.0835499	0.0759325	0.0920893	Acidobacteriota
KW1-S21_160	0.0930041	0.0838222	0.0972288	0.0732338	0.0859799	0.0848198	0.103893	0.0888545	Acidobacteriota
A5-S03_30	3.53298	1.95467	1.80552	2.20104	1.86759	2.48567	2.39761	2.32073	Actinobacteriota
KW1-S11_42	0.375467	0.287217	0.312889	0.327289	0.363396	0.3505	0.276881	0.327663	Actinobacteriota
KW1-S11_179	0.277558	0.264861	0.284735	0.492007	0.371462	0.264484	0.294638	0.321392	Actinobacteriota
A5-S03_147	0.423802	0.279017	0.306166	0.301897	0.30669	0.323369	0.258882	0.314261	Actinobacteriota
A5-S04_75	0.345118	0.289509	0.291003	0.282039	0.291565	0.301862	0.232214	0.290473	Actinobacteriota
KW1-S15_162	0.324138	0.250665	0.281985	0.28455	0.295949	0.339514	0.232914	0.287102	Actinobacteriota
A5-S04_226	0.236531	0.261049	0.248848	0.4209	0.282139	0.211104	0.24569	0.272323	Actinobacteriota
KW1-S05_59	0.311449	0.240133	0.302916	0.259962	0.270192	0.275039	0.210882	0.267225	Actinobacteriota
KW1-S08_213	0.228344	0.257289	0.247359	0.302034	0.207109	0.248037	0.202962	0.241876	Actinobacteriota
KW1-S08_133	0.269572	0.235991	0.238524	0.552032	0.472949	0.448371	0.372796	0.370034	Bacteroidota
KW1-S15_2	0.214818	0.178421	0.256019	0.338552	0.276383	0.264248	0.283278	0.258817	Bacteroidota
KW1-S08_236	0.183425	0.174966	0.211277	0.294106	0.213584	0.222768	0.243323	0.220493	Bacteroidota
KW1-S11_65	0.162176	0.139665	0.139019	0.142887	0.258619	0.152894	0.137829	0.16187	Bacteroidota
KW1-S21_52	0.181513	0.199344	0.178138	0.130271	0.121853	0.114368	0.158355	0.154834	Bacteroidota
KW1-S08_242	0.176718	0.196219	0.171791	0.160814	0.12052	0.110222	0.121436	0.151103	Bacteroidota
KW1-S08_222	0.144076	0.124923	0.124348	0.173267	0.200553	0.153081	0.133284	0.150504	Bacteroidota
A5-S04_70	0.17794	0.233371	0.171287	0.120012	0.11361	0.108355	0.117171	0.148821	Bacteroidota
KW1-S21_197	0.353218	0.333109	0.357516	0.339918	0.336269	0.438938	0.387988	0.363851	Chloroflexota
KW1-S08_30	0.337597	0.240026	0.330926	0.357213	0.172313	0.441912	0.348527	0.318359	Chloroflexota
KW1-S05_112	0.306607	0.292731	0.35167	0.289091	0.275655	0.356474	0.304071	0.3109	Chloroflexota
A5-S04_136	0.330176	0.260673	0.320896	0.308746	0.160968	0.412678	0.326642	0.302968	Chloroflexota
KW1-S05_108	0.367723	0.310567	0.506863	0.115716	0.217701	0.163398	0.263529	0.277928	Chloroflexota
A5-S04_95	0.234084	0.240213	0.267507	0.273068	0.163723	0.296728	0.267219	0.248934	Chloroflexota
KW1-S15_215	0.126273	0.104814	0.126367	0.118413	0.0939915	0.178433	0.12726	0.125079	Chloroflexota
KW1-S21_73	0.118806	0.0963541	0.116858	0.103991	0.0772724	0.119282	0.140843	0.110487	Chloroflexota
KW1-S08_233	0.109182	0.0942494	0.108564	0.135855	0.0730459	0.105719	0.102235	0.104121	Chloroflexota
A5-S03_104	0.86944	1.09847	1.07973	0.88023	0.933116	0.923421	0.964921	0.96419	Desulfobacterota_B
A5-S04_119	0.797272	1.10111	1.04923	0.850135	0.897849	0.882116	0.930736	0.929779	Desulfobacterota_B
KW1-S05_127	0.812446	1.05181	1.05795	0.849975	0.885633	0.881914	0.924572	0.923471	Desulfobacterota_B
KW1-S15_126	0.702825	0.938706	0.925378	0.771555	0.803132	0.830672	0.844387	0.830951	Desulfobacterota_B
KW1-S21_6	0.692617	0.906143	0.899742	0.746794	0.789435	0.778247	0.839775	0.807536	Desulfobacterota_B
KW1-S08_192	0.27555	0.23888	0.257645	0.289135	0.399599	0.196542	0.243382	0.271533	Desulfobacterota_B
KW1-S15_266	0.519891	0.304832	0.37171	0.540594	0.510663	0.425956	0.373569	0.435316	Desulfobacterota_D
KW1-S05_148	0.514267	0.309069	0.399452	0.527172	0.49401	0.376793	0.357962	0.425532	Desulfobacterota_D
A5-S03_4	0.545823	0.302185	0.356796	0.505479	0.475381	0.361798	0.346314	0.413397	Desulfobacterota_D
KW1-S11_109	0.492111	0.289368	0.351646	0.519428	0.520313	0.368349	0.349637	0.412979	Desulfobacterota_D
A5-S04_22	0.487896	0.324627	0.352549	0.500294	0.467489	0.350618	0.336715	0.402884	Desulfobacterota_D
KW1-S08_226	0.480496	0.283225	0.347339	0.537509	0.473179	0.355396	0.340433	0.402511	Desulfobacterota_D
KW1-S21_271	0.474213	0.283042	0.341138	0.498868	0.471353	0.36472	0.367039	0.400053	Desulfobacterota_D
KW1-S21_193	0.611235	0.571395	0.636859	0.627456	0.572584	0.791146	0.60303	0.630529	Gemmatimonadota
KW1-S21_32	0.289092	0.273057	0.255092	0.375477	0.48517	0.387578	0.400119	0.352226	Gemmatimonadota
KW1-S11_87	0.257258	0.261742	0.239966	0.340956	0.535838	0.367743	0.345235	0.335534	Gemmatimonadota
KW1-S11_190	0.386789	0.285059	0.313946	0.311137	0.394499	0.231215	0.265396	0.312577	Gemmatimonadota
A5-S04_112	0.172415	0.284403	0.139222	0.153151	0.165056	0.18116	0.210871	0.186611	Gemmatimonadota
KW1-S21_123	0.165858	0.209018	0.129786	0.141476	0.169359	0.216	0.254205	0.183672	Gemmatimonadota
KW1-S15_115	0.148359	0.198085	0.176923	0.162156	0.177376	0.246461	0.207523	0.188126	Krumholzibacteriota
KW1-S15_306	0.254122	0.199912	0.227759	0.286193	0.36864	0.306328	0.25994	0.271842	KSB1
KW1-S15_112	0.201783	0.166699	0.188402	0.187687	0.230284	0.22444	0.169005	0.195471	Latescibacterota
KW1-S05_45	5.09504	4.47307	4.4159	5.76891	7.86357	3.57328	4.91056	5.15719	Methylomirabilota
A5-S03_71	0.976711	1.55768	1.29448	0.579277	1.41486	1.37598	1.46061	1.23708	Methylomirabilota
KW1-S15_267	0.186153	0.216905	0.214792	0.126942	0.149863	0.212809	0.17507	0.183219	Myxococcota
KW1-S15_187	0.304958	0.297552	0.292766	0.309473	0.349052	0.358601	0.32994	0.320335	Myxococcota_A
A5-S03_18	0.301347	0.237546	0.23316	0.248984	0.282073	0.258664	0.262004	0.26054	Myxococcota_A
KW1-S08_280	0.251203	0.299468	0.245988	0.225005	0.190491	0.240829	0.243999	0.242426	Myxococcota_A
KW1-S05_43	0.25173	0.281915	0.268828	0.191539	0.186907	0.23206	0.233819	0.235257	Myxococcota_A
KW1-S15_41	0.219543	0.261973	0.213602	0.173041	0.166015	0.236515	0.216195	0.212412	Myxococcota_A
A5-S04_125	0.866539	1.09638	1.02173	1.02814	0.848803	0.697682	0.847849	0.915304	Nitrospinota
A5-S04_30	0.824278	0.578458	1.0059	0.745862	0.720316	0.979812	0.840901	0.813647	Nitrospinota
KW1-S08_122	1.2503	1.53866	1.40038	1.4932	1.68843	1.42962	1.43738	1.46257	Nitrospirota
KW1-S15_262	1.03536	1.52605	1.39292	1.00716	1.34332	1.24808	1.4421	1.285	Nitrospirota
KW1-S15_218	0.374494	0.278814	0.293628	0.191573	0.160284	0.248931	0.231136	0.254123	Nitrospirota
KW1-S05_81	0.767084	0.545938	0.638943	0.800903	0.819891	0.987818	0.915197	0.782254	Planctomycetota
KW1-S08_227	0.441278	0.374602	0.438302	0.714641	0.436358	0.345028	0.306795	0.436715	Planctomycetota
KW1-S05_126	0.270355	0.270607	0.309457	0.339226	0.373237	0.298536	0.318432	0.311407	Planctomycetota
KW1-S11_163	0.251956	0.258568	0.274818	0.339544	0.417996	0.295818	0.3102	0.306986	Planctomycetota
KW1-S21_174	0.247875	0.255448	0.269892	0.336457	0.371917	0.290683	0.329097	0.300196	Planctomycetota
KW1-S08_200	0.239727	0.251508	0.263979	0.346281	0.363368	0.285747	0.297471	0.292583	Planctomycetota
KW1-S15_31	0.225957	0.237411	0.252171	0.317714	0.358204	0.300117	0.289668	0.283035	Planctomycetota
A5-S04_131	0.212899	0.252383	0.240507	0.297001	0.332793	0.254207	0.26859	0.265483	Planctomycetota
A5-S03_121	0.244571	0.217685	0.232803	0.284878	0.316075	0.241384	0.25441	0.255972	Planctomycetota
KW1-S08_134	0.282336	0.152093	0.233443	0.293096	0.275214	0.274605	0.275018	0.255115	Planctomycetota
KW1-S15_14	0.203214	0.182443	0.169088	0.219484	0.177875	0.257884	0.242774	0.207537	Planctomycetota
KW1-S21_104	0.198837	0.177851	0.164155	0.218458	0.172924	0.222553	0.275831	0.204373	Planctomycetota
KW1-S08_237	0.19824	0.176345	0.163302	0.250194	0.174304	0.221763	0.237087	0.203034	Planctomycetota
KW1-S15_200	0.193851	0.134308	0.165279	0.183832	0.277668	0.242482	0.190225	0.198235	Planctomycetota
KW1-S15_211	0.139339	0.073375	0.0901307	0.178754	0.182435	0.219744	0.179227	0.151858	Planctomycetota
KW1-S15_114	0.0772001	0.110357	0.0777885	0.0949124	0.0583797	0.538471	0.10356	0.151524	Planctomycetota
KW1-S08_144	0.11228	0.183971	0.12371	0.215981	0.106757	0.111624	0.123781	0.139729	Planctomycetota
KW1-S15_97	0.0404275	0.0226308	0.0254984	0.0125558	0.00969449	0.199858	0.0152014	0.0465523	Planctomycetota
KW1-S08_28	0.183818	0.131403	0.161561	0.249907	0.214036	0.147639	0.164949	0.179045	Poribacteria
KW1-S08_155	6.06923	6.75673	5.92943	6.16775	5.56333	6.04711	6.51582	6.14991	Proteobacteria
A5-S03_29	5.88273	6.50723	5.7481	5.8688	5.34971	5.81823	6.21553	5.9129	Proteobacteria
A5-S03_68	3.83193	4.73523	4.43435	4.45845	4.66383	4.29845	4.66148	4.44053	Proteobacteria
KW1-S11_18	3.60406	4.38219	4.12092	4.22556	4.49405	4.11063	4.40098	4.1912	Proteobacteria
KW1-S11_146	2.65096	2.69625	2.79263	2.42679	2.85857	2.73799	2.94089	2.72915	Proteobacteria
KW1-S15_293	2.32538	3.12892	3.06322	2.03313	2.17278	2.62176	2.60054	2.56368	Proteobacteria
KW1-S05_82	1.95583	2.32195	1.9339	1.58967	1.95997	1.8801	1.94117	1.94037	Proteobacteria
A5-S03_47	1.26098	0.762637	0.869072	1.33174	0.988371	1.16987	0.939602	1.04604	Proteobacteria
KW1-S08_128	1.08463	0.730526	0.8056	1.32668	0.990467	1.13293	0.914172	0.997859	Proteobacteria
A5-S04_200	1.03306	0.732533	0.765767	1.21835	0.929057	1.07092	0.865537	0.945032	Proteobacteria
KW1-S21_141	0.621862	0.466997	0.465517	0.745305	0.961215	0.731055	0.593872	0.655117	Proteobacteria
A5-S04_114	0.678705	0.561328	0.584141	0.63514	0.595655	0.82153	0.638822	0.645046	Proteobacteria
KW1-S08_186	0.601354	0.569179	0.569935	0.708673	0.643377	0.542587	0.558993	0.599157	Proteobacteria
A5-S03_163	1.11015	0.587967	0.666299	0.404523	0.353191	0.451277	0.494498	0.581129	Proteobacteria
KW1-S21_138	0.538567	0.49089	0.512953	0.60803	0.589484	0.503178	0.529547	0.53895	Proteobacteria
KW1-S11_81	0.464726	0.497267	0.520943	0.601952	0.54847	0.503171	0.514367	0.521557	Proteobacteria
A5-S03_100	0.57776	0.480176	0.503332	0.604033	0.578388	0.441349	0.460901	0.520848	Proteobacteria
KW1-S05_12	0.469032	0.49311	0.556924	0.574571	0.499199	0.477112	0.492561	0.50893	Proteobacteria
KW1-S15_8	0.497497	0.451218	0.46854	0.568264	0.552192	0.515793	0.473427	0.503847	Proteobacteria
KW1-S11_176	0.499439	0.441691	0.464537	0.574705	0.575469	0.434465	0.441915	0.490317	Proteobacteria
A5-S04_155	0.515188	0.476061	0.474879	0.566696	0.539521	0.415767	0.433631	0.48882	Proteobacteria
KW1-S21_238	0.427421	0.465616	0.481336	0.566252	0.489499	0.473479	0.50275	0.486622	Proteobacteria
KW1-S21_28	0.902038	0.575615	0.670801	0.320673	0.23387	0.30098	0.397586	0.485937	Proteobacteria
KW1-S15_16	0.420325	0.45974	0.474836	0.562288	0.484945	0.498874	0.483745	0.483536	Proteobacteria
KW1-S08_12	0.459342	0.439756	0.397753	0.522923	0.439159	0.412763	0.455692	0.44677	Proteobacteria
KW1-S21_115	0.411416	0.381619	0.353351	0.426121	0.382341	0.381462	0.43186	0.395453	Proteobacteria
KW1-S08_198	0.390773	0.390758	0.343299	0.424002	0.40014	0.35347	0.419934	0.388911	Proteobacteria
KW1-S05_85	0.383983	0.343614	0.353439	0.361901	0.32421	0.327434	0.349773	0.349194	Proteobacteria
KW1-S11_120	0.276662	0.257626	0.252158	0.346738	0.44229	0.405723	0.442479	0.346239	Proteobacteria
A5-S04_79	0.29583	0.417767	0.336233	0.233138	0.301521	0.307392	0.338375	0.318608	Proteobacteria
A5-S04_33	0.339219	0.342927	0.287742	0.340995	0.296134	0.289588	0.318966	0.31651	Proteobacteria
A5-S04_187	0.287812	0.329768	0.345034	0.309861	0.264824	0.332495	0.310929	0.311532	Proteobacteria
KW1-S15_72	0.299738	0.356488	0.312348	0.340806	0.253764	0.254505	0.351032	0.309812	Proteobacteria
KW1-S15_98	0.334212	0.297827	0.279365	0.322125	0.286923	0.318251	0.314156	0.307551	Proteobacteria
A5-S03_156	0.387998	0.287496	0.277068	0.293955	0.25563	0.271481	0.286305	0.294276	Proteobacteria
KW1-S11_125	0.290159	0.254068	0.329061	0.248777	0.319116	0.260406	0.248334	0.27856	Proteobacteria
KW1-S15_75	0.271205	0.238709	0.309912	0.240051	0.278546	0.282993	0.243014	0.266347	Proteobacteria
KW1-S08_89	0.344734	0.19338	0.250253	0.264741	0.228703	0.240456	0.272053	0.256331	Proteobacteria
KW1-S21_82	0.263158	0.220517	0.29474	0.221725	0.260685	0.233028	0.239159	0.247573	Proteobacteria
A5-S04_220	0.257189	0.249684	0.303975	0.217011	0.262408	0.224491	0.214246	0.247001	Proteobacteria
KW1-S21_260	0.450609	0.176872	0.313039	0.208915	0.14081	0.171017	0.244164	0.243632	Proteobacteria
KW1-S21_242	0.395289	0.256906	0.29168	0.168426	0.115319	0.174564	0.219658	0.231692	Proteobacteria
KW1-S05_58	0.336498	0.222593	0.269861	0.191614	0.18618	0.212622	0.196311	0.230811	Proteobacteria
KW1-S15_234	0.415491	0.156512	0.285572	0.202679	0.138242	0.190719	0.213504	0.22896	Proteobacteria
KW1-S21_231	0.306156	0.228818	0.214305	0.189273	0.189867	0.206391	0.240491	0.225043	Proteobacteria
KW1-S15_135	0.368272	0.245272	0.274494	0.169774	0.121402	0.209184	0.184574	0.22471	Proteobacteria
KW1-S08_62	0.398799	0.152025	0.273578	0.21596	0.131581	0.154434	0.198686	0.217866	Proteobacteria
KW1-S15_137	0.253527	0.14658	0.211208	0.225922	0.187242	0.305557	0.193136	0.217596	Proteobacteria
KW1-S05_110	0.202526	0.229244	0.271926	0.230052	0.149078	0.229518	0.178738	0.213012	Proteobacteria
A5-S03_33	0.446159	0.150576	0.269013	0.176319	0.119173	0.138176	0.186134	0.212222	Proteobacteria
KW1-S15_96	0.195301	0.237396	0.219452	0.15401	0.19429	0.292865	0.190124	0.21192	Proteobacteria
KW1-S05_77	0.38069	0.142193	0.287538	0.169867	0.111423	0.129668	0.179212	0.200084	Proteobacteria
A5-S04_105	0.378666	0.162164	0.252092	0.169441	0.109751	0.126071	0.178055	0.196606	Proteobacteria
KW1-S11_124	0.346172	0.12235	0.229035	0.169498	0.147619	0.134351	0.177813	0.189548	Proteobacteria
KW1-S15_23	0.151548	0.136807	0.17299	0.187312	0.139693	0.42922	0.105387	0.188994	Proteobacteria
KW1-S11_145	0.130181	0.112052	0.113568	0.181992	0.305999	0.183638	0.177073	0.172072	Proteobacteria
KW1-S05_53	0.226662	0.163505	0.276574	0.0973774	0.111677	0.133993	0.126194	0.162283	Proteobacteria
KW1-S15_149	0.173848	0.135637	0.154556	0.153795	0.159101	0.187051	0.156113	0.160015	Proteobacteria
KW1-S08_17	0.193102	0.114042	0.127747	0.189698	0.166341	0.165393	0.157829	0.159165	Proteobacteria
KW1-S21_189	0.173595	0.0989913	0.146738	0.160395	0.124972	0.188378	0.162097	0.150738	Proteobacteria
KW1-S21_27	0.156408	0.123783	0.145557	0.138651	0.147141	0.139159	0.170295	0.145856	Proteobacteria
KW1-S11_99	0.171568	0.0997356	0.110658	0.137755	0.194823	0.155168	0.14172	0.14449	Proteobacteria
KW1-S15_132	0.114187	0.0966021	0.0938561	0.168112	0.147558	0.20422	0.151992	0.139504	Proteobacteria
KW1-S08_46	0.147423	0.112332	0.13509	0.160206	0.135526	0.126025	0.130386	0.135284	Proteobacteria
KW1-S11_24	0.285149	0.352063	0.284167	0.2558	0.285268	0.347138	0.329903	0.305641	SAR324
KW1-S05_124	0.27861	0.342359	0.31751	0.246629	0.224801	0.332542	0.317342	0.294256	SAR324
KW1-S15_117	0.0904416	0.0819649	0.0697062	0.073287	0.0601055	0.102284	0.0688307	0.0780885	SAR324
KW1-S05_141	0.0926923	0.0835622	0.105791	0.0663843	0.0570092	0.0651575	0.0657601	0.0766223	SAR324
KW1-S11_15	0.0870987	0.0790362	0.0687084	0.0698247	0.0929143	0.0684552	0.0669316	0.0761384	SAR324
KW1-S21_144	0.0879815	0.0808029	0.0692585	0.0690178	0.0586156	0.0691531	0.0942758	0.0755864	SAR324
A5-S03_23	0.134514	0.0792577	0.0668389	0.0628381	0.0539776	0.0605641	0.0602376	0.0740325	SAR324
A5-S04_77	0.0882753	0.110037	0.0683342	0.062052	0.0539785	0.0612675	0.0615314	0.0722109	SAR324
KW1-S08_229	0.0838758	0.0741012	0.0629802	0.0941825	0.0542414	0.0661069	0.0623888	0.0711253	SAR324
KW1-S08_268	0.724577	1.05709	1.00159	0.882807	0.824666	1.06141	0.936143	0.926898	Tectomicrobia
KW1-S15_188	0.655996	0.957473	0.909292	0.747916	0.7276	1.02856	0.825458	0.836043	Tectomicrobia
KW1-S21_168	0.223707	0.138149	0.195002	0.189371	0.208022	0.208834	0.221269	0.197765	Tectomicrobia
KW1-S08_123	5.22278	7.74629	7.97404	5.12357	4.54086	6.58231	6.22804	6.20255	Thermoproteota
KW1-S15_144	0.532458	0.524642	0.509106	0.848347	0.554202	0.965359	0.759156	0.670467	Thermoproteota
KW1-S08_121	0.444917	0.825647	0.796406	0.271376	0.428121	0.40456	0.42091	0.513134	Thermoproteota
KW1-S11_157	0.247326	0.169744	0.220669	0.246684	0.185821	0.287894	0.192785	0.22156	Thermoproteota
KW1-S08_208	0.241549	0.166149	0.213452	0.268839	0.14249	0.277487	0.181285	0.213036	Thermoproteota
KW1-S15_227	0.228004	0.157773	0.209145	0.235087	0.140046	0.304329	0.175694	0.207154	Thermoproteota
KW1-S08_24	0.138575	0.117645	0.119109	0.215486	0.200392	0.126878	0.133346	0.150204	Verrucomicrobiota

## Sheet: Table S6
MAGs ID	Gene ID	MAG's classificatioin at the phylum level	MAG's mean relative abundance	Function annotation
				TCDB family	TCID	Protein name	Function description
A5-S03_29	A5-S03_29_cg305_11	Proteobacteria	5.9129	1.A.72	1.A.72.3.1	Mer	The Mercuric Ion Pore (Mer) Superfamily
A5-S04_187	A5-S04_187_cg126_5	Proteobacteria	0.311532	1.A.72	1.A.72.3.1	Mer	The Mercuric Ion Pore (Mer) Superfamily
KW1-S05_53	KW1-S05_53_cg200_4	Proteobacteria	0.162283	1.A.72	1.A.72.3.1	Mer	The Mercuric Ion Pore (Mer) Superfamily
KW1-S05_77	KW1-S05_77_cg137_4	Proteobacteria	0.200084	1.A.72	1.A.72.1.1	Mer	The Mercuric Ion Pore (Mer) Superfamily
KW1-S05_82	KW1-S05_82_cg165_21	Proteobacteria	1.94037	1.A.72	1.A.72.3.1	Mer	The Mercuric Ion Pore (Mer) Superfamily
KW1-S08_133	KW1-S08_133_cg115_7	Bacteroidota	0.370034	1.A.72	1.A.72.3.5	Mer	The Mercuric Ion Pore (Mer) Superfamily
KW1-S08_133	KW1-S08_133_cg35_23	Bacteroidota	0.370034	1.A.72	1.A.72.3.5	Mer	The Mercuric Ion Pore (Mer) Superfamily
KW1-S08_133	KW1-S08_133_cg35_25	Bacteroidota	0.370034	1.A.72	1.A.72.3.5	Mer	The Mercuric Ion Pore (Mer) Superfamily
KW1-S08_222	KW1-S08_222_cg59_16	Bacteroidota	0.150504	1.A.72	1.A.72.3.2	Mer	The Mercuric Ion Pore (Mer) Superfamily
KW1-S11_145	KW1-S11_145_cg179_10	Proteobacteria	0.172072	1.A.72	1.A.72.3.1	Mer	The Mercuric Ion Pore (Mer) Superfamily
KW1-S11_145	KW1-S11_145_cg333_5	Proteobacteria	0.172072	1.A.72	1.A.72.1.1	Mer	The Mercuric Ion Pore (Mer) Superfamily
KW1-S11_146	KW1-S11_146_cg5_11	Proteobacteria	2.72915	1.A.72	1.A.72.3.1	Mer	The Mercuric Ion Pore (Mer) Superfamily
KW1-S11_146	KW1-S11_146_cg5_12	Proteobacteria	2.72915	1.A.72	1.A.72.3.1	Mer	The Mercuric Ion Pore (Mer) Superfamily
KW1-S15_262	KW1-S15_262_cg258_5	Nitrospirota	1.285	1.A.72	1.A.72.1.1	Mer	The Mercuric Ion Pore (Mer) Superfamily
KW1-S21_141	KW1-S21_141_cg20_35	Proteobacteria	0.655117	1.A.72	1.A.72.1.1	Mer	The Mercuric Ion Pore (Mer) Superfamily
KW1-S21_231	KW1-S21_231_cg11_2	Proteobacteria	0.225043	1.A.72	1.A.72.3.1	Mer	The Mercuric Ion Pore (Mer) Superfamily
KW1-S21_260	KW1-S21_260_cg381_2	Proteobacteria	0.243632	1.A.72	1.A.72.1.1	Mer	The Mercuric Ion Pore (Mer) Superfamily
KW1-S21_52	KW1-S21_52_cg255_4	Bacteroidota	0.154834	1.A.72	1.A.72.3.5	Mer	The Mercuric Ion Pore (Mer) Superfamily
A5-S03_121	A5-S03_121_cg194_5	Planctomycetota	0.255972	1.B.76	1.B.76.1.5	CopB	The Copper Resistance Putative Porin (CopB) Family
A5-S03_156	A5-S03_156_cg414_2	Proteobacteria	0.294276	1.B.76	1.B.76.1.5	CopB	The Copper Resistance Putative Porin (CopB) Family
A5-S04_114	A5-S04_114_cg64_6	Proteobacteria	0.645046	1.B.76	1.B.76.1.1	CopB	The Copper Resistance Putative Porin (CopB) Family
A5-S04_187	A5-S04_187_cg234_9	Proteobacteria	0.311532	1.B.76	1.B.76.1.6	CopB	The Copper Resistance Putative Porin (CopB) Family
KW1-S08_198	KW1-S08_198_cg188_3	Proteobacteria	0.388911	1.B.76	1.B.76.1.5	CopB	The Copper Resistance Putative Porin (CopB) Family
KW1-S08_198	KW1-S08_198_cg204_7	Proteobacteria	0.388911	1.B.76	1.B.76.1.5	CopB	The Copper Resistance Putative Porin (CopB) Family
KW1-S11_125	KW1-S11_125_cg85_3	Proteobacteria	0.27856	1.B.76	1.B.76.1.1	CopB	The Copper Resistance Putative Porin (CopB) Family
KW1-S11_81	KW1-S11_81_cg95_21	Proteobacteria	0.521557	1.B.76	1.B.76.1.1	CopB	The Copper Resistance Putative Porin (CopB) Family
KW1-S15_132	KW1-S15_132_cg635_6	Proteobacteria	0.139504	1.B.76	1.B.76.1.5	CopB	The Copper Resistance Putative Porin (CopB) Family
KW1-S15_137	KW1-S15_137_cg362_9	Proteobacteria	0.217596	1.B.76	1.B.76.1.5	CopB	The Copper Resistance Putative Porin (CopB) Family
KW1-S15_14	KW1-S15_14_cg141_2	Planctomycetota	0.207537	1.B.76	1.B.76.1.1	CopB	The Copper Resistance Putative Porin (CopB) Family
KW1-S15_14	KW1-S15_14_cg412_3	Planctomycetota	0.207537	1.B.76	1.B.76.1.1	CopB	The Copper Resistance Putative Porin (CopB) Family
KW1-S15_72	KW1-S15_72_cg148_8	Proteobacteria	0.309812	1.B.76	1.B.76.1.1	CopB	The Copper Resistance Putative Porin (CopB) Family
KW1-S21_141	KW1-S21_141_cg40_5	Proteobacteria	0.655117	1.B.76	1.B.76.1.1	CopB	The Copper Resistance Putative Porin (CopB) Family
KW1-S21_189	KW1-S21_189_cg577_2	Proteobacteria	0.150738	1.B.76	1.B.76.1.5	CopB	The Copper Resistance Putative Porin (CopB) Family
KW1-S21_189	KW1-S21_189_cg68_7	Proteobacteria	0.150738	1.B.76	1.B.76.1.1	CopB	The Copper Resistance Putative Porin (CopB) Family
KW1-S21_82	KW1-S21_82_cg163_7	Proteobacteria	0.247573	1.B.76	1.B.76.1.1	CopB	The Copper Resistance Putative Porin (CopB) Family
A5-S03_68	A5-S03_68_cg436_5	Proteobacteria	4.44053	2.A.107	2.A.107.1.1	MntP	The MntP Mn2+ exporter (MntP) Family
A5-S03_4	A5-S03_4_cg130_2	Desulfobacterota_D	0.413397	2.A.108	2.A.108.2.1	ILT	The Iron/Lead Transporter (ILT) Family
A5-S03_6	A5-S03_6_cg254_8	Acidobacteriota	0.346847	2.A.108	2.A.108.2.7	ILT	The Iron/Lead Transporter (ILT) Family
A5-S03_71	A5-S03_71_cg14_2	Methylomirabilota	1.23708	2.A.108	2.A.108.2.10	ILT	The Iron/Lead Transporter (ILT) Family
A5-S04_125	A5-S04_125_cg118_1	Nitrospinota	0.915304	2.A.108	2.A.108.2.1	ILT	The Iron/Lead Transporter (ILT) Family
A5-S04_125	A5-S04_125_cg57_9	Nitrospinota	0.915304	2.A.108	2.A.108.2.10	ILT	The Iron/Lead Transporter (ILT) Family
A5-S04_22	A5-S04_22_cg240_5	Desulfobacterota_D	0.402884	2.A.108	2.A.108.2.1	ILT	The Iron/Lead Transporter (ILT) Family
KW1-S05_108	KW1-S05_108_cg109_6	Chloroflexota	0.277928	2.A.108	2.A.108.2.3	ILT	The Iron/Lead Transporter (ILT) Family
KW1-S05_148	KW1-S05_148_cg244_3	Desulfobacterota_D	0.425532	2.A.108	2.A.108.2.1	ILT	The Iron/Lead Transporter (ILT) Family
KW1-S08_226	KW1-S08_226_cg138_3	Desulfobacterota_D	0.402511	2.A.108	2.A.108.2.1	ILT	The Iron/Lead Transporter (ILT) Family
KW1-S11_109	KW1-S11_109_cg44_9	Desulfobacterota_D	0.412979	2.A.108	2.A.108.2.1	ILT	The Iron/Lead Transporter (ILT) Family
KW1-S11_190	KW1-S11_190_cg462_9	Gemmatimonadota	0.312577	2.A.108	2.A.108.2.7	ILT	The Iron/Lead Transporter (ILT) Family
KW1-S15_115	KW1-S15_115_cg362_1	Krumholzibacteriota	0.188126	2.A.108	2.A.108.2.9	ILT	The Iron/Lead Transporter (ILT) Family
KW1-S15_197	KW1-S15_197_cg379_2	Acidobacteriota	0.464667	2.A.108	2.A.108.2.7	ILT	The Iron/Lead Transporter (ILT) Family
KW1-S15_266	KW1-S15_266_cg188_8	Desulfobacterota_D	0.435316	2.A.108	2.A.108.2.1	ILT	The Iron/Lead Transporter (ILT) Family
KW1-S21_196	KW1-S21_196_cg279_3	Acidobacteriota	0.480651	2.A.108	2.A.108.2.7	ILT	The Iron/Lead Transporter (ILT) Family
KW1-S21_271	KW1-S21_271_cg52_12	Desulfobacterota_D	0.400053	2.A.108	2.A.108.2.1	ILT	The Iron/Lead Transporter (ILT) Family
KW1-S21_32	KW1-S21_32_cg35_20	Gemmatimonadota	0.352226	2.A.108	2.A.108.2.1	ILT	The Iron/Lead Transporter (ILT) Family
A5-S03_104	A5-S03_104_cg399_3	Desulfobacterota_B	0.96419	2.A.45	2.A.45.2.2	ArsB	The Arsenite-Antimonite (ArsB) Efflux Family
A5-S03_47	A5-S03_47_cg173_1	Proteobacteria	1.04604	2.A.45	2.A.45.2.2	ArsB	The Arsenite-Antimonite (ArsB) Efflux Family
A5-S04_187	A5-S04_187_cg153_13	Proteobacteria	0.311532	2.A.45	2.A.45.2.2	ArsB	The Arsenite-Antimonite (ArsB) Efflux Family
KW1-S05_127	KW1-S05_127_cg251_3	Desulfobacterota_B	0.923471	2.A.45	2.A.45.2.2	ArsB	The Arsenite-Antimonite (ArsB) Efflux Family
KW1-S05_81	KW1-S05_81_cg149_4	Planctomycetota	0.782254	2.A.45	2.A.45.2.2	ArsB	The Arsenite-Antimonite (ArsB) Efflux Family
KW1-S08_121	KW1-S08_121_cg174_9	Thermoproteota	0.513134	2.A.45	2.A.45.2.2	ArsB	The Arsenite-Antimonite (ArsB) Efflux Family
KW1-S08_122	KW1-S08_122_cg49_4	Nitrospirota	1.46257	2.A.45	2.A.45.2.2	ArsB	The Arsenite-Antimonite (ArsB) Efflux Family
KW1-S08_17	KW1-S08_17_cg258_2	Proteobacteria	0.159165	2.A.45	2.A.45.2.2	ArsB	The Arsenite-Antimonite (ArsB) Efflux Family
KW1-S08_192	KW1-S08_192_cg133_2	Desulfobacterota_B	0.271533	2.A.45	2.A.45.2.2	ArsB	The Arsenite-Antimonite (ArsB) Efflux Family
KW1-S08_198	KW1-S08_198_cg169_12	Proteobacteria	0.388911	2.A.45	2.A.45.2.2	ArsB	The Arsenite-Antimonite (ArsB) Efflux Family
KW1-S08_227	KW1-S08_227_cg260_6	Planctomycetota	0.436715	2.A.45	2.A.45.2.2	ArsB	The Arsenite-Antimonite (ArsB) Efflux Family
KW1-S11_146	KW1-S11_146_cg137_41	Proteobacteria	2.72915	2.A.45	2.A.45.2.2	ArsB	The Arsenite-Antimonite (ArsB) Efflux Family
KW1-S15_115	KW1-S15_115_cg365_7	Krumholzibacteriota	0.188126	2.A.45	2.A.45.2.2	ArsB	The Arsenite-Antimonite (ArsB) Efflux Family
KW1-S15_126	KW1-S15_126_cg330_9	Desulfobacterota_B	0.830951	2.A.45	2.A.45.2.2	ArsB	The Arsenite-Antimonite (ArsB) Efflux Family
KW1-S15_132	KW1-S15_132_cg560_7	Proteobacteria	0.139504	2.A.45	2.A.45.2.2	ArsB	The Arsenite-Antimonite (ArsB) Efflux Family
KW1-S15_137	KW1-S15_137_cg455_4	Proteobacteria	0.217596	2.A.45	2.A.45.2.2	ArsB	The Arsenite-Antimonite (ArsB) Efflux Family
KW1-S15_200	KW1-S15_200_cg497_3	Planctomycetota	0.198235	2.A.45	2.A.45.2.2	ArsB	The Arsenite-Antimonite (ArsB) Efflux Family
KW1-S15_23	KW1-S15_23_cg287_7	Proteobacteria	0.188994	2.A.45	2.A.45.2.2	ArsB	The Arsenite-Antimonite (ArsB) Efflux Family
KW1-S15_97	KW1-S15_97_cg484_7	Planctomycetota	0.0465523	2.A.45	2.A.45.2.2	ArsB	The Arsenite-Antimonite (ArsB) Efflux Family
KW1-S21_189	KW1-S21_189_cg403_4	Proteobacteria	0.150738	2.A.45	2.A.45.2.2	ArsB	The Arsenite-Antimonite (ArsB) Efflux Family
KW1-S21_32	KW1-S21_32_cg183_11	Gemmatimonadota	0.352226	2.A.45	2.A.45.2.2	ArsB	The Arsenite-Antimonite (ArsB) Efflux Family
A5-S03_147	A5-S03_147_cg243_4	Actinobacteriota	0.314261	2.A.5	2.A.5.5.6	ZIP	The Zinc (Zn2+)-Iron (Fe2+) Permease (ZIP) Family
A5-S03_30	A5-S03_30_cg326_3	Actinobacteriota	2.32073	2.A.5	2.A.5.5.6	ZIP	The Zinc (Zn2+)-Iron (Fe2+) Permease (ZIP) Family
A5-S03_4	A5-S03_4_cg115_2	Desulfobacterota_D	0.413397	2.A.5	2.A.5.1.10	ZIP	The Zinc (Zn2+)-Iron (Fe2+) Permease (ZIP) Family
A5-S03_6	A5-S03_6_cg382_2	Acidobacteriota	0.346847	2.A.5	2.A.5.4.17	ZIP	The Zinc (Zn2+)-Iron (Fe2+) Permease (ZIP) Family
A5-S03_93	A5-S03_93_cg157_2	Acidobacteriota	0.44184	2.A.5	2.A.5.5.10	ZIP	The Zinc (Zn2+)-Iron (Fe2+) Permease (ZIP) Family
A5-S04_112	A5-S04_112_cg269_7	Gemmatimonadota	0.186611	2.A.5	2.A.5.4.17	ZIP	The Zinc (Zn2+)-Iron (Fe2+) Permease (ZIP) Family
A5-S04_220	A5-S04_220_cg190_8	Proteobacteria	0.247001	2.A.5	2.A.5.4.17	ZIP	The Zinc (Zn2+)-Iron (Fe2+) Permease (ZIP) Family
KW1-S05_12	KW1-S05_12_cg9_2	Proteobacteria	0.50893	2.A.5	2.A.5.4.17	ZIP	The Zinc (Zn2+)-Iron (Fe2+) Permease (ZIP) Family
KW1-S05_53	KW1-S05_53_cg75_2	Proteobacteria	0.162283	2.A.5	2.A.5.4.17	ZIP	The Zinc (Zn2+)-Iron (Fe2+) Permease (ZIP) Family
KW1-S08_144	KW1-S08_144_cg220_2	Planctomycetota	0.139729	2.A.5	2.A.5.4.17	ZIP	The Zinc (Zn2+)-Iron (Fe2+) Permease (ZIP) Family
KW1-S08_46	KW1-S08_46_cg471_4	Proteobacteria	0.135284	2.A.5	2.A.5.4.17	ZIP	The Zinc (Zn2+)-Iron (Fe2+) Permease (ZIP) Family
KW1-S11_125	KW1-S11_125_cg13_5	Proteobacteria	0.27856	2.A.5	2.A.5.4.17	ZIP	The Zinc (Zn2+)-Iron (Fe2+) Permease (ZIP) Family
KW1-S11_179	KW1-S11_179_cg137_4	Actinobacteriota	0.321392	2.A.5	2.A.5.5.6	ZIP	The Zinc (Zn2+)-Iron (Fe2+) Permease (ZIP) Family
KW1-S11_190	KW1-S11_190_cg85_8	Gemmatimonadota	0.312577	2.A.5	2.A.5.5.7	ZIP	The Zinc (Zn2+)-Iron (Fe2+) Permease (ZIP) Family
KW1-S11_81	KW1-S11_81_cg105_2	Proteobacteria	0.521557	2.A.5	2.A.5.4.17	ZIP	The Zinc (Zn2+)-Iron (Fe2+) Permease (ZIP) Family
KW1-S15_114	KW1-S15_114_cg38_6	Planctomycetota	0.151524	2.A.5	2.A.5.4.17	ZIP	The Zinc (Zn2+)-Iron (Fe2+) Permease (ZIP) Family
KW1-S15_144	KW1-S15_144_cg29_5	Thermoproteota	0.670467	2.A.5	2.A.5.4.17	ZIP	The Zinc (Zn2+)-Iron (Fe2+) Permease (ZIP) Family
KW1-S15_16	KW1-S15_16_cg110_9	Proteobacteria	0.483536	2.A.5	2.A.5.4.17	ZIP	The Zinc (Zn2+)-Iron (Fe2+) Permease (ZIP) Family
KW1-S15_162	KW1-S15_162_cg235_2	Actinobacteriota	0.287102	2.A.5	2.A.5.5.6	ZIP	The Zinc (Zn2+)-Iron (Fe2+) Permease (ZIP) Family
KW1-S15_197	KW1-S15_197_cg193_2	Acidobacteriota	0.464667	2.A.5	2.A.5.5.7	ZIP	The Zinc (Zn2+)-Iron (Fe2+) Permease (ZIP) Family
KW1-S15_197	KW1-S15_197_cg58_5	Acidobacteriota	0.464667	2.A.5	2.A.5.4.17	ZIP	The Zinc (Zn2+)-Iron (Fe2+) Permease (ZIP) Family
KW1-S15_197	KW1-S15_197_cg93_20	Acidobacteriota	0.464667	2.A.5	2.A.5.4.17	ZIP	The Zinc (Zn2+)-Iron (Fe2+) Permease (ZIP) Family
KW1-S15_211	KW1-S15_211_cg520_7	Planctomycetota	0.151858	2.A.5	2.A.5.4.17	ZIP	The Zinc (Zn2+)-Iron (Fe2+) Permease (ZIP) Family
KW1-S15_279	KW1-S15_279_cg65_14	Acidobacteriota	0.258527	2.A.5	2.A.5.5.7	ZIP	The Zinc (Zn2+)-Iron (Fe2+) Permease (ZIP) Family
KW1-S15_75	KW1-S15_75_cg170_4	Proteobacteria	0.266347	2.A.5	2.A.5.4.17	ZIP	The Zinc (Zn2+)-Iron (Fe2+) Permease (ZIP) Family
KW1-S21_123	KW1-S21_123_cg16_4	Gemmatimonadota	0.183672	2.A.5	2.A.5.4.17	ZIP	The Zinc (Zn2+)-Iron (Fe2+) Permease (ZIP) Family
KW1-S21_196	KW1-S21_196_cg16_11	Acidobacteriota	0.480651	2.A.5	2.A.5.4.17	ZIP	The Zinc (Zn2+)-Iron (Fe2+) Permease (ZIP) Family
KW1-S21_196	KW1-S21_196_cg290_7	Acidobacteriota	0.480651	2.A.5	2.A.5.5.10	ZIP	The Zinc (Zn2+)-Iron (Fe2+) Permease (ZIP) Family
KW1-S21_238	KW1-S21_238_cg80_6	Proteobacteria	0.486622	2.A.5	2.A.5.4.17	ZIP	The Zinc (Zn2+)-Iron (Fe2+) Permease (ZIP) Family
KW1-S21_27	KW1-S21_27_cg524_2	Proteobacteria	0.145856	2.A.5	2.A.5.4.17	ZIP	The Zinc (Zn2+)-Iron (Fe2+) Permease (ZIP) Family
KW1-S21_28	KW1-S21_28_cg115_6	Proteobacteria	0.485937	2.A.5	2.A.5.4.17	ZIP	The Zinc (Zn2+)-Iron (Fe2+) Permease (ZIP) Family
A5-S03_18	A5-S03_18_cg443_9	Myxococcota_A	0.26054	2.A.55	2.A.55.3.9	Nramp	The Metal Ion (Mn2+-iron) Transporter (Nramp) Family
A5-S03_47	A5-S03_47_cg36_5	Proteobacteria	1.04604	2.A.55	2.A.55.3.4	Nramp	The Metal Ion (Mn2+-iron) Transporter (Nramp) Family
A5-S03_71	A5-S03_71_cg202_5	Methylomirabilota	1.23708	2.A.55	2.A.55.3.6	Nramp	The Metal Ion (Mn2+-iron) Transporter (Nramp) Family
A5-S03_93	A5-S03_93_cg310_10	Acidobacteriota	0.44184	2.A.55	2.A.55.3.4	Nramp	The Metal Ion (Mn2+-iron) Transporter (Nramp) Family
A5-S03_93	A5-S03_93_cg315_3	Acidobacteriota	0.44184	2.A.55	2.A.55.3.6	Nramp	The Metal Ion (Mn2+-iron) Transporter (Nramp) Family
A5-S04_112	A5-S04_112_cg243_3	Gemmatimonadota	0.186611	2.A.55	2.A.55.3.3	Nramp	The Metal Ion (Mn2+-iron) Transporter (Nramp) Family
A5-S04_112	A5-S04_112_cg50_18	Gemmatimonadota	0.186611	2.A.55	2.A.55.3.9	Nramp	The Metal Ion (Mn2+-iron) Transporter (Nramp) Family
A5-S04_200	A5-S04_200_cg20_5	Proteobacteria	0.945032	2.A.55	2.A.55.3.4	Nramp	The Metal Ion (Mn2+-iron) Transporter (Nramp) Family
A5-S04_85	A5-S04_85_cg201_7	Acidobacteriota	0.233582	2.A.55	2.A.55.3.6	Nramp	The Metal Ion (Mn2+-iron) Transporter (Nramp) Family
A5-S04_85	A5-S04_85_cg281_1	Acidobacteriota	0.233582	2.A.55	2.A.55.3.9	Nramp	The Metal Ion (Mn2+-iron) Transporter (Nramp) Family
A5-S04_85	A5-S04_85_cg284_3	Acidobacteriota	0.233582	2.A.55	2.A.55.3.4	Nramp	The Metal Ion (Mn2+-iron) Transporter (Nramp) Family
KW1-S05_45	KW1-S05_45_cg7_36	Methylomirabilota	5.15719	2.A.55	2.A.55.3.6	Nramp	The Metal Ion (Mn2+-iron) Transporter (Nramp) Family
KW1-S08_128	KW1-S08_128_cg115_2	Proteobacteria	0.997859	2.A.55	2.A.55.3.4	Nramp	The Metal Ion (Mn2+-iron) Transporter (Nramp) Family
KW1-S08_128	KW1-S08_128_cg208_3	Proteobacteria	0.997859	2.A.55	2.A.55.3.6	Nramp	The Metal Ion (Mn2+-iron) Transporter (Nramp) Family
KW1-S08_133	KW1-S08_133_cg204_16	Bacteroidota	0.370034	2.A.55	2.A.55.2.9	Nramp	The Metal Ion (Mn2+-iron) Transporter (Nramp) Family
KW1-S08_134	KW1-S08_134_cg12_8	Planctomycetota	0.255115	2.A.55	2.A.55.3.4	Nramp	The Metal Ion (Mn2+-iron) Transporter (Nramp) Family
KW1-S08_174	KW1-S08_174_cg236_5	Acidobacteriota	0.0920893	2.A.55	2.A.55.3.9	Nramp	The Metal Ion (Mn2+-iron) Transporter (Nramp) Family
KW1-S08_222	KW1-S08_222_cg112_7	Bacteroidota	0.150504	2.A.55	2.A.55.3.4	Nramp	The Metal Ion (Mn2+-iron) Transporter (Nramp) Family
KW1-S08_227	KW1-S08_227_cg406_4	Planctomycetota	0.436715	2.A.55	2.A.55.3.7	Nramp	The Metal Ion (Mn2+-iron) Transporter (Nramp) Family
KW1-S08_24	KW1-S08_24_cg541_2	Verrucomicrobiota	0.150204	2.A.55	2.A.55.3.4	Nramp	The Metal Ion (Mn2+-iron) Transporter (Nramp) Family
KW1-S08_24	KW1-S08_24_cg584_5	Verrucomicrobiota	0.150204	2.A.55	2.A.55.3.4	Nramp	The Metal Ion (Mn2+-iron) Transporter (Nramp) Family
KW1-S08_251	KW1-S08_251_cg188_4	Acidobacteriota	0.218894	2.A.55	2.A.55.3.9	Nramp	The Metal Ion (Mn2+-iron) Transporter (Nramp) Family
KW1-S08_280	KW1-S08_280_cg436_3	Myxococcota_A	0.242426	2.A.55	2.A.55.3.9	Nramp	The Metal Ion (Mn2+-iron) Transporter (Nramp) Family
KW1-S08_89	KW1-S08_89_cg335_2	Proteobacteria	0.256331	2.A.55	2.A.55.3.4	Nramp	The Metal Ion (Mn2+-iron) Transporter (Nramp) Family
KW1-S08_89	KW1-S08_89_cg550_3	Proteobacteria	0.256331	2.A.55	2.A.55.3.9	Nramp	The Metal Ion (Mn2+-iron) Transporter (Nramp) Family
KW1-S11_156	KW1-S11_156_cg328_2	Acidobacteriota	0.230362	2.A.55	2.A.55.3.7	Nramp	The Metal Ion (Mn2+-iron) Transporter (Nramp) Family
KW1-S11_180	KW1-S11_180_cg181_8	Acidobacteriota	0.421277	2.A.55	2.A.55.3.4	Nramp	The Metal Ion (Mn2+-iron) Transporter (Nramp) Family
KW1-S11_180	KW1-S11_180_cg81_4	Acidobacteriota	0.421277	2.A.55	2.A.55.3.6	Nramp	The Metal Ion (Mn2+-iron) Transporter (Nramp) Family
KW1-S11_190	KW1-S11_190_cg482_1	Gemmatimonadota	0.312577	2.A.55	2.A.55.3.9	Nramp	The Metal Ion (Mn2+-iron) Transporter (Nramp) Family
KW1-S11_65	KW1-S11_65_cg3_1	Bacteroidota	0.16187	2.A.55	2.A.55.3.4	Nramp	The Metal Ion (Mn2+-iron) Transporter (Nramp) Family
KW1-S15_112	KW1-S15_112_cg193_5	Latescibacterota	0.195471	2.A.55	2.A.55.3.9	Nramp	The Metal Ion (Mn2+-iron) Transporter (Nramp) Family
KW1-S15_14	KW1-S15_14_cg481_3	Planctomycetota	0.207537	2.A.55	2.A.55.3.4	Nramp	The Metal Ion (Mn2+-iron) Transporter (Nramp) Family
KW1-S15_187	KW1-S15_187_cg27_11	Myxococcota_A	0.320335	2.A.55	2.A.55.3.9	Nramp	The Metal Ion (Mn2+-iron) Transporter (Nramp) Family
KW1-S15_197	KW1-S15_197_cg106_3	Acidobacteriota	0.464667	2.A.55	2.A.55.3.4	Nramp	The Metal Ion (Mn2+-iron) Transporter (Nramp) Family
KW1-S15_197	KW1-S15_197_cg132_3	Acidobacteriota	0.464667	2.A.55	2.A.55.3.4	Nramp	The Metal Ion (Mn2+-iron) Transporter (Nramp) Family
KW1-S15_306	KW1-S15_306_cg298_24	KSB1	0.271842	2.A.55	2.A.55.3.4	Nramp	The Metal Ion (Mn2+-iron) Transporter (Nramp) Family
KW1-S15_72	KW1-S15_72_cg204_2	Proteobacteria	0.309812	2.A.55	2.A.55.2.4	Nramp	The Metal Ion (Mn2+-iron) Transporter (Nramp) Family
KW1-S15_72	KW1-S15_72_cg22_1	Proteobacteria	0.309812	2.A.55	2.A.55.3.7	Nramp	The Metal Ion (Mn2+-iron) Transporter (Nramp) Family
KW1-S15_97	KW1-S15_97_cg432_17	Planctomycetota	0.0465523	2.A.55	2.A.55.3.4	Nramp	The Metal Ion (Mn2+-iron) Transporter (Nramp) Family
KW1-S21_104	KW1-S21_104_cg324_3	Planctomycetota	0.204373	2.A.55	2.A.55.3.4	Nramp	The Metal Ion (Mn2+-iron) Transporter (Nramp) Family
KW1-S21_123	KW1-S21_123_cg163_4	Gemmatimonadota	0.183672	2.A.55	2.A.55.3.3	Nramp	The Metal Ion (Mn2+-iron) Transporter (Nramp) Family
KW1-S21_123	KW1-S21_123_cg49_22	Gemmatimonadota	0.183672	2.A.55	2.A.55.3.9	Nramp	The Metal Ion (Mn2+-iron) Transporter (Nramp) Family
KW1-S21_85	KW1-S21_85_cg62_6	Acidobacteriota	0.471338	2.A.55	2.A.55.3.6	Nramp	The Metal Ion (Mn2+-iron) Transporter (Nramp) Family
A5-S03_23	A5-S03_23_cg119_2	SAR324	0.0740325	2.A.59	2.A.59.1.6	ACR3	The Arsenical Resistance-3 (ACR3) Family
A5-S04_77	A5-S04_77_cg255_2	SAR324	0.0722109	2.A.59	2.A.59.1.6	ACR3	The Arsenical Resistance-3 (ACR3) Family
KW1-S05_141	KW1-S05_141_cg8_2	SAR324	0.0766223	2.A.59	2.A.59.1.6	ACR3	The Arsenical Resistance-3 (ACR3) Family
KW1-S11_15	KW1-S11_15_cg380_3	SAR324	0.0761384	2.A.59	2.A.59.1.6	ACR3	The Arsenical Resistance-3 (ACR3) Family
KW1-S11_190	KW1-S11_190_cg243_2	Gemmatimonadota	0.312577	2.A.59	2.A.59.1.2	ACR3	The Arsenical Resistance-3 (ACR3) Family
KW1-S15_117	KW1-S15_117_cg136_5	SAR324	0.0780885	2.A.59	2.A.59.1.6	ACR3	The Arsenical Resistance-3 (ACR3) Family
KW1-S21_144	KW1-S21_144_cg46_6	SAR324	0.0755864	2.A.59	2.A.59.1.6	ACR3	The Arsenical Resistance-3 (ACR3) Family
KW1-S21_168	KW1-S21_168_cg503_4	Tectomicrobia	0.197765	2.A.59	2.A.59.1.4	ACR3	The Arsenical Resistance-3 (ACR3) Family
A5-S03_30	A5-S03_30_cg45_5	Actinobacteriota	2.32073	2.A.89	2.A.89.1.2	VIT	The Vacuolar Iron Transporter (VIT) Family
A5-S03_4	A5-S03_4_cg86_2	Desulfobacterota_D	0.413397	2.A.89	2.A.89.2.2	VIT	The Vacuolar Iron Transporter (VIT) Family
A5-S03_6	A5-S03_6_cg402_5	Acidobacteriota	0.346847	2.A.89	2.A.89.3.9	VIT	The Vacuolar Iron Transporter (VIT) Family
A5-S03_68	A5-S03_68_cg31_1	Proteobacteria	4.44053	2.A.89	2.A.89.1.3	VIT	The Vacuolar Iron Transporter (VIT) Family
A5-S04_119	A5-S04_119_cg16_6	Desulfobacterota_B	0.929779	2.A.89	2.A.89.1.2	VIT	The Vacuolar Iron Transporter (VIT) Family
A5-S04_22	A5-S04_22_cg82_5	Desulfobacterota_D	0.402884	2.A.89	2.A.89.2.2	VIT	The Vacuolar Iron Transporter (VIT) Family
A5-S04_226	A5-S04_226_cg31_8	Actinobacteriota	0.272323	2.A.89	2.A.89.3.9	VIT	The Vacuolar Iron Transporter (VIT) Family
A5-S04_75	A5-S04_75_cg68_1	Actinobacteriota	0.290473	2.A.89	2.A.89.3.9	VIT	The Vacuolar Iron Transporter (VIT) Family
A5-S04_95	A5-S04_95_cg350_2	Chloroflexota	0.248934	2.A.89	2.A.89.1.3	VIT	The Vacuolar Iron Transporter (VIT) Family
KW1-S05_112	KW1-S05_112_cg13_4	Chloroflexota	0.3109	2.A.89	2.A.89.3.9	VIT	The Vacuolar Iron Transporter (VIT) Family
KW1-S05_148	KW1-S05_148_cg28_8	Desulfobacterota_D	0.425532	2.A.89	2.A.89.2.2	VIT	The Vacuolar Iron Transporter (VIT) Family
KW1-S05_148	KW1-S05_148_cg28_9	Desulfobacterota_D	0.425532	2.A.89	2.A.89.2.2	VIT	The Vacuolar Iron Transporter (VIT) Family
KW1-S05_59	KW1-S05_59_cg111_7	Actinobacteriota	0.267225	2.A.89	2.A.89.3.9	VIT	The Vacuolar Iron Transporter (VIT) Family
KW1-S05_59	KW1-S05_59_cg213_10	Actinobacteriota	0.267225	2.A.89	2.A.89.3.9	VIT	The Vacuolar Iron Transporter (VIT) Family
KW1-S08_121	KW1-S08_121_cg184_4	Thermoproteota	0.513134	2.A.89	2.A.89.1.2	VIT	The Vacuolar Iron Transporter (VIT) Family
KW1-S08_123	KW1-S08_123_cg57_10	Thermoproteota	6.20255	2.A.89	2.A.89.1.2	VIT	The Vacuolar Iron Transporter (VIT) Family
KW1-S08_133	KW1-S08_133_cg128_77	Bacteroidota	0.370034	2.A.89	2.A.89.1.3	VIT	The Vacuolar Iron Transporter (VIT) Family
KW1-S08_192	KW1-S08_192_cg422_18	Desulfobacterota_B	0.271533	2.A.89	2.A.89.1.2	VIT	The Vacuolar Iron Transporter (VIT) Family
KW1-S08_213	KW1-S08_213_cg197_16	Actinobacteriota	0.241876	2.A.89	2.A.89.1.2	VIT	The Vacuolar Iron Transporter (VIT) Family
KW1-S08_226	KW1-S08_226_cg72_2	Desulfobacterota_D	0.402511	2.A.89	2.A.89.2.2	VIT	The Vacuolar Iron Transporter (VIT) Family
KW1-S08_233	KW1-S08_233_cg6_5	Chloroflexota	0.104121	2.A.89	2.A.89.3.1	VIT	The Vacuolar Iron Transporter (VIT) Family
KW1-S08_28	KW1-S08_28_cg879_1	Poribacteria	0.179045	2.A.89	2.A.89.3.9	VIT	The Vacuolar Iron Transporter (VIT) Family
KW1-S11_103	KW1-S11_103_cg205_3	Acidobacteriota	0.234422	2.A.89	2.A.89.1.2	VIT	The Vacuolar Iron Transporter (VIT) Family
KW1-S11_109	KW1-S11_109_cg100_2	Desulfobacterota_D	0.412979	2.A.89	2.A.89.2.2	VIT	The Vacuolar Iron Transporter (VIT) Family
KW1-S11_179	KW1-S11_179_cg306_18	Actinobacteriota	0.321392	2.A.89	2.A.89.3.9	VIT	The Vacuolar Iron Transporter (VIT) Family
KW1-S11_89	KW1-S11_89_cg348_4	Acidobacteriota	0.0935383	2.A.89	2.A.89.3.1	VIT	The Vacuolar Iron Transporter (VIT) Family
KW1-S15_112	KW1-S15_112_cg314_1	Latescibacterota	0.195471	2.A.89	2.A.89.3.9	VIT	The Vacuolar Iron Transporter (VIT) Family
KW1-S15_112	KW1-S15_112_cg358_1	Latescibacterota	0.195471	2.A.89	2.A.89.3.9	VIT	The Vacuolar Iron Transporter (VIT) Family
KW1-S15_126	KW1-S15_126_cg36_8	Desulfobacterota_B	0.830951	2.A.89	2.A.89.1.2	VIT	The Vacuolar Iron Transporter (VIT) Family
KW1-S15_144	KW1-S15_144_cg3_4	Thermoproteota	0.670467	2.A.89	2.A.89.1.2	VIT	The Vacuolar Iron Transporter (VIT) Family
KW1-S15_183	KW1-S15_183_cg4_8	Acidobacteriota	0.102071	2.A.89	2.A.89.3.1	VIT	The Vacuolar Iron Transporter (VIT) Family
KW1-S15_197	KW1-S15_197_cg328_7	Acidobacteriota	0.464667	2.A.89	2.A.89.3.9	VIT	The Vacuolar Iron Transporter (VIT) Family
KW1-S15_215	KW1-S15_215_cg19_1	Chloroflexota	0.125079	2.A.89	2.A.89.3.1	VIT	The Vacuolar Iron Transporter (VIT) Family
KW1-S15_266	KW1-S15_266_cg88_3	Desulfobacterota_D	0.435316	2.A.89	2.A.89.2.2	VIT	The Vacuolar Iron Transporter (VIT) Family
KW1-S15_96	KW1-S15_96_cg165_11	Proteobacteria	0.21192	2.A.89	2.A.89.3.1	VIT	The Vacuolar Iron Transporter (VIT) Family
KW1-S15_97	KW1-S15_97_cg29_7	Planctomycetota	0.0465523	2.A.89	2.A.89.1.3	VIT	The Vacuolar Iron Transporter (VIT) Family
KW1-S21_160	KW1-S21_160_cg210_4	Acidobacteriota	0.0888545	2.A.89	2.A.89.3.1	VIT	The Vacuolar Iron Transporter (VIT) Family
KW1-S21_168	KW1-S21_168_cg280_3	Tectomicrobia	0.197765	2.A.89	2.A.89.3.10	VIT	The Vacuolar Iron Transporter (VIT) Family
KW1-S21_196	KW1-S21_196_cg8_4	Acidobacteriota	0.480651	2.A.89	2.A.89.3.9	VIT	The Vacuolar Iron Transporter (VIT) Family
KW1-S21_197	KW1-S21_197_cg214_4	Chloroflexota	0.363851	2.A.89	2.A.89.3.9	VIT	The Vacuolar Iron Transporter (VIT) Family
KW1-S21_197	KW1-S21_197_cg88_2	Chloroflexota	0.363851	2.A.89	2.A.89.1.3	VIT	The Vacuolar Iron Transporter (VIT) Family
KW1-S21_271	KW1-S21_271_cg127_2	Desulfobacterota_D	0.400053	2.A.89	2.A.89.2.2	VIT	The Vacuolar Iron Transporter (VIT) Family
KW1-S21_6	KW1-S21_6_cg204_4	Desulfobacterota_B	0.807536	2.A.89	2.A.89.1.2	VIT	The Vacuolar Iron Transporter (VIT) Family
KW1-S21_73	KW1-S21_73_cg94_7	Chloroflexota	0.110487	2.A.89	2.A.89.3.1	VIT	The Vacuolar Iron Transporter (VIT) Family
A5-S03_147	A5-S03_147_cg228_7	Actinobacteriota	0.314261	3.A.4	3.A.4.1.2	ArsAB	The Arsenite-Antimonite (ArsAB) Efflux Family
A5-S03_147	A5-S03_147_cg276_8	Actinobacteriota	0.314261	3.A.4	3.A.4.1.2	ArsAB	The Arsenite-Antimonite (ArsAB) Efflux Family
A5-S03_18	A5-S03_18_cg99_6	Myxococcota_A	0.26054	3.A.4	3.A.4.1.2	ArsAB	The Arsenite-Antimonite (ArsAB) Efflux Family
A5-S03_18	A5-S03_18_cg99_7	Myxococcota_A	0.26054	3.A.4	3.A.4.1.2	ArsAB	The Arsenite-Antimonite (ArsAB) Efflux Family
A5-S03_30	A5-S03_30_cg158_1	Actinobacteriota	2.32073	3.A.4	3.A.4.1.2	ArsAB	The Arsenite-Antimonite (ArsAB) Efflux Family
A5-S03_4	A5-S03_4_cg142_2	Desulfobacterota_D	0.413397	3.A.4	3.A.4.1.2	ArsAB	The Arsenite-Antimonite (ArsAB) Efflux Family
A5-S04_22	A5-S04_22_cg156_3	Desulfobacterota_D	0.402884	3.A.4	3.A.4.1.2	ArsAB	The Arsenite-Antimonite (ArsAB) Efflux Family
A5-S04_226	A5-S04_226_cg60_13	Actinobacteriota	0.272323	3.A.4	3.A.4.1.2	ArsAB	The Arsenite-Antimonite (ArsAB) Efflux Family
A5-S04_75	A5-S04_75_cg225_13	Actinobacteriota	0.290473	3.A.4	3.A.4.1.2	ArsAB	The Arsenite-Antimonite (ArsAB) Efflux Family
KW1-S05_112	KW1-S05_112_cg257_2	Chloroflexota	0.3109	3.A.4	3.A.4.1.2	ArsAB	The Arsenite-Antimonite (ArsAB) Efflux Family
KW1-S05_148	KW1-S05_148_cg46_4	Desulfobacterota_D	0.425532	3.A.4	3.A.4.1.2	ArsAB	The Arsenite-Antimonite (ArsAB) Efflux Family
KW1-S05_59	KW1-S05_59_cg60_14	Actinobacteriota	0.267225	3.A.4	3.A.4.1.2	ArsAB	The Arsenite-Antimonite (ArsAB) Efflux Family
KW1-S08_213	KW1-S08_213_cg44_10	Actinobacteriota	0.241876	3.A.4	3.A.4.1.2	ArsAB	The Arsenite-Antimonite (ArsAB) Efflux Family
KW1-S08_226	KW1-S08_226_cg221_3	Desulfobacterota_D	0.402511	3.A.4	3.A.4.1.2	ArsAB	The Arsenite-Antimonite (ArsAB) Efflux Family
KW1-S08_28	KW1-S08_28_cg84_14	Poribacteria	0.179045	3.A.4	3.A.4.1.2	ArsAB	The Arsenite-Antimonite (ArsAB) Efflux Family
KW1-S11_109	KW1-S11_109_cg27_4	Desulfobacterota_D	0.412979	3.A.4	3.A.4.1.2	ArsAB	The Arsenite-Antimonite (ArsAB) Efflux Family
KW1-S11_179	KW1-S11_179_cg251_14	Actinobacteriota	0.321392	3.A.4	3.A.4.1.2	ArsAB	The Arsenite-Antimonite (ArsAB) Efflux Family
KW1-S11_42	KW1-S11_42_cg192_23	Actinobacteriota	0.327663	3.A.4	3.A.4.1.2	ArsAB	The Arsenite-Antimonite (ArsAB) Efflux Family
KW1-S15_162	KW1-S15_162_cg197_13	Actinobacteriota	0.287102	3.A.4	3.A.4.1.2	ArsAB	The Arsenite-Antimonite (ArsAB) Efflux Family
KW1-S15_187	KW1-S15_187_cg325_2	Myxococcota_A	0.320335	3.A.4	3.A.4.1.2	ArsAB	The Arsenite-Antimonite (ArsAB) Efflux Family
KW1-S15_187	KW1-S15_187_cg325_3	Myxococcota_A	0.320335	3.A.4	3.A.4.1.2	ArsAB	The Arsenite-Antimonite (ArsAB) Efflux Family
KW1-S15_2	KW1-S15_2_cg53_2	Bacteroidota	0.258817	3.A.4	3.A.4.1.2	ArsAB	The Arsenite-Antimonite (ArsAB) Efflux Family
KW1-S15_266	KW1-S15_266_cg211_4	Desulfobacterota_D	0.435316	3.A.4	3.A.4.1.2	ArsAB	The Arsenite-Antimonite (ArsAB) Efflux Family
KW1-S21_197	KW1-S21_197_cg216_4	Chloroflexota	0.363851	3.A.4	3.A.4.1.2	ArsAB	The Arsenite-Antimonite (ArsAB) Efflux Family
A5-S03_121	A5-S03_121_cg337_1	Planctomycetota	0.255972	9.A.8	9.A.8.1.5	FeoB	The Ferrous Iron Uptake (FeoB) Family
A5-S03_163	A5-S03_163_cg153_10	Proteobacteria	0.581129	9.A.8	9.A.8.1.9	FeoB	The Ferrous Iron Uptake (FeoB) Family
A5-S03_163	A5-S03_163_cg422_6	Proteobacteria	0.581129	9.A.8	9.A.8.1.15	FeoB	The Ferrous Iron Uptake (FeoB) Family
A5-S03_18	A5-S03_18_cg130_5	Myxococcota_A	0.26054	9.A.8	9.A.8.1.14	FeoB	The Ferrous Iron Uptake (FeoB) Family
A5-S03_47	A5-S03_47_cg136_5	Proteobacteria	1.04604	9.A.8	9.A.8.1.4	FeoB	The Ferrous Iron Uptake (FeoB) Family
A5-S03_93	A5-S03_93_cg58_4	Acidobacteriota	0.44184	9.A.8	9.A.8.1.16	FeoB	The Ferrous Iron Uptake (FeoB) Family
A5-S04_112	A5-S04_112_cg127_3	Gemmatimonadota	0.186611	9.A.8	9.A.8.1.5	FeoB	The Ferrous Iron Uptake (FeoB) Family
A5-S04_112	A5-S04_112_cg167_1	Gemmatimonadota	0.186611	9.A.8	9.A.8.1.5	FeoB	The Ferrous Iron Uptake (FeoB) Family
A5-S04_112	A5-S04_112_cg167_2	Gemmatimonadota	0.186611	9.A.8	9.A.8.1.5	FeoB	The Ferrous Iron Uptake (FeoB) Family
A5-S04_114	A5-S04_114_cg196_3	Proteobacteria	0.645046	9.A.8	9.A.8.1.6	FeoB	The Ferrous Iron Uptake (FeoB) Family
A5-S04_131	A5-S04_131_cg90_1	Planctomycetota	0.265483	9.A.8	9.A.8.1.2	FeoB	The Ferrous Iron Uptake (FeoB) Family
A5-S04_18	A5-S04_18_cg258_1	Acidobacteriota	0.199671	9.A.8	9.A.8.1.6	FeoB	The Ferrous Iron Uptake (FeoB) Family
A5-S04_187	A5-S04_187_cg62_13	Proteobacteria	0.311532	9.A.8	9.A.8.1.12	FeoB	The Ferrous Iron Uptake (FeoB) Family
A5-S04_200	A5-S04_200_cg141_1	Proteobacteria	0.945032	9.A.8	9.A.8.1.6	FeoB	The Ferrous Iron Uptake (FeoB) Family
KW1-S05_126	KW1-S05_126_cg318_4	Planctomycetota	0.311407	9.A.8	9.A.8.1.4	FeoB	The Ferrous Iron Uptake (FeoB) Family
KW1-S05_43	KW1-S05_43_cg260_5	Myxococcota_A	0.235257	9.A.8	9.A.8.1.11	FeoB	The Ferrous Iron Uptake (FeoB) Family
KW1-S08_128	KW1-S08_128_cg105_5	Proteobacteria	0.997859	9.A.8	9.A.8.1.4	FeoB	The Ferrous Iron Uptake (FeoB) Family
KW1-S08_133	KW1-S08_133_cg158_17	Bacteroidota	0.370034	9.A.8	9.A.8.1.5	FeoB	The Ferrous Iron Uptake (FeoB) Family
KW1-S08_133	KW1-S08_133_cg158_18	Bacteroidota	0.370034	9.A.8	9.A.8.1.5	FeoB	The Ferrous Iron Uptake (FeoB) Family
KW1-S08_133	KW1-S08_133_cg158_20	Bacteroidota	0.370034	9.A.8	9.A.8.1.4	FeoB	The Ferrous Iron Uptake (FeoB) Family
KW1-S08_134	KW1-S08_134_cg215_4	Planctomycetota	0.255115	9.A.8	9.A.8.1.6	FeoB	The Ferrous Iron Uptake (FeoB) Family
KW1-S08_174	KW1-S08_174_cg49_10	Acidobacteriota	0.0920893	9.A.8	9.A.8.1.8	FeoB	The Ferrous Iron Uptake (FeoB) Family
KW1-S08_198	KW1-S08_198_cg282_30	Proteobacteria	0.388911	9.A.8	9.A.8.1.15	FeoB	The Ferrous Iron Uptake (FeoB) Family
KW1-S08_200	KW1-S08_200_cg328_5	Planctomycetota	0.292583	9.A.8	9.A.8.1.2	FeoB	The Ferrous Iron Uptake (FeoB) Family
KW1-S08_222	KW1-S08_222_cg228_3	Bacteroidota	0.150504	9.A.8	9.A.8.1.6	FeoB	The Ferrous Iron Uptake (FeoB) Family
KW1-S08_222	KW1-S08_222_cg42_2	Bacteroidota	0.150504	9.A.8	9.A.8.1.4	FeoB	The Ferrous Iron Uptake (FeoB) Family
KW1-S08_227	KW1-S08_227_cg608_1	Planctomycetota	0.436715	9.A.8	9.A.8.1.6	FeoB	The Ferrous Iron Uptake (FeoB) Family
KW1-S08_236	KW1-S08_236_cg108_1	Bacteroidota	0.220493	9.A.8	9.A.8.1.5	FeoB	The Ferrous Iron Uptake (FeoB) Family
KW1-S08_236	KW1-S08_236_cg108_2	Bacteroidota	0.220493	9.A.8	9.A.8.1.5	FeoB	The Ferrous Iron Uptake (FeoB) Family
KW1-S08_236	KW1-S08_236_cg357_3	Bacteroidota	0.220493	9.A.8	9.A.8.1.4	FeoB	The Ferrous Iron Uptake (FeoB) Family
KW1-S08_24	KW1-S08_24_cg650_5	Verrucomicrobiota	0.150204	9.A.8	9.A.8.1.6	FeoB	The Ferrous Iron Uptake (FeoB) Family
KW1-S08_251	KW1-S08_251_cg190_1	Acidobacteriota	0.218894	9.A.8	9.A.8.1.8	FeoB	The Ferrous Iron Uptake (FeoB) Family
KW1-S08_46	KW1-S08_46_cg236_1	Proteobacteria	0.135284	9.A.8	9.A.8.1.14	FeoB	The Ferrous Iron Uptake (FeoB) Family
KW1-S08_89	KW1-S08_89_cg18_1	Proteobacteria	0.256331	9.A.8	9.A.8.1.16	FeoB	The Ferrous Iron Uptake (FeoB) Family
KW1-S08_89	KW1-S08_89_cg403_6	Proteobacteria	0.256331	9.A.8	9.A.8.1.16	FeoB	The Ferrous Iron Uptake (FeoB) Family
KW1-S11_156	KW1-S11_156_cg11_2	Acidobacteriota	0.230362	9.A.8	9.A.8.1.4	FeoB	The Ferrous Iron Uptake (FeoB) Family
KW1-S11_163	KW1-S11_163_cg92_6	Planctomycetota	0.306986	9.A.8	9.A.8.1.2	FeoB	The Ferrous Iron Uptake (FeoB) Family
KW1-S11_190	KW1-S11_190_cg394_3	Gemmatimonadota	0.312577	9.A.8	9.A.8.1.5	FeoB	The Ferrous Iron Uptake (FeoB) Family
KW1-S11_65	KW1-S11_65_cg323_3	Bacteroidota	0.16187	9.A.8	9.A.8.1.4	FeoB	The Ferrous Iron Uptake (FeoB) Family
KW1-S11_89	KW1-S11_89_cg243_1	Acidobacteriota	0.0935383	9.A.8	9.A.8.1.8	FeoB	The Ferrous Iron Uptake (FeoB) Family
KW1-S15_112	KW1-S15_112_cg550_5	Latescibacterota	0.195471	9.A.8	9.A.8.1.4	FeoB	The Ferrous Iron Uptake (FeoB) Family
KW1-S15_112	KW1-S15_112_cg630_2	Latescibacterota	0.195471	9.A.8	9.A.8.1.5	FeoB	The Ferrous Iron Uptake (FeoB) Family
KW1-S15_112	KW1-S15_112_cg630_3	Latescibacterota	0.195471	9.A.8	9.A.8.1.5	FeoB	The Ferrous Iron Uptake (FeoB) Family
KW1-S15_132	KW1-S15_132_cg605_9	Proteobacteria	0.139504	9.A.8	9.A.8.1.12	FeoB	The Ferrous Iron Uptake (FeoB) Family
KW1-S15_137	KW1-S15_137_cg235_6	Proteobacteria	0.217596	9.A.8	9.A.8.1.16	FeoB	The Ferrous Iron Uptake (FeoB) Family
KW1-S15_14	KW1-S15_14_cg570_6	Planctomycetota	0.207537	9.A.8	9.A.8.1.4	FeoB	The Ferrous Iron Uptake (FeoB) Family
KW1-S15_149	KW1-S15_149_cg874_1	Proteobacteria	0.160015	9.A.8	9.A.8.1.14	FeoB	The Ferrous Iron Uptake (FeoB) Family
KW1-S15_183	KW1-S15_183_cg155_9	Acidobacteriota	0.102071	9.A.8	9.A.8.1.8	FeoB	The Ferrous Iron Uptake (FeoB) Family
KW1-S15_187	KW1-S15_187_cg340_3	Myxococcota_A	0.320335	9.A.8	9.A.8.1.14	FeoB	The Ferrous Iron Uptake (FeoB) Family
KW1-S15_2	KW1-S15_2_cg256_2	Bacteroidota	0.258817	9.A.8	9.A.8.1.4	FeoB	The Ferrous Iron Uptake (FeoB) Family
KW1-S15_267	KW1-S15_267_cg357_3	Myxococcota	0.183219	9.A.8	9.A.8.1.4	FeoB	The Ferrous Iron Uptake (FeoB) Family
KW1-S15_279	KW1-S15_279_cg88_3	Acidobacteriota	0.258527	9.A.8	9.A.8.1.5	FeoB	The Ferrous Iron Uptake (FeoB) Family
KW1-S15_279	KW1-S15_279_cg88_4	Acidobacteriota	0.258527	9.A.8	9.A.8.1.5	FeoB	The Ferrous Iron Uptake (FeoB) Family
KW1-S15_293	KW1-S15_293_cg173_3	Proteobacteria	2.56368	9.A.8	9.A.8.1.6	FeoB	The Ferrous Iron Uptake (FeoB) Family
KW1-S15_306	KW1-S15_306_cg138_5	KSB1	0.271842	9.A.8	9.A.8.1.4	FeoB	The Ferrous Iron Uptake (FeoB) Family
KW1-S15_306	KW1-S15_306_cg192_6	KSB1	0.271842	9.A.8	9.A.8.1.5	FeoB	The Ferrous Iron Uptake (FeoB) Family
KW1-S15_306	KW1-S15_306_cg192_7	KSB1	0.271842	9.A.8	9.A.8.1.5	FeoB	The Ferrous Iron Uptake (FeoB) Family
KW1-S15_306	KW1-S15_306_cg229_2	KSB1	0.271842	9.A.8	9.A.8.1.4	FeoB	The Ferrous Iron Uptake (FeoB) Family
KW1-S15_31	KW1-S15_31_cg274_5	Planctomycetota	0.283035	9.A.8	9.A.8.1.16	FeoB	The Ferrous Iron Uptake (FeoB) Family
KW1-S15_41	KW1-S15_41_cg36_5	Myxococcota_A	0.212412	9.A.8	9.A.8.1.11	FeoB	The Ferrous Iron Uptake (FeoB) Family
KW1-S15_72	KW1-S15_72_cg463_2	Proteobacteria	0.309812	9.A.8	9.A.8.1.4	FeoB	The Ferrous Iron Uptake (FeoB) Family
KW1-S15_97	KW1-S15_97_cg29_10	Planctomycetota	0.0465523	9.A.8	9.A.8.1.2	FeoB	The Ferrous Iron Uptake (FeoB) Family
KW1-S21_160	KW1-S21_160_cg252_4	Acidobacteriota	0.0888545	9.A.8	9.A.8.1.8	FeoB	The Ferrous Iron Uptake (FeoB) Family
KW1-S21_174	KW1-S21_174_cg203_1	Planctomycetota	0.300196	9.A.8	9.A.8.1.2	FeoB	The Ferrous Iron Uptake (FeoB) Family
KW1-S21_189	KW1-S21_189_cg779_3	Proteobacteria	0.150738	9.A.8	9.A.8.1.16	FeoB	The Ferrous Iron Uptake (FeoB) Family
KW1-S21_231	KW1-S21_231_cg307_2	Proteobacteria	0.225043	9.A.8	9.A.8.1.5	FeoB	The Ferrous Iron Uptake (FeoB) Family
KW1-S21_231	KW1-S21_231_cg307_3	Proteobacteria	0.225043	9.A.8	9.A.8.1.5	FeoB	The Ferrous Iron Uptake (FeoB) Family
KW1-S21_231	KW1-S21_231_cg45_1	Proteobacteria	0.225043	9.A.8	9.A.8.1.12	FeoB	The Ferrous Iron Uptake (FeoB) Family
KW1-S21_231	KW1-S21_231_cg567_8	Proteobacteria	0.225043	9.A.8	9.A.8.1.16	FeoB	The Ferrous Iron Uptake (FeoB) Family
KW1-S21_27	KW1-S21_27_cg141_3	Proteobacteria	0.145856	9.A.8	9.A.8.1.6	FeoB	The Ferrous Iron Uptake (FeoB) Family
KW1-S21_32	KW1-S21_32_cg34_46	Gemmatimonadota	0.352226	9.A.8	9.A.8.1.5	FeoB	The Ferrous Iron Uptake (FeoB) Family
A5-S03_100	A5-S03_100_cg27_2	Proteobacteria	0.520848	9.B.105	9.B.105.1.1	PbrBC	The Lead Resistance Fusion Protein (PbrBC) Family
A5-S03_156	A5-S03_156_cg434_2	Proteobacteria	0.294276	9.B.105	9.B.105.1.1	PbrBC	The Lead Resistance Fusion Protein (PbrBC) Family
A5-S03_163	A5-S03_163_cg191_10	Proteobacteria	0.581129	9.B.105	9.B.105.1.1	PbrBC	The Lead Resistance Fusion Protein (PbrBC) Family
A5-S03_18	A5-S03_18_cg11_5	Myxococcota_A	0.26054	9.B.105	9.B.105.1.1	PbrBC	The Lead Resistance Fusion Protein (PbrBC) Family
A5-S03_18	A5-S03_18_cg180_6	Myxococcota_A	0.26054	9.B.105	9.B.105.1.5	PbrBC	The Lead Resistance Fusion Protein (PbrBC) Family
A5-S03_29	A5-S03_29_cg165_3	Proteobacteria	5.9129	9.B.105	9.B.105.1.1	PbrBC	The Lead Resistance Fusion Protein (PbrBC) Family
A5-S03_30	A5-S03_30_cg329_4	Actinobacteriota	2.32073	9.B.105	9.B.105.1.5	PbrBC	The Lead Resistance Fusion Protein (PbrBC) Family
A5-S03_4	A5-S03_4_cg39_16	Desulfobacterota_D	0.413397	9.B.105	9.B.105.1.1	PbrBC	The Lead Resistance Fusion Protein (PbrBC) Family
A5-S04_105	A5-S04_105_cg280_2	Proteobacteria	0.196606	9.B.105	9.B.105.1.1	PbrBC	The Lead Resistance Fusion Protein (PbrBC) Family
A5-S04_114	A5-S04_114_cg178_7	Proteobacteria	0.645046	9.B.105	9.B.105.1.1	PbrBC	The Lead Resistance Fusion Protein (PbrBC) Family
A5-S04_155	A5-S04_155_cg203_2	Proteobacteria	0.48882	9.B.105	9.B.105.1.1	PbrBC	The Lead Resistance Fusion Protein (PbrBC) Family
A5-S04_22	A5-S04_22_cg167_13	Desulfobacterota_D	0.402884	9.B.105	9.B.105.1.1	PbrBC	The Lead Resistance Fusion Protein (PbrBC) Family
A5-S04_220	A5-S04_220_cg80_4	Proteobacteria	0.247001	9.B.105	9.B.105.1.1	PbrBC	The Lead Resistance Fusion Protein (PbrBC) Family
A5-S04_33	A5-S04_33_cg325_2	Proteobacteria	0.31651	9.B.105	9.B.105.1.1	PbrBC	The Lead Resistance Fusion Protein (PbrBC) Family
A5-S04_33	A5-S04_33_cg421_6	Proteobacteria	0.31651	9.B.105	9.B.105.1.1	PbrBC	The Lead Resistance Fusion Protein (PbrBC) Family
A5-S04_79	A5-S04_79_cg152_2	Proteobacteria	0.318608	9.B.105	9.B.105.1.1	PbrBC	The Lead Resistance Fusion Protein (PbrBC) Family
KW1-S05_110	KW1-S05_110_cg59_4	Proteobacteria	0.213012	9.B.105	9.B.105.1.1	PbrBC	The Lead Resistance Fusion Protein (PbrBC) Family
KW1-S05_12	KW1-S05_12_cg152_6	Proteobacteria	0.50893	9.B.105	9.B.105.1.1	PbrBC	The Lead Resistance Fusion Protein (PbrBC) Family
KW1-S05_12	KW1-S05_12_cg95_9	Proteobacteria	0.50893	9.B.105	9.B.105.1.1	PbrBC	The Lead Resistance Fusion Protein (PbrBC) Family
KW1-S05_148	KW1-S05_148_cg45_5	Desulfobacterota_D	0.425532	9.B.105	9.B.105.1.1	PbrBC	The Lead Resistance Fusion Protein (PbrBC) Family
KW1-S05_43	KW1-S05_43_cg125_4	Myxococcota_A	0.235257	9.B.105	9.B.105.1.5	PbrBC	The Lead Resistance Fusion Protein (PbrBC) Family
KW1-S05_45	KW1-S05_45_cg1_7	Methylomirabilota	5.15719	9.B.105	9.B.105.1.1	PbrBC	The Lead Resistance Fusion Protein (PbrBC) Family
KW1-S05_58	KW1-S05_58_cg102_5	Proteobacteria	0.230811	9.B.105	9.B.105.1.1	PbrBC	The Lead Resistance Fusion Protein (PbrBC) Family
KW1-S05_77	KW1-S05_77_cg52_7	Proteobacteria	0.200084	9.B.105	9.B.105.1.1	PbrBC	The Lead Resistance Fusion Protein (PbrBC) Family
KW1-S05_82	KW1-S05_82_cg3_14	Proteobacteria	1.94037	9.B.105	9.B.105.1.1	PbrBC	The Lead Resistance Fusion Protein (PbrBC) Family
KW1-S05_85	KW1-S05_85_cg295_2	Proteobacteria	0.349194	9.B.105	9.B.105.1.1	PbrBC	The Lead Resistance Fusion Protein (PbrBC) Family
KW1-S08_12	KW1-S08_12_cg246_7	Proteobacteria	0.44677	9.B.105	9.B.105.1.1	PbrBC	The Lead Resistance Fusion Protein (PbrBC) Family
KW1-S08_155	KW1-S08_155_cg200_2	Proteobacteria	6.14991	9.B.105	9.B.105.1.1	PbrBC	The Lead Resistance Fusion Protein (PbrBC) Family
KW1-S08_17	KW1-S08_17_cg169_3	Proteobacteria	0.159165	9.B.105	9.B.105.1.1	PbrBC	The Lead Resistance Fusion Protein (PbrBC) Family
KW1-S08_186	KW1-S08_186_cg46_2	Proteobacteria	0.599157	9.B.105	9.B.105.1.1	PbrBC	The Lead Resistance Fusion Protein (PbrBC) Family
KW1-S08_192	KW1-S08_192_cg288_7	Desulfobacterota_B	0.271533	9.B.105	9.B.105.1.1	PbrBC	The Lead Resistance Fusion Protein (PbrBC) Family
KW1-S08_198	KW1-S08_198_cg301_5	Proteobacteria	0.388911	9.B.105	9.B.105.1.1	PbrBC	The Lead Resistance Fusion Protein (PbrBC) Family
KW1-S08_226	KW1-S08_226_cg110_3	Desulfobacterota_D	0.402511	9.B.105	9.B.105.1.1	PbrBC	The Lead Resistance Fusion Protein (PbrBC) Family
KW1-S08_233	KW1-S08_233_cg182_9	Chloroflexota	0.104121	9.B.105	9.B.105.1.3	PbrBC	The Lead Resistance Fusion Protein (PbrBC) Family
KW1-S08_24	KW1-S08_24_cg735_4	Verrucomicrobiota	0.150204	9.B.105	9.B.105.1.5	PbrBC	The Lead Resistance Fusion Protein (PbrBC) Family
KW1-S08_268	KW1-S08_268_cg138_12	Tectomicrobia	0.926898	9.B.105	9.B.105.1.1	PbrBC	The Lead Resistance Fusion Protein (PbrBC) Family
KW1-S08_280	KW1-S08_280_cg193_2	Myxococcota_A	0.242426	9.B.105	9.B.105.1.5	PbrBC	The Lead Resistance Fusion Protein (PbrBC) Family
KW1-S08_46	KW1-S08_46_cg340_4	Proteobacteria	0.135284	9.B.105	9.B.105.1.1	PbrBC	The Lead Resistance Fusion Protein (PbrBC) Family
KW1-S08_62	KW1-S08_62_cg215_4	Proteobacteria	0.217866	9.B.105	9.B.105.1.1	PbrBC	The Lead Resistance Fusion Protein (PbrBC) Family
KW1-S08_89	KW1-S08_89_cg533_3	Proteobacteria	0.256331	9.B.105	9.B.105.1.1	PbrBC	The Lead Resistance Fusion Protein (PbrBC) Family
KW1-S11_109	KW1-S11_109_cg33_12	Desulfobacterota_D	0.412979	9.B.105	9.B.105.1.1	PbrBC	The Lead Resistance Fusion Protein (PbrBC) Family
KW1-S11_120	KW1-S11_120_cg170_69	Proteobacteria	0.346239	9.B.105	9.B.105.1.1	PbrBC	The Lead Resistance Fusion Protein (PbrBC) Family
KW1-S11_124	KW1-S11_124_cg306_4	Proteobacteria	0.189548	9.B.105	9.B.105.1.1	PbrBC	The Lead Resistance Fusion Protein (PbrBC) Family
KW1-S11_125	KW1-S11_125_cg23_11	Proteobacteria	0.27856	9.B.105	9.B.105.1.1	PbrBC	The Lead Resistance Fusion Protein (PbrBC) Family
KW1-S11_145	KW1-S11_145_cg100_20	Proteobacteria	0.172072	9.B.105	9.B.105.1.1	PbrBC	The Lead Resistance Fusion Protein (PbrBC) Family
KW1-S11_176	KW1-S11_176_cg55_2	Proteobacteria	0.490317	9.B.105	9.B.105.1.1	PbrBC	The Lead Resistance Fusion Protein (PbrBC) Family
KW1-S11_18	KW1-S11_18_cg346_9	Proteobacteria	4.1912	9.B.105	9.B.105.1.1	PbrBC	The Lead Resistance Fusion Protein (PbrBC) Family
KW1-S11_81	KW1-S11_81_cg114_10	Proteobacteria	0.521557	9.B.105	9.B.105.1.1	PbrBC	The Lead Resistance Fusion Protein (PbrBC) Family
KW1-S11_87	KW1-S11_87_cg211_15	Gemmatimonadota	0.335534	9.B.105	9.B.105.1.5	PbrBC	The Lead Resistance Fusion Protein (PbrBC) Family
KW1-S11_99	KW1-S11_99_cg94_2	Proteobacteria	0.14449	9.B.105	9.B.105.1.1	PbrBC	The Lead Resistance Fusion Protein (PbrBC) Family
KW1-S15_114	KW1-S15_114_cg88_33	Planctomycetota	0.151524	9.B.105	9.B.105.1.5	PbrBC	The Lead Resistance Fusion Protein (PbrBC) Family
KW1-S15_115	KW1-S15_115_cg13_3	Krumholzibacteriota	0.188126	9.B.105	9.B.105.1.5	PbrBC	The Lead Resistance Fusion Protein (PbrBC) Family
KW1-S15_135	KW1-S15_135_cg149_4	Proteobacteria	0.22471	9.B.105	9.B.105.1.1	PbrBC	The Lead Resistance Fusion Protein (PbrBC) Family
KW1-S15_149	KW1-S15_149_cg716_5	Proteobacteria	0.160015	9.B.105	9.B.105.1.1	PbrBC	The Lead Resistance Fusion Protein (PbrBC) Family
KW1-S15_16	KW1-S15_16_cg178_9	Proteobacteria	0.483536	9.B.105	9.B.105.1.1	PbrBC	The Lead Resistance Fusion Protein (PbrBC) Family
KW1-S15_187	KW1-S15_187_cg296_6	Myxococcota_A	0.320335	9.B.105	9.B.105.1.5	PbrBC	The Lead Resistance Fusion Protein (PbrBC) Family
KW1-S15_187	KW1-S15_187_cg6_15	Myxococcota_A	0.320335	9.B.105	9.B.105.1.1	PbrBC	The Lead Resistance Fusion Protein (PbrBC) Family
KW1-S15_188	KW1-S15_188_cg43_10	Tectomicrobia	0.836043	9.B.105	9.B.105.1.1	PbrBC	The Lead Resistance Fusion Protein (PbrBC) Family
KW1-S15_2	KW1-S15_2_cg93_2	Bacteroidota	0.258817	9.B.105	9.B.105.1.7	PbrBC	The Lead Resistance Fusion Protein (PbrBC) Family
KW1-S15_215	KW1-S15_215_cg109_2	Chloroflexota	0.125079	9.B.105	9.B.105.1.3	PbrBC	The Lead Resistance Fusion Protein (PbrBC) Family
KW1-S15_218	KW1-S15_218_cg136_9	Nitrospirota	0.254123	9.B.105	9.B.105.1.1	PbrBC	The Lead Resistance Fusion Protein (PbrBC) Family
KW1-S15_23	KW1-S15_23_cg251_5	Proteobacteria	0.188994	9.B.105	9.B.105.1.1	PbrBC	The Lead Resistance Fusion Protein (PbrBC) Family
KW1-S15_234	KW1-S15_234_cg122_2	Proteobacteria	0.22896	9.B.105	9.B.105.1.1	PbrBC	The Lead Resistance Fusion Protein (PbrBC) Family
KW1-S15_266	KW1-S15_266_cg205_3	Desulfobacterota_D	0.435316	9.B.105	9.B.105.1.1	PbrBC	The Lead Resistance Fusion Protein (PbrBC) Family
KW1-S15_72	KW1-S15_72_cg253_6	Proteobacteria	0.309812	9.B.105	9.B.105.1.1	PbrBC	The Lead Resistance Fusion Protein (PbrBC) Family
KW1-S15_75	KW1-S15_75_cg192_3	Proteobacteria	0.266347	9.B.105	9.B.105.1.1	PbrBC	The Lead Resistance Fusion Protein (PbrBC) Family
KW1-S15_8	KW1-S15_8_cg299_2	Proteobacteria	0.503847	9.B.105	9.B.105.1.1	PbrBC	The Lead Resistance Fusion Protein (PbrBC) Family
KW1-S15_96	KW1-S15_96_cg207_5	Proteobacteria	0.21192	9.B.105	9.B.105.2.4	PbrBC	The Lead Resistance Fusion Protein (PbrBC) Family
KW1-S15_98	KW1-S15_98_cg529_3	Proteobacteria	0.307551	9.B.105	9.B.105.1.1	PbrBC	The Lead Resistance Fusion Protein (PbrBC) Family
KW1-S21_115	KW1-S21_115_cg164_3	Proteobacteria	0.395453	9.B.105	9.B.105.1.1	PbrBC	The Lead Resistance Fusion Protein (PbrBC) Family
KW1-S21_115	KW1-S21_115_cg393_3	Proteobacteria	0.395453	9.B.105	9.B.105.1.1	PbrBC	The Lead Resistance Fusion Protein (PbrBC) Family
KW1-S21_138	KW1-S21_138_cg197_8	Proteobacteria	0.53895	9.B.105	9.B.105.1.1	PbrBC	The Lead Resistance Fusion Protein (PbrBC) Family
KW1-S21_141	KW1-S21_141_cg31_2	Proteobacteria	0.655117	9.B.105	9.B.105.1.1	PbrBC	The Lead Resistance Fusion Protein (PbrBC) Family
KW1-S21_193	KW1-S21_193_cg220_3	Gemmatimonadota	0.630529	9.B.105	9.B.105.1.5	PbrBC	The Lead Resistance Fusion Protein (PbrBC) Family
KW1-S21_231	KW1-S21_231_cg137_6	Proteobacteria	0.225043	9.B.105	9.B.105.1.1	PbrBC	The Lead Resistance Fusion Protein (PbrBC) Family
KW1-S21_238	KW1-S21_238_cg133_8	Proteobacteria	0.486622	9.B.105	9.B.105.1.1	PbrBC	The Lead Resistance Fusion Protein (PbrBC) Family
KW1-S21_242	KW1-S21_242_cg307_9	Proteobacteria	0.231692	9.B.105	9.B.105.1.1	PbrBC	The Lead Resistance Fusion Protein (PbrBC) Family
KW1-S21_260	KW1-S21_260_cg100_5	Proteobacteria	0.243632	9.B.105	9.B.105.1.1	PbrBC	The Lead Resistance Fusion Protein (PbrBC) Family
KW1-S21_27	KW1-S21_27_cg198_4	Proteobacteria	0.145856	9.B.105	9.B.105.1.1	PbrBC	The Lead Resistance Fusion Protein (PbrBC) Family
KW1-S21_271	KW1-S21_271_cg104_3	Desulfobacterota_D	0.400053	9.B.105	9.B.105.1.1	PbrBC	The Lead Resistance Fusion Protein (PbrBC) Family
KW1-S21_28	KW1-S21_28_cg84_3	Proteobacteria	0.485937	9.B.105	9.B.105.1.1	PbrBC	The Lead Resistance Fusion Protein (PbrBC) Family
KW1-S21_82	KW1-S21_82_cg155_3	Proteobacteria	0.247573	9.B.105	9.B.105.1.1	PbrBC	The Lead Resistance Fusion Protein (PbrBC) Family
KW1-S08_89	KW1-S08_89_cg74_2	Proteobacteria	0.256331	9.B.158	9.B.158.1.1	CutC	The Cut Copper Homeostasis (Cut) Family
A5-S04_136	A5-S04_136_cg390_4	Chloroflexota	0.302968	9.B.62	9.B.62.3.2	CopD	The Copper Resistance (CopD) Family
KW1-S05_112	KW1-S05_112_cg126_8	Chloroflexota	0.3109	9.B.62	9.B.62.3.2	CopD	The Copper Resistance (CopD) Family
KW1-S08_236	KW1-S08_236_cg417_2	Bacteroidota	0.220493	9.B.62	9.B.62.2.6	CopD	The Copper Resistance (CopD) Family
KW1-S15_215	KW1-S15_215_cg94_18	Chloroflexota	0.125079	9.B.62	9.B.62.3.2	CopD	The Copper Resistance (CopD) Family
KW1-S21_197	KW1-S21_197_cg25_21	Chloroflexota	0.363851	9.B.62	9.B.62.3.2	CopD	The Copper Resistance (CopD) Family
KW1-S21_73	KW1-S21_73_cg17_4	Chloroflexota	0.110487	9.B.62	9.B.62.3.2	CopD	The Copper Resistance (CopD) Family

## Sheet: Table S7
MAGs ID	Gene ID	MAG's classification at the phylum level	MAG's mean relative abundance	Function annotation
KW1-S21_27	KW1-S21_27_cg457_4	Proteobacteria	0.145856	AioA
KW1-S08_155	KW1-S08_155_cg56_3	Proteobacteria	6.14991	AioA
KW1-S21_27	KW1-S21_27_cg457_3	Proteobacteria	0.145856	AioB
KW1-S08_174	KW1-S08_174_cg97_1	Acidobacteriota	0.0920893	ArsC
KW1-S05_43	KW1-S05_43_cg532_6	Myxococcota_A	0.235257	ArsC
A5-S04_112	A5-S04_112_cg52_4	Gemmatimonadota	0.186611	ArsC
KW1-S21_32	KW1-S21_32_cg196_36	Gemmatimonadota	0.352226	ArsC
KW1-S08_222	KW1-S08_222_cg97_6	Bacteroidota	0.150504	ArsC
KW1-S11_89	KW1-S11_89_cg294_9	Acidobacteriota	0.0935383	ArsC
A5-S03_4	A5-S03_4_cg156_4	Desulfobacterota_D	0.413397	ArsC
KW1-S21_271	KW1-S21_271_cg118_4	Desulfobacterota_D	0.400053	ArsC
KW1-S05_148	KW1-S05_148_cg188_3	Desulfobacterota_D	0.425532	ArsC
KW1-S15_183	KW1-S15_183_cg228_10	Acidobacteriota	0.102071	ArsC
KW1-S08_251	KW1-S08_251_cg61_3	Acidobacteriota	0.218894	ArsC
KW1-S21_160	KW1-S21_160_cg190_3	Acidobacteriota	0.0888545	ArsC
KW1-S15_266	KW1-S15_266_cg12_11	Desulfobacterota_D	0.435316	ArsC
KW1-S15_41	KW1-S15_41_cg145_6	Myxococcota_A	0.212412	ArsC
A5-S04_22	A5-S04_22_cg157_1	Desulfobacterota_D	0.402884	ArsC
KW1-S08_280	KW1-S08_280_cg58_6	Myxococcota_A	0.242426	ArsC
KW1-S08_226	KW1-S08_226_cg208_5	Desulfobacterota_D	0.402511	ArsC
KW1-S08_133	KW1-S08_133_cg15_15	Bacteroidota	0.370034	ArsC
KW1-S15_114	KW1-S15_114_cg55_13	Planctomycetota	0.151524	ArsC
A5-S03_6	A5-S03_6_cg372_4	Acidobacteriota	0.346847	ArsC
KW1-S15_197	KW1-S15_197_cg118_4	Acidobacteriota	0.464667	ArsC
KW1-S21_196	KW1-S21_196_cg81_11	Acidobacteriota	0.480651	ArsC
A5-S03_71	A5-S03_71_cg115_6	Methylomirabilota	1.23708	ArsC
KW1-S05_45	KW1-S05_45_cg39_63	Methylomirabilota	5.15719	ArsC
KW1-S05_45	KW1-S05_45_cg79_11	Methylomirabilota	5.15719	ArsC
KW1-S15_115	KW1-S15_115_cg239_9	Krumholzibacteriota	0.188126	ArsC
KW1-S11_87	KW1-S11_87_cg255_23	Gemmatimonadota	0.335534	ArsC
KW1-S15_200	KW1-S15_200_cg717_2	Planctomycetota	0.198235	ArsC
A5-S04_18	A5-S04_18_cg364_4	Acidobacteriota	0.199671	ArsC
KW1-S11_180	KW1-S11_180_cg11_4	Acidobacteriota	0.421277	ArsC
A5-S04_30	A5-S04_30_cg72_10	Nitrospinota	0.813647	ArsC
KW1-S08_28	KW1-S08_28_cg695_4	Poribacteria	0.179045	ArsC
KW1-S11_156	KW1-S11_156_cg184_6	Acidobacteriota	0.230362	ArsC
KW1-S15_188	KW1-S15_188_cg63_4	Tectomicrobia	0.836043	ArsC
KW1-S15_188	KW1-S15_188_cg148_6	Tectomicrobia	0.836043	ArsC
KW1-S08_134	KW1-S08_134_cg425_2	Planctomycetota	0.255115	ArsC
KW1-S08_268	KW1-S08_268_cg56_3	Tectomicrobia	0.926898	ArsC
KW1-S15_112	KW1-S15_112_cg65_18	Latescibacterota	0.195471	ArsC
KW1-S11_180	KW1-S11_180_cg399_1	Acidobacteriota	0.421277	ArsC
A5-S04_125	A5-S04_125_cg98_3	Nitrospinota	0.915304	ArsC
KW1-S15_2	KW1-S15_2_cg179_8	Bacteroidota	0.258817	ArsC
A5-S03_93	A5-S03_93_cg464_4	Acidobacteriota	0.44184	ArsC
KW1-S05_82	KW1-S05_82_cg165_12	Proteobacteria	1.94037	ArsC
KW1-S05_81	KW1-S05_81_cg205_9	Planctomycetota	0.782254	ArsC
KW1-S05_127	KW1-S05_127_cg220_6	Desulfobacterota_B	0.923471	ArsC
KW1-S15_126	KW1-S15_126_cg32_5	Desulfobacterota_B	0.830951	ArsC
A5-S03_6	A5-S03_6_cg315_1	Acidobacteriota	0.346847	ArsC
A5-S04_119	A5-S04_119_cg142_5	Desulfobacterota_B	0.929779	ArsC
A5-S03_104	A5-S03_104_cg549_5	Desulfobacterota_B	0.96419	ArsC
KW1-S21_231	KW1-S21_231_cg214_14	Proteobacteria	0.225043	ChrR
KW1-S11_146	KW1-S11_146_cg16_2	Proteobacteria	2.72915	ChrR
KW1-S15_96	KW1-S15_96_cg260_7	Proteobacteria	0.21192	ChrR
KW1-S15_72	KW1-S15_72_cg522_4	Proteobacteria	0.309812	ChrR
A5-S04_79	A5-S04_79_cg528_4	Proteobacteria	0.318608	ChrR
A5-S04_77	A5-S04_77_cg84_14	SAR324	0.0722109	ChrR
KW1-S05_141	KW1-S05_141_cg256_5	SAR324	0.0766223	ChrR
KW1-S15_132	KW1-S15_132_cg434_2	Proteobacteria	0.139504	ChrR
KW1-S08_229	KW1-S08_229_cg368_1	SAR324	0.0711253	ChrR
KW1-S21_144	KW1-S21_144_cg44_6	SAR324	0.0755864	ChrR
KW1-S08_251	KW1-S08_251_cg432_6	Acidobacteriota	0.218894	ChrR
KW1-S15_115	KW1-S15_115_cg38_9	Krumholzibacteriota	0.188126	ChrR
KW1-S11_15	KW1-S11_15_cg219_4	SAR324	0.0761384	ChrR
KW1-S15_117	KW1-S15_117_cg140_15	SAR324	0.0780885	ChrR
A5-S03_23	A5-S03_23_cg120_1	SAR324	0.0740325	ChrR
KW1-S11_156	KW1-S11_156_cg126_2	Acidobacteriota	0.230362	ChrR
KW1-S08_200	KW1-S08_200_cg255_5	Planctomycetota	0.292583	ChrR
KW1-S21_197	KW1-S21_197_cg240_2	Chloroflexota	0.363851	ChrR
KW1-S15_31	KW1-S15_31_cg209_5	Planctomycetota	0.283035	ChrR
KW1-S11_163	KW1-S11_163_cg171_7	Planctomycetota	0.306986	ChrR
A5-S04_131	A5-S04_131_cg136_5	Planctomycetota	0.265483	ChrR
A5-S03_30	A5-S03_30_cg403_2	Actinobacteriota	2.32073	CotA
KW1-S11_65	KW1-S11_65_cg233_5	Bacteroidota	0.16187	CueO
KW1-S08_213	KW1-S08_213_cg16_9	Actinobacteriota	0.241876	CueO
KW1-S15_132	KW1-S15_132_cg501_4	Proteobacteria	0.139504	CueO
KW1-S05_59	KW1-S05_59_cg278_7	Actinobacteriota	0.267225	CueO
KW1-S15_149	KW1-S15_149_cg326_2	Proteobacteria	0.160015	CueO
A5-S04_226	A5-S04_226_cg79_1	Actinobacteriota	0.272323	CueO
KW1-S11_179	KW1-S11_179_cg22_3	Actinobacteriota	0.321392	CueO
KW1-S11_179	KW1-S11_179_cg119_1	Actinobacteriota	0.321392	CueO
KW1-S08_236	KW1-S08_236_cg284_2	Bacteroidota	0.220493	CueO
A5-S03_93	A5-S03_93_cg510_2	Acidobacteriota	0.44184	Cyc2
A5-S03_93	A5-S03_93_cg3_1	Acidobacteriota	0.44184	Cyc2
KW1-S11_190	KW1-S11_190_cg155_6	Gemmatimonadota	0.312577	Cyc2
KW1-S15_279	KW1-S15_279_cg253_2	Acidobacteriota	0.258527	Cyc2
KW1-S15_114	KW1-S15_114_cg191_11	Planctomycetota	0.151524	Cyc2
KW1-S11_180	KW1-S11_180_cg57_4	Acidobacteriota	0.421277	Cyc2
KW1-S15_197	KW1-S15_197_cg412_10	Acidobacteriota	0.464667	Cyc2
A5-S03_68	A5-S03_68_cg494_3	Proteobacteria	4.44053	CymA
KW1-S05_43	KW1-S05_43_cg453_4	Myxococcota_A	0.235257	DmkA
KW1-S21_144	KW1-S21_144_cg215_13	SAR324	0.0755864	DmkA
KW1-S08_24	KW1-S08_24_cg667_6	Verrucomicrobiota	0.150204	DmkA
KW1-S15_41	KW1-S15_41_cg340_1	Myxococcota_A	0.212412	DmkA
KW1-S15_41	KW1-S15_41_cg417_1	Myxococcota_A	0.212412	DmkA
A5-S03_30	A5-S03_30_cg323_5	Actinobacteriota	2.32073	DmkA
A5-S04_136	A5-S04_136_cg178_4	Chloroflexota	0.302968	DmkA
A5-S03_147	A5-S03_147_cg194_3	Actinobacteriota	0.314261	DmkA
KW1-S21_52	KW1-S21_52_cg95_5	Bacteroidota	0.154834	DmkA
KW1-S08_222	KW1-S08_222_cg214_2	Bacteroidota	0.150504	DmkA
KW1-S08_242	KW1-S08_242_cg437_4	Bacteroidota	0.151103	DmkA
KW1-S08_229	KW1-S08_229_cg272_15	SAR324	0.0711253	DmkA
KW1-S21_168	KW1-S21_168_cg128_1	Tectomicrobia	0.197765	DmkA
KW1-S05_59	KW1-S05_59_cg250_1	Actinobacteriota	0.267225	DmkA
A5-S04_70	A5-S04_70_cg267_3	Bacteroidota	0.148821	DmkA
KW1-S08_30	KW1-S08_30_cg168_2	Chloroflexota	0.318359	DmkA
KW1-S11_65	KW1-S11_65_cg173_5	Bacteroidota	0.16187	DmkA
KW1-S11_42	KW1-S11_42_cg6_3	Actinobacteriota	0.327663	DmkA
A5-S04_112	A5-S04_112_cg137_3	Gemmatimonadota	0.186611	DmkA
KW1-S21_123	KW1-S21_123_cg199_3	Gemmatimonadota	0.183672	DmkA
KW1-S08_280	KW1-S08_280_cg388_1	Myxococcota_A	0.242426	DmkA
KW1-S15_117	KW1-S15_117_cg225_2	SAR324	0.0780885	DmkA
A5-S04_119	A5-S04_119_cg284_2	Desulfobacterota_B	0.929779	DmkA
KW1-S05_127	KW1-S05_127_cg292_2	Desulfobacterota_B	0.923471	DmkA
KW1-S11_15	KW1-S11_15_cg378_15	SAR324	0.0761384	DmkA
KW1-S05_108	KW1-S05_108_cg225_14	Chloroflexota	0.277928	DmkA
KW1-S08_236	KW1-S08_236_cg225_1	Bacteroidota	0.220493	DmkA
A5-S03_104	A5-S03_104_cg65_3	Desulfobacterota_B	0.96419	DmkA
A5-S04_75	A5-S04_75_cg128_11	Actinobacteriota	0.290473	DmkA
KW1-S15_267	KW1-S15_267_cg326_5	Myxococcota	0.183219	DmkA
KW1-S08_213	KW1-S08_213_cg278_2	Actinobacteriota	0.241876	DmkA
KW1-S11_24	KW1-S11_24_cg60_8	SAR324	0.305641	DmkA
KW1-S15_306	KW1-S15_306_cg203_3	KSB1	0.271842	DmkA
A5-S03_23	A5-S03_23_cg344_2	SAR324	0.0740325	DmkA
A5-S04_77	A5-S04_77_cg384_14	SAR324	0.0722109	DmkA
KW1-S05_141	KW1-S05_141_cg404_5	SAR324	0.0766223	DmkA
KW1-S21_73	KW1-S21_73_cg175_1	Chloroflexota	0.110487	DmkB
KW1-S21_73	KW1-S21_73_cg27_1	Chloroflexota	0.110487	DmkB
A5-S03_93	A5-S03_93_cg279_2	Acidobacteriota	0.44184	DmkB
A5-S03_93	A5-S03_93_cg542_5	Acidobacteriota	0.44184	DmkB
KW1-S08_208	KW1-S08_208_cg25_7	Thermoproteota	0.213036	DmkB
KW1-S15_144	KW1-S15_144_cg50_4	Thermoproteota	0.670467	DmkB
KW1-S15_144	KW1-S15_144_cg33_1	Thermoproteota	0.670467	DmkB
KW1-S15_144	KW1-S15_144_cg7_25	Thermoproteota	0.670467	DmkB
KW1-S21_32	KW1-S21_32_cg171_20	Gemmatimonadota	0.352226	DmkB
KW1-S21_32	KW1-S21_32_cg208_12	Gemmatimonadota	0.352226	DmkB
KW1-S05_43	KW1-S05_43_cg313_5	Myxococcota_A	0.235257	DmkB
KW1-S05_43	KW1-S05_43_cg90_9	Myxococcota_A	0.235257	DmkB
KW1-S08_133	KW1-S08_133_cg125_47	Bacteroidota	0.370034	DmkB
KW1-S08_133	KW1-S08_133_cg16_48	Bacteroidota	0.370034	DmkB
KW1-S15_115	KW1-S15_115_cg233_6	Krumholzibacteriota	0.188126	DmkB
KW1-S15_115	KW1-S15_115_cg172_12	Krumholzibacteriota	0.188126	DmkB
KW1-S08_192	KW1-S08_192_cg291_4	Desulfobacterota_B	0.271533	DmkB
KW1-S08_192	KW1-S08_192_cg251_5	Desulfobacterota_B	0.271533	DmkB
KW1-S21_144	KW1-S21_144_cg145_4	SAR324	0.0755864	DmkB
KW1-S21_144	KW1-S21_144_cg163_3	SAR324	0.0755864	DmkB
KW1-S15_135	KW1-S15_135_cg322_3	Proteobacteria	0.22471	DmkB
KW1-S15_135	KW1-S15_135_cg362_2	Proteobacteria	0.22471	DmkB
KW1-S08_24	KW1-S08_24_cg279_2	Verrucomicrobiota	0.150204	DmkB
KW1-S08_24	KW1-S08_24_cg705_1	Verrucomicrobiota	0.150204	DmkB
KW1-S15_41	KW1-S15_41_cg285_3	Myxococcota_A	0.212412	DmkB
KW1-S15_41	KW1-S15_41_cg279_3	Myxococcota_A	0.212412	DmkB
KW1-S21_196	KW1-S21_196_cg366_8	Acidobacteriota	0.480651	DmkB
KW1-S21_196	KW1-S21_196_cg48_11	Acidobacteriota	0.480651	DmkB
A5-S03_156	A5-S03_156_cg276_3	Proteobacteria	0.294276	DmkB
A5-S03_156	A5-S03_156_cg490_4	Proteobacteria	0.294276	DmkB
KW1-S15_14	KW1-S15_14_cg159_5	Planctomycetota	0.207537	DmkB
KW1-S11_146	KW1-S11_146_cg191_4	Proteobacteria	2.72915	DmkB
KW1-S15_8	KW1-S15_8_cg395_2	Proteobacteria	0.503847	DmkB
KW1-S11_103	KW1-S11_103_cg13_3	Acidobacteriota	0.234422	DmkB
A5-S03_30	A5-S03_30_cg321_18	Actinobacteriota	2.32073	DmkB
KW1-S05_85	KW1-S05_85_cg297_1	Proteobacteria	0.349194	DmkB
KW1-S05_85	KW1-S05_85_cg380_5	Proteobacteria	0.349194	DmkB
KW1-S08_268	KW1-S08_268_cg143_7	Tectomicrobia	0.926898	DmkB
KW1-S08_268	KW1-S08_268_cg140_4	Tectomicrobia	0.926898	DmkB
A5-S04_200	A5-S04_200_cg65_3	Proteobacteria	0.945032	DmkB
A5-S04_136	A5-S04_136_cg308_1	Chloroflexota	0.302968	DmkB
A5-S04_136	A5-S04_136_cg384_6	Chloroflexota	0.302968	DmkB
A5-S03_147	A5-S03_147_cg292_16	Actinobacteriota	0.314261	DmkB
KW1-S11_190	KW1-S11_190_cg428_2	Gemmatimonadota	0.312577	DmkB
KW1-S11_190	KW1-S11_190_cg349_3	Gemmatimonadota	0.312577	DmkB
KW1-S08_222	KW1-S08_222_cg213_3	Bacteroidota	0.150504	DmkB
KW1-S08_222	KW1-S08_222_cg218_11	Bacteroidota	0.150504	DmkB
KW1-S05_112	KW1-S05_112_cg119_9	Chloroflexota	0.3109	DmkB
KW1-S05_112	KW1-S05_112_cg41_8	Chloroflexota	0.3109	DmkB
KW1-S08_242	KW1-S08_242_cg501_3	Bacteroidota	0.151103	DmkB
KW1-S08_242	KW1-S08_242_cg242_2	Bacteroidota	0.151103	DmkB
KW1-S08_233	KW1-S08_233_cg17_2	Chloroflexota	0.104121	DmkB
A5-S04_18	A5-S04_18_cg185_1	Acidobacteriota	0.199671	DmkB
A5-S04_18	A5-S04_18_cg113_1	Acidobacteriota	0.199671	DmkB
KW1-S21_160	KW1-S21_160_cg330_7	Acidobacteriota	0.0888545	DmkB
KW1-S21_160	KW1-S21_160_cg155_4	Acidobacteriota	0.0888545	DmkB
KW1-S21_160	KW1-S21_160_cg136_1	Acidobacteriota	0.0888545	DmkB
KW1-S08_229	KW1-S08_229_cg245_3	SAR324	0.0711253	DmkB
KW1-S08_229	KW1-S08_229_cg327_17	SAR324	0.0711253	DmkB
KW1-S21_168	KW1-S21_168_cg572_2	Tectomicrobia	0.197765	DmkB
KW1-S21_168	KW1-S21_168_cg551_1	Tectomicrobia	0.197765	DmkB
KW1-S21_168	KW1-S21_168_cg8_3	Tectomicrobia	0.197765	DmkB
KW1-S21_168	KW1-S21_168_cg446_6	Tectomicrobia	0.197765	DmkB
KW1-S21_168	KW1-S21_168_cg359_4	Tectomicrobia	0.197765	DmkB
KW1-S05_59	KW1-S05_59_cg200_7	Actinobacteriota	0.267225	DmkB
KW1-S15_2	KW1-S15_2_cg141_2	Bacteroidota	0.258817	DmkB
KW1-S21_174	KW1-S21_174_cg99_17	Planctomycetota	0.300196	DmkB
KW1-S21_174	KW1-S21_174_cg20_6	Planctomycetota	0.300196	DmkB
KW1-S21_141	KW1-S21_141_cg342_3	Proteobacteria	0.655117	DmkB
KW1-S21_141	KW1-S21_141_cg132_5	Proteobacteria	0.655117	DmkB
KW1-S08_174	KW1-S08_174_cg111_8	Acidobacteriota	0.0920893	DmkB
KW1-S08_174	KW1-S08_174_cg228_4	Acidobacteriota	0.0920893	DmkB
KW1-S15_227	KW1-S15_227_cg15_7	Thermoproteota	0.207154	DmkB
KW1-S08_198	KW1-S08_198_cg165_1	Proteobacteria	0.388911	DmkB
KW1-S08_198	KW1-S08_198_cg90_1	Proteobacteria	0.388911	DmkB
KW1-S15_279	KW1-S15_279_cg148_5	Acidobacteriota	0.258527	DmkB
KW1-S15_279	KW1-S15_279_cg215_20	Acidobacteriota	0.258527	DmkB
KW1-S15_114	KW1-S15_114_cg57_21	Planctomycetota	0.151524	DmkB
KW1-S15_114	KW1-S15_114_cg9_20	Planctomycetota	0.151524	DmkB
KW1-S15_114	KW1-S15_114_cg97_2	Planctomycetota	0.151524	DmkB
KW1-S15_114	KW1-S15_114_cg144_12	Planctomycetota	0.151524	DmkB
KW1-S15_114	KW1-S15_114_cg189_1	Planctomycetota	0.151524	DmkB
KW1-S11_89	KW1-S11_89_cg199_2	Acidobacteriota	0.0935383	DmkB
KW1-S11_89	KW1-S11_89_cg159_3	Acidobacteriota	0.0935383	DmkB
KW1-S11_89	KW1-S11_89_cg392_4	Acidobacteriota	0.0935383	DmkB
KW1-S08_134	KW1-S08_134_cg516_3	Planctomycetota	0.255115	DmkB
KW1-S08_134	KW1-S08_134_cg152_3	Planctomycetota	0.255115	DmkB
KW1-S15_187	KW1-S15_187_cg218_8	Myxococcota_A	0.320335	DmkB
KW1-S15_187	KW1-S15_187_cg18_11	Myxococcota_A	0.320335	DmkB
KW1-S15_211	KW1-S15_211_cg267_9	Planctomycetota	0.151858	DmkB
KW1-S15_211	KW1-S15_211_cg442_3	Planctomycetota	0.151858	DmkB
A5-S04_33	A5-S04_33_cg378_7	Proteobacteria	0.31651	DmkB
A5-S04_33	A5-S04_33_cg110_6	Proteobacteria	0.31651	DmkB
KW1-S08_17	KW1-S08_17_cg352_10	Proteobacteria	0.159165	DmkB
A5-S03_6	A5-S03_6_cg87_11	Acidobacteriota	0.346847	DmkB
A5-S03_6	A5-S03_6_cg461_1	Acidobacteriota	0.346847	DmkB
A5-S04_70	A5-S04_70_cg258_3	Bacteroidota	0.148821	DmkB
KW1-S21_6	KW1-S21_6_cg187_4	Desulfobacterota_B	0.807536	DmkB
KW1-S08_28	KW1-S08_28_cg561_7	Poribacteria	0.179045	DmkB
KW1-S08_28	KW1-S08_28_cg863_8	Poribacteria	0.179045	DmkB
KW1-S08_28	KW1-S08_28_cg36_1	Poribacteria	0.179045	DmkB
KW1-S08_237	KW1-S08_237_cg320_6	Planctomycetota	0.203034	DmkB
KW1-S05_124	KW1-S05_124_cg264_1	SAR324	0.294256	DmkB
KW1-S05_124	KW1-S05_124_cg256_3	SAR324	0.294256	DmkB
KW1-S05_124	KW1-S05_124_cg16_4	SAR324	0.294256	DmkB
A5-S04_125	A5-S04_125_cg201_2	Nitrospinota	0.915304	DmkB
A5-S04_125	A5-S04_125_cg240_4	Nitrospinota	0.915304	DmkB
A5-S03_68	A5-S03_68_cg368_3	Proteobacteria	4.44053	DmkB
KW1-S11_109	KW1-S11_109_cg44_4	Desulfobacterota_D	0.412979	DmkB
A5-S03_29	A5-S03_29_cg362_5	Proteobacteria	5.9129	DmkB
KW1-S08_30	KW1-S08_30_cg76_1	Chloroflexota	0.318359	DmkB
KW1-S08_30	KW1-S08_30_cg160_4	Chloroflexota	0.318359	DmkB
A5-S04_155	A5-S04_155_cg322_3	Proteobacteria	0.48882	DmkB
A5-S04_155	A5-S04_155_cg96_14	Proteobacteria	0.48882	DmkB
KW1-S15_266	KW1-S15_266_cg235_2	Desulfobacterota_D	0.435316	DmkB
A5-S03_100	A5-S03_100_cg239_7	Proteobacteria	0.520848	DmkB
A5-S03_100	A5-S03_100_cg296_15	Proteobacteria	0.520848	DmkB
KW1-S15_97	KW1-S15_97_cg37_4	Planctomycetota	0.0465523	DmkB
KW1-S11_157	KW1-S11_157_cg82_2	Thermoproteota	0.22156	DmkB
KW1-S11_157	KW1-S11_157_cg29_3	Thermoproteota	0.22156	DmkB
KW1-S11_65	KW1-S11_65_cg69_6	Bacteroidota	0.16187	DmkB
KW1-S11_65	KW1-S11_65_cg114_2	Bacteroidota	0.16187	DmkB
A5-S03_121	A5-S03_121_cg35_6	Planctomycetota	0.255972	DmkB
A5-S03_121	A5-S03_121_cg292_9	Planctomycetota	0.255972	DmkB
KW1-S05_53	KW1-S05_53_cg43_1	Proteobacteria	0.162283	DmkB
A5-S04_131	A5-S04_131_cg156_6	Planctomycetota	0.265483	DmkB
A5-S04_131	A5-S04_131_cg6_12	Planctomycetota	0.265483	DmkB
KW1-S21_115	KW1-S21_115_cg545_18	Proteobacteria	0.395453	DmkB
KW1-S21_115	KW1-S21_115_cg3_6	Proteobacteria	0.395453	DmkB
KW1-S21_115	KW1-S21_115_cg155_15	Proteobacteria	0.395453	DmkB
KW1-S11_18	KW1-S11_18_cg183_2	Proteobacteria	4.1912	DmkB
KW1-S11_18	KW1-S11_18_cg156_5	Proteobacteria	4.1912	DmkB
KW1-S08_144	KW1-S08_144_cg164_1	Planctomycetota	0.139729	DmkB
KW1-S11_42	KW1-S11_42_cg146_22	Actinobacteriota	0.327663	DmkB
A5-S04_22	A5-S04_22_cg193_4	Desulfobacterota_D	0.402884	DmkB
KW1-S15_188	KW1-S15_188_cg195_7	Tectomicrobia	0.836043	DmkB
KW1-S15_188	KW1-S15_188_cg120_4	Tectomicrobia	0.836043	DmkB
A5-S04_112	A5-S04_112_cg157_7	Gemmatimonadota	0.186611	DmkB
A5-S04_112	A5-S04_112_cg205_18	Gemmatimonadota	0.186611	DmkB
KW1-S08_251	KW1-S08_251_cg372_2	Acidobacteriota	0.218894	DmkB
KW1-S08_251	KW1-S08_251_cg237_6	Acidobacteriota	0.218894	DmkB
A5-S04_30	A5-S04_30_cg199_3	Nitrospinota	0.813647	DmkB
A5-S04_30	A5-S04_30_cg13_4	Nitrospinota	0.813647	DmkB
KW1-S08_186	KW1-S08_186_cg312_7	Proteobacteria	0.599157	DmkB
KW1-S08_186	KW1-S08_186_cg60_7	Proteobacteria	0.599157	DmkB
KW1-S15_183	KW1-S15_183_cg74_1	Acidobacteriota	0.102071	DmkB
KW1-S15_183	KW1-S15_183_cg183_2	Acidobacteriota	0.102071	DmkB
KW1-S15_183	KW1-S15_183_cg16_4	Acidobacteriota	0.102071	DmkB
A5-S04_95	A5-S04_95_cg414_2	Chloroflexota	0.248934	DmkB
A5-S04_95	A5-S04_95_cg275_3	Chloroflexota	0.248934	DmkB
A5-S04_79	A5-S04_79_cg109_1	Proteobacteria	0.318608	DmkB
A5-S04_79	A5-S04_79_cg139_2	Proteobacteria	0.318608	DmkB
KW1-S21_123	KW1-S21_123_cg1_19	Gemmatimonadota	0.183672	DmkB
KW1-S21_123	KW1-S21_123_cg137_6	Gemmatimonadota	0.183672	DmkB
KW1-S21_271	KW1-S21_271_cg52_7	Desulfobacterota_D	0.400053	DmkB
KW1-S21_271	KW1-S21_271_cg52_6	Desulfobacterota_D	0.400053	DmkB
KW1-S05_82	KW1-S05_82_cg84_11	Proteobacteria	1.94037	DmkB
KW1-S15_200	KW1-S15_200_cg367_6	Planctomycetota	0.198235	DmkB
KW1-S15_200	KW1-S15_200_cg697_3	Planctomycetota	0.198235	DmkB
KW1-S11_180	KW1-S11_180_cg81_1	Acidobacteriota	0.421277	DmkB
KW1-S11_180	KW1-S11_180_cg260_10	Acidobacteriota	0.421277	DmkB
KW1-S05_126	KW1-S05_126_cg224_4	Planctomycetota	0.311407	DmkB
KW1-S05_126	KW1-S05_126_cg313_2	Planctomycetota	0.311407	DmkB
KW1-S08_280	KW1-S08_280_cg67_8	Myxococcota_A	0.242426	DmkB
KW1-S08_280	KW1-S08_280_cg218_4	Myxococcota_A	0.242426	DmkB
KW1-S08_227	KW1-S08_227_cg106_5	Planctomycetota	0.436715	DmkB
KW1-S08_227	KW1-S08_227_cg478_5	Planctomycetota	0.436715	DmkB
KW1-S15_162	KW1-S15_162_cg145_5	Actinobacteriota	0.287102	DmkB
KW1-S15_117	KW1-S15_117_cg130_4	SAR324	0.0780885	DmkB
KW1-S15_117	KW1-S15_117_cg93_6	SAR324	0.0780885	DmkB
A5-S03_4	A5-S03_4_cg232_3	Desulfobacterota_D	0.413397	DmkB
A5-S04_119	A5-S04_119_cg248_15	Desulfobacterota_B	0.929779	DmkB
A5-S04_119	A5-S04_119_cg156_7	Desulfobacterota_B	0.929779	DmkB
KW1-S21_85	KW1-S21_85_cg62_10	Acidobacteriota	0.471338	DmkB
KW1-S21_85	KW1-S21_85_cg261_9	Acidobacteriota	0.471338	DmkB
KW1-S05_127	KW1-S05_127_cg192_4	Desulfobacterota_B	0.923471	DmkB
KW1-S15_215	KW1-S15_215_cg84_8	Chloroflexota	0.125079	DmkB
KW1-S15_215	KW1-S15_215_cg84_7	Chloroflexota	0.125079	DmkB
KW1-S15_215	KW1-S15_215_cg3_4	Chloroflexota	0.125079	DmkB
KW1-S15_126	KW1-S15_126_cg166_5	Desulfobacterota_B	0.830951	DmkB
KW1-S21_193	KW1-S21_193_cg405_4	Gemmatimonadota	0.630529	DmkB
KW1-S21_193	KW1-S21_193_cg224_12	Gemmatimonadota	0.630529	DmkB
KW1-S15_197	KW1-S15_197_cg221_1	Acidobacteriota	0.464667	DmkB
KW1-S15_197	KW1-S15_197_cg312_19	Acidobacteriota	0.464667	DmkB
KW1-S11_176	KW1-S11_176_cg254_4	Proteobacteria	0.490317	DmkB
KW1-S11_176	KW1-S11_176_cg151_5	Proteobacteria	0.490317	DmkB
KW1-S11_145	KW1-S11_145_cg288_1	Proteobacteria	0.172072	DmkB
KW1-S11_145	KW1-S11_145_cg134_10	Proteobacteria	0.172072	DmkB
KW1-S11_15	KW1-S11_15_cg391_1	SAR324	0.0761384	DmkB
KW1-S11_15	KW1-S11_15_cg490_6	SAR324	0.0761384	DmkB
KW1-S05_108	KW1-S05_108_cg277_22	Chloroflexota	0.277928	DmkB
KW1-S05_108	KW1-S05_108_cg97_16	Chloroflexota	0.277928	DmkB
KW1-S08_123	KW1-S08_123_cg55_3	Thermoproteota	6.20255	DmkB
KW1-S15_96	KW1-S15_96_cg240_2	Proteobacteria	0.21192	DmkB
KW1-S08_200	KW1-S08_200_cg175_11	Planctomycetota	0.292583	DmkB
KW1-S08_200	KW1-S08_200_cg45_7	Planctomycetota	0.292583	DmkB
KW1-S05_148	KW1-S05_148_cg244_8	Desulfobacterota_D	0.425532	DmkB
KW1-S08_236	KW1-S08_236_cg147_2	Bacteroidota	0.220493	DmkB
KW1-S08_236	KW1-S08_236_cg278_4	Bacteroidota	0.220493	DmkB
A5-S03_104	A5-S03_104_cg268_5	Desulfobacterota_B	0.96419	DmkB
KW1-S05_58	KW1-S05_58_cg29_2	Proteobacteria	0.230811	DmkB
A5-S04_75	A5-S04_75_cg224_2	Actinobacteriota	0.290473	DmkB
KW1-S08_155	KW1-S08_155_cg260_2	Proteobacteria	6.14991	DmkB
KW1-S08_155	KW1-S08_155_cg61_5	Proteobacteria	6.14991	DmkB
KW1-S21_197	KW1-S21_197_cg59_8	Chloroflexota	0.363851	DmkB
KW1-S21_197	KW1-S21_197_cg168_13	Chloroflexota	0.363851	DmkB
KW1-S21_197	KW1-S21_197_cg187_7	Chloroflexota	0.363851	DmkB
KW1-S21_242	KW1-S21_242_cg190_5	Proteobacteria	0.231692	DmkB
KW1-S21_242	KW1-S21_242_cg99_3	Proteobacteria	0.231692	DmkB
KW1-S15_262	KW1-S15_262_cg30_3	Nitrospirota	1.285	DmkB
KW1-S15_262	KW1-S15_262_cg23_5	Nitrospirota	1.285	DmkB
KW1-S15_267	KW1-S15_267_cg38_3	Myxococcota	0.183219	DmkB
KW1-S15_267	KW1-S15_267_cg21_15	Myxococcota	0.183219	DmkB
A5-S04_85	A5-S04_85_cg201_12	Acidobacteriota	0.233582	DmkB
A5-S04_85	A5-S04_85_cg115_4	Acidobacteriota	0.233582	DmkB
KW1-S08_213	KW1-S08_213_cg10_2	Actinobacteriota	0.241876	DmkB
KW1-S11_24	KW1-S11_24_cg338_6	SAR324	0.305641	DmkB
A5-S03_71	A5-S03_71_cg85_32	Methylomirabilota	1.23708	DmkB
A5-S03_71	A5-S03_71_cg142_3	Methylomirabilota	1.23708	DmkB
KW1-S15_306	KW1-S15_306_cg15_11	KSB1	0.271842	DmkB
KW1-S15_306	KW1-S15_306_cg447_6	KSB1	0.271842	DmkB
KW1-S11_87	KW1-S11_87_cg60_14	Gemmatimonadota	0.335534	DmkB
KW1-S11_87	KW1-S11_87_cg73_31	Gemmatimonadota	0.335534	DmkB
KW1-S08_12	KW1-S08_12_cg201_24	Proteobacteria	0.44677	DmkB
KW1-S08_12	KW1-S08_12_cg308_6	Proteobacteria	0.44677	DmkB
KW1-S11_179	KW1-S11_179_cg61_12	Actinobacteriota	0.321392	DmkB
KW1-S15_31	KW1-S15_31_cg87_9	Planctomycetota	0.283035	DmkB
KW1-S15_31	KW1-S15_31_cg26_6	Planctomycetota	0.283035	DmkB
KW1-S15_98	KW1-S15_98_cg390_5	Proteobacteria	0.307551	DmkB
A5-S04_226	A5-S04_226_cg159_13	Actinobacteriota	0.272323	DmkB
KW1-S11_163	KW1-S11_163_cg40_14	Planctomycetota	0.306986	DmkB
KW1-S11_163	KW1-S11_163_cg99_4	Planctomycetota	0.306986	DmkB
KW1-S15_218	KW1-S15_218_cg213_4	Nitrospirota	0.254123	DmkB
KW1-S15_218	KW1-S15_218_cg180_17	Nitrospirota	0.254123	DmkB
KW1-S05_81	KW1-S05_81_cg8_20	Planctomycetota	0.782254	DmkB
KW1-S05_81	KW1-S05_81_cg201_14	Planctomycetota	0.782254	DmkB
A5-S03_23	A5-S03_23_cg65_10	SAR324	0.0740325	DmkB
A5-S04_77	A5-S04_77_cg409_5	SAR324	0.0722109	DmkB
A5-S04_77	A5-S04_77_cg261_12	SAR324	0.0722109	DmkB
A5-S04_77	A5-S04_77_cg340_7	SAR324	0.0722109	DmkB
KW1-S15_112	KW1-S15_112_cg539_12	Latescibacterota	0.195471	DmkB
KW1-S11_156	KW1-S11_156_cg329_5	Acidobacteriota	0.230362	DmkB
A5-S03_18	A5-S03_18_cg361_1	Myxococcota_A	0.26054	DmkB
A5-S03_18	A5-S03_18_cg329_12	Myxococcota_A	0.26054	DmkB
KW1-S05_45	KW1-S05_45_cg78_22	Methylomirabilota	5.15719	DmkB
KW1-S05_45	KW1-S05_45_cg88_1	Methylomirabilota	5.15719	DmkB
KW1-S05_45	KW1-S05_45_cg58_14	Methylomirabilota	5.15719	DmkB
KW1-S05_141	KW1-S05_141_cg251_5	SAR324	0.0766223	DmkB
KW1-S05_141	KW1-S05_141_cg469_5	SAR324	0.0766223	DmkB
KW1-S21_138	KW1-S21_138_cg331_7	Proteobacteria	0.53895	DmkB
KW1-S21_138	KW1-S21_138_cg30_20	Proteobacteria	0.53895	DmkB
KW1-S15_2	KW1-S15_2_cg266_5	Bacteroidota	0.258817	EetA
KW1-S11_120	KW1-S11_120_cg183_47	Proteobacteria	0.346239	EetA
KW1-S08_236	KW1-S08_236_cg500_9	Bacteroidota	0.220493	EetA
KW1-S15_306	KW1-S15_306_cg463_20	KSB1	0.271842	EetA
KW1-S15_2	KW1-S15_2_cg266_6	Bacteroidota	0.258817	EetB
A5-S04_125	A5-S04_125_cg245_6	Nitrospinota	0.915304	EetB
A5-S04_30	A5-S04_30_cg252_6	Nitrospinota	0.813647	EetB
KW1-S11_120	KW1-S11_120_cg183_48	Proteobacteria	0.346239	EetB
KW1-S15_144	KW1-S15_144_cg23_10	Thermoproteota	0.670467	FmnA
KW1-S15_2	KW1-S15_2_cg266_1	Bacteroidota	0.258817	FmnA
KW1-S15_306	KW1-S15_306_cg360_4	KSB1	0.271842	FmnA
KW1-S15_112	KW1-S15_112_cg596_2	Latescibacterota	0.195471	FmnA
A5-S03_93	A5-S03_93_cg214_17	Acidobacteriota	0.44184	FmnB
KW1-S05_43	KW1-S05_43_cg441_1	Myxococcota_A	0.235257	FmnB
KW1-S05_43	KW1-S05_43_cg423_4	Myxococcota_A	0.235257	FmnB
KW1-S08_133	KW1-S08_133_cg178_6	Bacteroidota	0.370034	FmnB
KW1-S08_24	KW1-S08_24_cg420_3	Verrucomicrobiota	0.150204	FmnB
KW1-S15_41	KW1-S15_41_cg490_5	Myxococcota_A	0.212412	FmnB
KW1-S08_46	KW1-S08_46_cg232_1	Proteobacteria	0.135284	FmnB
A5-S04_105	A5-S04_105_cg290_8	Proteobacteria	0.196606	FmnB
A5-S04_105	A5-S04_105_cg151_1	Proteobacteria	0.196606	FmnB
KW1-S11_81	KW1-S11_81_cg18_11	Proteobacteria	0.521557	FmnB
KW1-S11_81	KW1-S11_81_cg52_34	Proteobacteria	0.521557	FmnB
KW1-S08_62	KW1-S08_62_cg264_10	Proteobacteria	0.217866	FmnB
KW1-S11_146	KW1-S11_146_cg42_17	Proteobacteria	2.72915	FmnB
KW1-S21_260	KW1-S21_260_cg181_1	Proteobacteria	0.243632	FmnB
KW1-S08_89	KW1-S08_89_cg185_4	Proteobacteria	0.256331	FmnB
KW1-S08_89	KW1-S08_89_cg515_2	Proteobacteria	0.256331	FmnB
KW1-S08_89	KW1-S08_89_cg61_2	Proteobacteria	0.256331	FmnB
KW1-S11_103	KW1-S11_103_cg62_3	Acidobacteriota	0.234422	FmnB
A5-S03_33	A5-S03_33_cg233_9	Proteobacteria	0.212222	FmnB
KW1-S15_234	KW1-S15_234_cg334_4	Proteobacteria	0.22896	FmnB
KW1-S15_234	KW1-S15_234_cg22_4	Proteobacteria	0.22896	FmnB
A5-S04_200	A5-S04_200_cg144_3	Proteobacteria	0.945032	FmnB
A5-S04_200	A5-S04_200_cg17_2	Proteobacteria	0.945032	FmnB
KW1-S21_82	KW1-S21_82_cg16_25	Proteobacteria	0.247573	FmnB
KW1-S11_190	KW1-S11_190_cg20_2	Gemmatimonadota	0.312577	FmnB
KW1-S21_52	KW1-S21_52_cg521_8	Bacteroidota	0.154834	FmnB
KW1-S08_222	KW1-S08_222_cg126_5	Bacteroidota	0.150504	FmnB
KW1-S15_132	KW1-S15_132_cg590_7	Proteobacteria	0.139504	FmnB
KW1-S15_132	KW1-S15_132_cg330_4	Proteobacteria	0.139504	FmnB
KW1-S08_242	KW1-S08_242_cg48_1	Bacteroidota	0.151103	FmnB
KW1-S08_242	KW1-S08_242_cg69_2	Bacteroidota	0.151103	FmnB
KW1-S15_2	KW1-S15_2_cg266_4	Bacteroidota	0.258817	FmnB
A5-S03_163	A5-S03_163_cg109_5	Proteobacteria	0.581129	FmnB
KW1-S15_72	KW1-S15_72_cg247_1	Proteobacteria	0.309812	FmnB
KW1-S15_72	KW1-S15_72_cg147_6	Proteobacteria	0.309812	FmnB
KW1-S15_72	KW1-S15_72_cg280_5	Proteobacteria	0.309812	FmnB
KW1-S15_72	KW1-S15_72_cg211_28	Proteobacteria	0.309812	FmnB
KW1-S08_174	KW1-S08_174_cg49_13	Acidobacteriota	0.0920893	FmnB
KW1-S15_23	KW1-S15_23_cg351_7	Proteobacteria	0.188994	FmnB
KW1-S08_226	KW1-S08_226_cg23_5	Desulfobacterota_D	0.402511	FmnB
KW1-S08_198	KW1-S08_198_cg9_14	Proteobacteria	0.388911	FmnB
KW1-S08_198	KW1-S08_198_cg44_30	Proteobacteria	0.388911	FmnB
KW1-S21_189	KW1-S21_189_cg712_2	Proteobacteria	0.150738	FmnB
KW1-S21_189	KW1-S21_189_cg434_3	Proteobacteria	0.150738	FmnB
KW1-S21_189	KW1-S21_189_cg18_5	Proteobacteria	0.150738	FmnB
KW1-S21_189	KW1-S21_189_cg390_7	Proteobacteria	0.150738	FmnB
KW1-S21_189	KW1-S21_189_cg22_1	Proteobacteria	0.150738	FmnB
KW1-S15_279	KW1-S15_279_cg47_48	Acidobacteriota	0.258527	FmnB
KW1-S15_114	KW1-S15_114_cg21_12	Planctomycetota	0.151524	FmnB
KW1-S15_16	KW1-S15_16_cg103_11	Proteobacteria	0.483536	FmnB
KW1-S15_16	KW1-S15_16_cg139_9	Proteobacteria	0.483536	FmnB
KW1-S11_124	KW1-S11_124_cg163_1	Proteobacteria	0.189548	FmnB
KW1-S08_134	KW1-S08_134_cg314_8	Planctomycetota	0.255115	FmnB
KW1-S15_187	KW1-S15_187_cg450_3	Myxococcota_A	0.320335	FmnB
KW1-S15_187	KW1-S15_187_cg194_5	Myxococcota_A	0.320335	FmnB
A5-S03_6	A5-S03_6_cg85_6	Acidobacteriota	0.346847	FmnB
A5-S03_6	A5-S03_6_cg386_7	Acidobacteriota	0.346847	FmnB
A5-S04_70	A5-S04_70_cg405_3	Bacteroidota	0.148821	FmnB
KW1-S15_137	KW1-S15_137_cg699_17	Proteobacteria	0.217596	FmnB
KW1-S15_137	KW1-S15_137_cg335_12	Proteobacteria	0.217596	FmnB
A5-S04_125	A5-S04_125_cg2_4	Nitrospinota	0.915304	FmnB
KW1-S11_109	KW1-S11_109_cg23_7	Desulfobacterota_D	0.412979	FmnB
KW1-S15_266	KW1-S15_266_cg118_7	Desulfobacterota_D	0.435316	FmnB
KW1-S15_97	KW1-S15_97_cg136_2	Planctomycetota	0.0465523	FmnB
KW1-S11_65	KW1-S11_65_cg343_7	Bacteroidota	0.16187	FmnB
KW1-S11_65	KW1-S11_65_cg267_3	Bacteroidota	0.16187	FmnB
KW1-S05_53	KW1-S05_53_cg270_5	Proteobacteria	0.162283	FmnB
KW1-S05_53	KW1-S05_53_cg175_9	Proteobacteria	0.162283	FmnB
A5-S04_22	A5-S04_22_cg132_1	Desulfobacterota_D	0.402884	FmnB
A5-S04_22	A5-S04_22_cg204_1	Desulfobacterota_D	0.402884	FmnB
A5-S04_220	A5-S04_220_cg19_23	Proteobacteria	0.247001	FmnB
A5-S04_220	A5-S04_220_cg47_11	Proteobacteria	0.247001	FmnB
A5-S04_30	A5-S04_30_cg132_8	Nitrospinota	0.813647	FmnB
KW1-S15_293	KW1-S15_293_cg12_12	Proteobacteria	2.56368	FmnB
KW1-S15_293	KW1-S15_293_cg48_9	Proteobacteria	2.56368	FmnB
KW1-S21_238	KW1-S21_238_cg92_4	Proteobacteria	0.486622	FmnB
KW1-S21_238	KW1-S21_238_cg126_13	Proteobacteria	0.486622	FmnB
KW1-S21_271	KW1-S21_271_cg73_7	Desulfobacterota_D	0.400053	FmnB
KW1-S21_271	KW1-S21_271_cg32_1	Desulfobacterota_D	0.400053	FmnB
KW1-S15_200	KW1-S15_200_cg282_5	Planctomycetota	0.198235	FmnB
KW1-S15_200	KW1-S15_200_cg62_3	Planctomycetota	0.198235	FmnB
KW1-S11_180	KW1-S11_180_cg296_11	Acidobacteriota	0.421277	FmnB
KW1-S11_180	KW1-S11_180_cg251_8	Acidobacteriota	0.421277	FmnB
KW1-S11_125	KW1-S11_125_cg40_6	Proteobacteria	0.27856	FmnB
KW1-S11_125	KW1-S11_125_cg88_14	Proteobacteria	0.27856	FmnB
KW1-S15_75	KW1-S15_75_cg38_11	Proteobacteria	0.266347	FmnB
KW1-S15_75	KW1-S15_75_cg52_15	Proteobacteria	0.266347	FmnB
KW1-S15_75	KW1-S15_75_cg12_3	Proteobacteria	0.266347	FmnB
KW1-S08_280	KW1-S08_280_cg363_4	Myxococcota_A	0.242426	FmnB
KW1-S05_12	KW1-S05_12_cg50_10	Proteobacteria	0.50893	FmnB
KW1-S05_12	KW1-S05_12_cg130_11	Proteobacteria	0.50893	FmnB
A5-S03_47	A5-S03_47_cg43_7	Proteobacteria	1.04604	FmnB
KW1-S21_85	KW1-S21_85_cg301_2	Acidobacteriota	0.471338	FmnB
KW1-S05_77	KW1-S05_77_cg303_3	Proteobacteria	0.200084	FmnB
A5-S04_114	A5-S04_114_cg90_4	Proteobacteria	0.645046	FmnB
KW1-S15_197	KW1-S15_197_cg143_2	Acidobacteriota	0.464667	FmnB
KW1-S15_197	KW1-S15_197_cg128_5	Acidobacteriota	0.464667	FmnB
KW1-S05_110	KW1-S05_110_cg292_3	Proteobacteria	0.213012	FmnB
KW1-S11_120	KW1-S11_120_cg183_46	Proteobacteria	0.346239	FmnB
KW1-S21_231	KW1-S21_231_cg45_19	Proteobacteria	0.225043	FmnB
KW1-S21_231	KW1-S21_231_cg496_4	Proteobacteria	0.225043	FmnB
KW1-S15_96	KW1-S15_96_cg124_4	Proteobacteria	0.21192	FmnB
KW1-S15_96	KW1-S15_96_cg423_1	Proteobacteria	0.21192	FmnB
KW1-S05_148	KW1-S05_148_cg108_1	Desulfobacterota_D	0.425532	FmnB
KW1-S08_236	KW1-S08_236_cg500_8	Bacteroidota	0.220493	FmnB
KW1-S05_58	KW1-S05_58_cg150_3	Proteobacteria	0.230811	FmnB
KW1-S05_58	KW1-S05_58_cg183_5	Proteobacteria	0.230811	FmnB
KW1-S15_267	KW1-S15_267_cg473_3	Myxococcota	0.183219	FmnB
KW1-S11_24	KW1-S11_24_cg524_3	SAR324	0.305641	FmnB
KW1-S15_306	KW1-S15_306_cg463_21	KSB1	0.271842	FmnB
KW1-S15_306	KW1-S15_306_cg67_10	KSB1	0.271842	FmnB
KW1-S08_128	KW1-S08_128_cg18_4	Proteobacteria	0.997859	FmnB
KW1-S08_128	KW1-S08_128_cg7_7	Proteobacteria	0.997859	FmnB
A5-S04_187	A5-S04_187_cg207_10	Proteobacteria	0.311532	FmnB
A5-S04_187	A5-S04_187_cg111_8	Proteobacteria	0.311532	FmnB
KW1-S15_218	KW1-S15_218_cg56_13	Nitrospirota	0.254123	FmnB
KW1-S15_218	KW1-S15_218_cg387_7	Nitrospirota	0.254123	FmnB
KW1-S15_112	KW1-S15_112_cg529_4	Latescibacterota	0.195471	FmnB
KW1-S11_156	KW1-S11_156_cg208_2	Acidobacteriota	0.230362	FmnB
A5-S03_18	A5-S03_18_cg397_4	Myxococcota_A	0.26054	FmnB
A5-S03_18	A5-S03_18_cg267_2	Myxococcota_A	0.26054	FmnB
KW1-S08_174	KW1-S08_174_cg53_3	Acidobacteriota	0.0920893	MerA
KW1-S11_109	KW1-S11_109_cg137_3	Desulfobacterota_D	0.412979	MerA
KW1-S15_200	KW1-S15_200_cg416_1	Planctomycetota	0.198235	MerA
KW1-S15_187	KW1-S15_187_cg135_4	Myxococcota_A	0.320335	MerA
KW1-S15_267	KW1-S15_267_cg186_3	Myxococcota	0.183219	MerA
A5-S04_77	A5-S04_77_cg314_29	SAR324	0.0722109	MerA
A5-S03_47	A5-S03_47_cg205_11	Proteobacteria	1.04604	MerA
A5-S03_29	A5-S03_29_cg190_4	Proteobacteria	5.9129	MerA
A5-S03_29	A5-S03_29_cg305_13	Proteobacteria	5.9129	MerA
A5-S04_220	A5-S04_220_cg121_1	Proteobacteria	0.247001	MerA
KW1-S05_43	KW1-S05_43_cg248_3	Myxococcota_A	0.235257	MerA
KW1-S21_141	KW1-S21_141_cg20_36	Proteobacteria	0.655117	MerA
KW1-S21_141	KW1-S21_141_cg780_3	Proteobacteria	0.655117	MerA
A5-S04_112	A5-S04_112_cg43_24	Gemmatimonadota	0.186611	MerA
A5-S03_147	A5-S03_147_cg140_2	Actinobacteriota	0.314261	MerA
KW1-S11_145	KW1-S11_145_cg333_6	Proteobacteria	0.172072	MerA
A5-S04_18	A5-S04_18_cg23_3	Acidobacteriota	0.199671	MerA
KW1-S15_114	KW1-S15_114_cg47_43	Planctomycetota	0.151524	MerA
A5-S03_68	A5-S03_68_cg247_1	Proteobacteria	4.44053	MerA
KW1-S05_127	KW1-S05_127_cg34_8	Desulfobacterota_B	0.923471	MerA
KW1-S05_127	KW1-S05_127_cg102_7	Desulfobacterota_B	0.923471	MerA
KW1-S05_127	KW1-S05_127_cg182_4	Desulfobacterota_B	0.923471	MerA
KW1-S05_141	KW1-S05_141_cg87_11	SAR324	0.0766223	MerA
KW1-S15_126	KW1-S15_126_cg336_3	Desulfobacterota_B	0.830951	MerA
A5-S04_119	A5-S04_119_cg270_14	Desulfobacterota_B	0.929779	MerA
KW1-S15_132	KW1-S15_132_cg436_17	Proteobacteria	0.139504	MerA
KW1-S05_110	KW1-S05_110_cg271_5	Proteobacteria	0.213012	MerA
KW1-S21_189	KW1-S21_189_cg395_2	Proteobacteria	0.150738	MerA
KW1-S21_189	KW1-S21_189_cg662_10	Proteobacteria	0.150738	MerA
KW1-S15_137	KW1-S15_137_cg460_4	Proteobacteria	0.217596	MerA
KW1-S11_24	KW1-S11_24_cg57_1	SAR324	0.305641	MerA
KW1-S11_24	KW1-S11_24_cg99_1	SAR324	0.305641	MerA
KW1-S11_89	KW1-S11_89_cg32_2	Acidobacteriota	0.0935383	MerA
KW1-S21_27	KW1-S21_27_cg564_1	Proteobacteria	0.145856	MerA
KW1-S08_229	KW1-S08_229_cg28_11	SAR324	0.0711253	MerA
KW1-S15_183	KW1-S15_183_cg87_8	Acidobacteriota	0.102071	MerA
KW1-S15_183	KW1-S15_183_cg167_3	Acidobacteriota	0.102071	MerA
KW1-S21_144	KW1-S21_144_cg112_2	SAR324	0.0755864	MerA
KW1-S08_251	KW1-S08_251_cg142_2	Acidobacteriota	0.218894	MerA
KW1-S21_231	KW1-S21_231_cg53_11	Proteobacteria	0.225043	MerA
KW1-S21_231	KW1-S21_231_cg430_3	Proteobacteria	0.225043	MerA
KW1-S08_46	KW1-S08_46_cg414_2	Proteobacteria	0.135284	MerA
KW1-S15_112	KW1-S15_112_cg637_2	Latescibacterota	0.195471	MerA
KW1-S05_124	KW1-S05_124_cg164_1	SAR324	0.294256	MerA
KW1-S05_124	KW1-S05_124_cg293_2	SAR324	0.294256	MerA
KW1-S11_180	KW1-S11_180_cg251_6	Acidobacteriota	0.421277	MerA
KW1-S15_75	KW1-S15_75_cg82_3	Proteobacteria	0.266347	MerA
KW1-S15_75	KW1-S15_75_cg163_4	Proteobacteria	0.266347	MerA
KW1-S21_160	KW1-S21_160_cg19_10	Acidobacteriota	0.0888545	MerA
KW1-S21_160	KW1-S21_160_cg368_2	Acidobacteriota	0.0888545	MerA
KW1-S08_155	KW1-S08_155_cg317_4	Proteobacteria	6.14991	MerA
KW1-S11_120	KW1-S11_120_cg107_62	Proteobacteria	0.346239	MerA
KW1-S08_192	KW1-S08_192_cg146_6	Desulfobacterota_B	0.271533	MerA
KW1-S11_146	KW1-S11_146_cg69_5	Proteobacteria	2.72915	MerA
A5-S04_33	A5-S04_33_cg407_4	Proteobacteria	0.31651	MerA
A5-S03_163	A5-S03_163_cg6_1	Proteobacteria	0.581129	MerA
KW1-S15_115	KW1-S15_115_cg15_2	Krumholzibacteriota	0.188126	MerA
A5-S03_100	A5-S03_100_cg33_2	Proteobacteria	0.520848	MerA
KW1-S21_123	KW1-S21_123_cg206_2	Gemmatimonadota	0.183672	MerA
KW1-S11_15	KW1-S11_15_cg503_15	SAR324	0.0761384	MerA
KW1-S21_6	KW1-S21_6_cg167_4	Desulfobacterota_B	0.807536	MerA
KW1-S21_6	KW1-S21_6_cg173_4	Desulfobacterota_B	0.807536	MerA
A5-S03_93	A5-S03_93_cg214_19	Acidobacteriota	0.44184	MerA
KW1-S15_149	KW1-S15_149_cg96_1	Proteobacteria	0.160015	MerA
KW1-S15_149	KW1-S15_149_cg575_1	Proteobacteria	0.160015	MerA
KW1-S15_197	KW1-S15_197_cg304_2	Acidobacteriota	0.464667	MerA
KW1-S08_198	KW1-S08_198_cg184_2	Proteobacteria	0.388911	MerA
KW1-S15_306	KW1-S15_306_cg328_5	KSB1	0.271842	MerA
KW1-S05_108	KW1-S05_108_cg78_5	Chloroflexota	0.277928	MerA
KW1-S11_42	KW1-S11_42_cg112_4	Actinobacteriota	0.327663	MerA
A5-S03_18	A5-S03_18_cg447_11	Myxococcota_A	0.26054	MerA
KW1-S08_89	KW1-S08_89_cg607_5	Proteobacteria	0.256331	MerA
KW1-S15_117	KW1-S15_117_cg346_10	SAR324	0.0780885	MerA
KW1-S08_144	KW1-S08_144_cg288_1	Planctomycetota	0.139729	MerA
A5-S03_23	A5-S03_23_cg191_9	SAR324	0.0740325	MerA
KW1-S11_87	KW1-S11_87_cg265_1	Gemmatimonadota	0.335534	MerA
KW1-S08_24	KW1-S08_24_cg66_1	Verrucomicrobiota	0.150204	MerA
KW1-S11_156	KW1-S11_156_cg213_9	Acidobacteriota	0.230362	MerA
KW1-S05_58	KW1-S05_58_cg116_17	Proteobacteria	0.230811	MerA
A5-S03_104	A5-S03_104_cg88_3	Desulfobacterota_B	0.96419	MerA
A5-S03_104	A5-S03_104_cg210_2	Desulfobacterota_B	0.96419	MerA
KW1-S15_98	KW1-S15_98_cg172_3	Proteobacteria	0.307551	MerA
KW1-S21_115	KW1-S21_115_cg46_4	Proteobacteria	0.395453	MerA
KW1-S08_12	KW1-S08_12_cg263_2	Proteobacteria	0.44677	MerA
KW1-S15_306	KW1-S15_306_cg182_4	KSB1	0.271842	MerA
KW1-S15_218	KW1-S15_218_cg368_45	Nitrospirota	0.254123	MerA
A5-S03_121	A5-S03_121_cg218_2	Planctomycetota	0.255972	MerA
KW1-S11_163	KW1-S11_163_cg179_2	Planctomycetota	0.306986	MerA
KW1-S05_126	KW1-S05_126_cg395_2	Planctomycetota	0.311407	MerA
KW1-S15_117	KW1-S15_117_cg305_5	SAR324	0.0780885	MerA
A5-S03_71	A5-S03_71_cg191_28	Methylomirabilota	1.23708	MerA
KW1-S05_45	KW1-S05_45_cg50_15	Methylomirabilota	5.15719	MerA
KW1-S15_200	KW1-S15_200_cg373_3	Planctomycetota	0.198235	MerA
A5-S04_77	A5-S04_77_cg305_1	SAR324	0.0722109	MerA
KW1-S11_157	KW1-S11_157_cg49_3	Thermoproteota	0.22156	MerA
KW1-S21_193	KW1-S21_193_cg267_3	Gemmatimonadota	0.630529	MerA
KW1-S15_215	KW1-S15_215_cg136_3	Chloroflexota	0.125079	MerA
KW1-S15_215	KW1-S15_215_cg280_3	Chloroflexota	0.125079	MerA
KW1-S05_141	KW1-S05_141_cg229_5	SAR324	0.0766223	MerA
KW1-S21_32	KW1-S21_32_cg243_25	Gemmatimonadota	0.352226	MerA
KW1-S11_24	KW1-S11_24_cg382_2	SAR324	0.305641	MerA
KW1-S08_229	KW1-S08_229_cg394_17	SAR324	0.0711253	MerA
KW1-S05_124	KW1-S05_124_cg130_3	SAR324	0.294256	MerA
KW1-S11_120	KW1-S11_120_cg176_1	Proteobacteria	0.346239	MerA
KW1-S08_208	KW1-S08_208_cg121_15	Thermoproteota	0.213036	MerA
KW1-S11_15	KW1-S11_15_cg405_6	SAR324	0.0761384	MerA
KW1-S08_28	KW1-S08_28_cg230_15	Poribacteria	0.179045	MerA
KW1-S08_28	KW1-S08_28_cg796_1	Poribacteria	0.179045	MerA
A5-S03_30	A5-S03_30_cg51_1	Actinobacteriota	2.32073	MerA
KW1-S15_279	KW1-S15_279_cg106_8	Acidobacteriota	0.258527	MerA
A5-S03_23	A5-S03_23_cg447_6	SAR324	0.0740325	MerA
KW1-S11_87	KW1-S11_87_cg293_5	Gemmatimonadota	0.335534	MerA
KW1-S15_227	KW1-S15_227_cg59_14	Thermoproteota	0.207154	MerA
A5-S03_104	A5-S03_104_cg403_3	Desulfobacterota_B	0.96419	MerA
KW1-S15_200	KW1-S15_200_cg182_1	Planctomycetota	0.198235	MerA
KW1-S11_103	KW1-S11_103_cg62_7	Acidobacteriota	0.234422	MerA
KW1-S05_82	KW1-S05_82_cg165_18	Proteobacteria	1.94037	MerA
KW1-S15_162	KW1-S15_162_cg186_2	Actinobacteriota	0.287102	MerA
A5-S03_71	A5-S03_71_cg197_3	Methylomirabilota	1.23708	MerA
KW1-S05_45	KW1-S05_45_cg89_13	Methylomirabilota	5.15719	MerA
KW1-S05_127	KW1-S05_127_cg34_9	Desulfobacterota_B	0.923471	MerA
KW1-S08_268	KW1-S08_268_cg63_3	Tectomicrobia	0.926898	MerA
KW1-S08_28	KW1-S08_28_cg312_2	Poribacteria	0.179045	MerA
KW1-S08_280	KW1-S08_280_cg420_2	Myxococcota_A	0.242426	MerA
KW1-S15_197	KW1-S15_197_cg304_3	Acidobacteriota	0.464667	MerA
KW1-S08_198	KW1-S08_198_cg64_28	Proteobacteria	0.388911	MerA
KW1-S21_196	KW1-S21_196_cg315_2	Acidobacteriota	0.480651	MerA
KW1-S08_227	KW1-S08_227_cg233_4	Planctomycetota	0.436715	MerA
A5-S04_187	A5-S04_187_cg40_14	Proteobacteria	0.311532	MerA
KW1-S05_77	KW1-S05_77_cg337_7	Proteobacteria	0.200084	MerA
KW1-S05_108	KW1-S05_108_cg62_5	Chloroflexota	0.277928	MerA
KW1-S08_133	KW1-S08_133_cg35_26	Bacteroidota	0.370034	MerA
A5-S04_105	A5-S04_105_cg192_2	Proteobacteria	0.196606	MerA
A5-S04_105	A5-S04_105_cg301_1	Proteobacteria	0.196606	MerA
KW1-S21_260	KW1-S21_260_cg381_5	Proteobacteria	0.243632	MerB
A5-S03_33	A5-S03_33_cg97_1	Proteobacteria	0.212222	MerB
KW1-S21_141	KW1-S21_141_cg20_39	Proteobacteria	0.655117	MerB
KW1-S11_124	KW1-S11_124_cg271_6	Proteobacteria	0.189548	MerB
KW1-S11_145	KW1-S11_145_cg333_7	Proteobacteria	0.172072	MerB
A5-S04_18	A5-S04_18_cg320_5	Acidobacteriota	0.199671	MerB
KW1-S15_215	KW1-S15_215_cg143_1	Chloroflexota	0.125079	MerB
KW1-S11_24	KW1-S11_24_cg502_1	SAR324	0.305641	MerB
KW1-S11_146	KW1-S11_146_cg5_8	Proteobacteria	2.72915	MerB
A5-S03_30	A5-S03_30_cg249_2	Actinobacteriota	2.32073	MerB
KW1-S05_108	KW1-S05_108_cg78_2	Chloroflexota	0.277928	MerB
KW1-S11_87	KW1-S11_87_cg131_2	Gemmatimonadota	0.335534	MerB
KW1-S05_82	KW1-S05_82_cg165_19	Proteobacteria	1.94037	MerB
KW1-S05_53	KW1-S05_53_cg200_2	Proteobacteria	0.162283	MerB
KW1-S11_179	KW1-S11_179_cg109_7	Actinobacteriota	0.321392	MerB
KW1-S08_213	KW1-S08_213_cg177_1	Actinobacteriota	0.241876	MerB
KW1-S15_187	KW1-S15_187_cg304_6	Myxococcota_A	0.320335	MerB
A5-S04_77	A5-S04_77_cg313_6	SAR324	0.0722109	MerB
A5-S04_18	A5-S04_18_cg136_3	Acidobacteriota	0.199671	MerB
KW1-S15_114	KW1-S15_114_cg140_10	Planctomycetota	0.151524	MerB
KW1-S08_229	KW1-S08_229_cg112_8	SAR324	0.0711253	MerB
KW1-S21_144	KW1-S21_144_cg47_6	SAR324	0.0755864	MerB
KW1-S11_15	KW1-S11_15_cg109_5	SAR324	0.0761384	MerB
A5-S03_18	A5-S03_18_cg191_6	Myxococcota_A	0.26054	MerB
A5-S03_23	A5-S03_23_cg416_6	SAR324	0.0740325	MerB
KW1-S11_157	KW1-S11_157_cg25_3	Thermoproteota	0.22156	MerB
KW1-S11_157	KW1-S11_157_cg45_4	Thermoproteota	0.22156	MerB
KW1-S15_227	KW1-S15_227_cg14_3	Thermoproteota	0.207154	MerB
KW1-S15_227	KW1-S15_227_cg18_3	Thermoproteota	0.207154	MerB
KW1-S15_215	KW1-S15_215_cg230_2	Chloroflexota	0.125079	MnxG
KW1-S15_218	KW1-S15_218_cg426_8	Nitrospirota	0.254123	MnxG
KW1-S15_218	KW1-S15_218_cg434_8	Nitrospirota	0.254123	MnxG
KW1-S08_122	KW1-S08_122_cg199_1	Nitrospirota	1.46257	MnxG
KW1-S08_122	KW1-S08_122_cg216_2	Nitrospirota	1.46257	MnxG
KW1-S11_99	KW1-S11_99_cg113_6	Proteobacteria	0.14449	MnxG
KW1-S11_99	KW1-S11_99_cg263_3	Proteobacteria	0.14449	MnxG
KW1-S11_99	KW1-S11_99_cg332_7	Proteobacteria	0.14449	MnxG
KW1-S11_99	KW1-S11_99_cg340_4	Proteobacteria	0.14449	MnxG
A5-S04_95	A5-S04_95_cg264_1	Chloroflexota	0.248934	MnxG
KW1-S08_17	KW1-S08_17_cg66_4	Proteobacteria	0.159165	MnxG
KW1-S08_17	KW1-S08_17_cg97_5	Proteobacteria	0.159165	MnxG
KW1-S08_17	KW1-S08_17_cg193_1	Proteobacteria	0.159165	MnxG
KW1-S08_17	KW1-S08_17_cg385_5	Proteobacteria	0.159165	MnxG
KW1-S08_17	KW1-S08_17_cg406_8	Proteobacteria	0.159165	MnxG
KW1-S08_17	KW1-S08_17_cg410_1	Proteobacteria	0.159165	MnxG
A5-S04_187	A5-S04_187_cg174_2	Proteobacteria	0.311532	MoxA
KW1-S08_198	KW1-S08_198_cg106_6	Proteobacteria	0.388911	MoxA
KW1-S08_89	KW1-S08_89_cg216_6	Proteobacteria	0.256331	MoxA
KW1-S05_58	KW1-S05_58_cg137_2	Proteobacteria	0.230811	MoxA
KW1-S08_174	KW1-S08_174_cg309_5	Acidobacteriota	0.0920893	MoxA
KW1-S15_188	KW1-S15_188_cg132_14	Tectomicrobia	0.836043	MoxA
KW1-S21_141	KW1-S21_141_cg511_4	Proteobacteria	0.655117	MoxA
A5-S03_147	A5-S03_147_cg135_2	Actinobacteriota	0.314261	MoxA
KW1-S11_65	KW1-S11_65_cg96_2	Bacteroidota	0.16187	MoxA
KW1-S11_145	KW1-S11_145_cg210_7	Proteobacteria	0.172072	MoxA
KW1-S21_138	KW1-S21_138_cg362_2	Proteobacteria	0.53895	MoxA
A5-S03_68	A5-S03_68_cg37_2	Proteobacteria	4.44053	MoxA
KW1-S05_141	KW1-S05_141_cg308_1	SAR324	0.0766223	MoxA
KW1-S15_126	KW1-S15_126_cg69_5	Desulfobacterota_B	0.830951	MoxA
KW1-S08_200	KW1-S08_200_cg115_1	Planctomycetota	0.292583	MoxA
KW1-S21_32	KW1-S21_32_cg62_15	Gemmatimonadota	0.352226	MoxA
KW1-S21_32	KW1-S21_32_cg113_26	Gemmatimonadota	0.352226	MoxA
KW1-S08_222	KW1-S08_222_cg5_5	Bacteroidota	0.150504	MoxA
A5-S03_121	A5-S03_121_cg364_2	Planctomycetota	0.255972	MoxA
KW1-S08_155	KW1-S08_155_cg359_5	Proteobacteria	6.14991	MoxA
KW1-S15_31	KW1-S15_31_cg57_4	Planctomycetota	0.283035	MoxA
KW1-S15_2	KW1-S15_2_cg230_1	Bacteroidota	0.258817	MoxA
A5-S03_100	A5-S03_100_cg325_5	Proteobacteria	0.520848	MoxA
KW1-S21_6	KW1-S21_6_cg353_3	Desulfobacterota_B	0.807536	MoxA
KW1-S05_59	KW1-S05_59_cg104_6	Actinobacteriota	0.267225	MoxA
A5-S04_226	A5-S04_226_cg49_4	Actinobacteriota	0.272323	MoxA
KW1-S11_42	KW1-S11_42_cg20_5	Actinobacteriota	0.327663	MoxA
KW1-S11_18	KW1-S11_18_cg221_11	Proteobacteria	4.1912	MoxA
KW1-S08_12	KW1-S08_12_cg209_6	Proteobacteria	0.44677	MoxA
KW1-S11_156	KW1-S11_156_cg188_1	Acidobacteriota	0.230362	MoxA
KW1-S08_17	KW1-S08_17_cg100_2	Proteobacteria	0.159165	MoxA
KW1-S08_17	KW1-S08_17_cg132_2	Proteobacteria	0.159165	MoxA
KW1-S21_174	KW1-S21_174_cg241_1	Planctomycetota	0.300196	MoxA
KW1-S11_180	KW1-S11_180_cg473_1	Acidobacteriota	0.421277	MoxA
A5-S03_93	A5-S03_93_cg423_6	Acidobacteriota	0.44184	MoxA
A5-S03_71	A5-S03_71_cg202_22	Methylomirabilota	1.23708	MoxA
KW1-S05_45	KW1-S05_45_cg56_5	Methylomirabilota	5.15719	MoxA
A5-S04_112	A5-S04_112_cg28_24	Gemmatimonadota	0.186611	MoxA
KW1-S11_157	KW1-S11_157_cg1_5	Thermoproteota	0.22156	MoxA
KW1-S08_122	KW1-S08_122_cg31_2	Nitrospirota	1.46257	MoxA
KW1-S15_112	KW1-S15_112_cg37_1	Latescibacterota	0.195471	MoxA
KW1-S08_208	KW1-S08_208_cg108_3	Thermoproteota	0.213036	MoxA
KW1-S21_123	KW1-S21_123_cg38_15	Gemmatimonadota	0.183672	MoxA
KW1-S08_28	KW1-S08_28_cg517_5	Poribacteria	0.179045	MoxA
KW1-S15_197	KW1-S15_197_cg283_4	Acidobacteriota	0.464667	MoxA
KW1-S05_108	KW1-S05_108_cg255_2	Chloroflexota	0.277928	MoxA
KW1-S08_24	KW1-S08_24_cg489_6	Verrucomicrobiota	0.150204	MoxA
KW1-S21_196	KW1-S21_196_cg93_4	Acidobacteriota	0.480651	MoxA
KW1-S15_227	KW1-S15_227_cg5_7	Thermoproteota	0.207154	MoxA
KW1-S08_227	KW1-S08_227_cg427_14	Planctomycetota	0.436715	MtrC
KW1-S15_144	KW1-S15_144_cg119_3	Thermoproteota	0.670467	Ndh2
KW1-S21_32	KW1-S21_32_cg73_4	Gemmatimonadota	0.352226	Ndh2
KW1-S05_43	KW1-S05_43_cg454_4	Myxococcota_A	0.235257	Ndh2
KW1-S08_133	KW1-S08_133_cg86_105	Bacteroidota	0.370034	Ndh2
KW1-S08_133	KW1-S08_133_cg12_5	Bacteroidota	0.370034	Ndh2
KW1-S15_115	KW1-S15_115_cg97_5	Krumholzibacteriota	0.188126	Ndh2
KW1-S08_192	KW1-S08_192_cg285_9	Desulfobacterota_B	0.271533	Ndh2
KW1-S15_41	KW1-S15_41_cg22_5	Myxococcota_A	0.212412	Ndh2
KW1-S21_196	KW1-S21_196_cg12_4	Acidobacteriota	0.480651	Ndh2
KW1-S08_46	KW1-S08_46_cg205_1	Proteobacteria	0.135284	Ndh2
KW1-S11_146	KW1-S11_146_cg196_4	Proteobacteria	2.72915	Ndh2
KW1-S11_146	KW1-S11_146_cg106_1	Proteobacteria	2.72915	Ndh2
A5-S03_30	A5-S03_30_cg94_3	Actinobacteriota	2.32073	Ndh2
A5-S04_200	A5-S04_200_cg56_2	Proteobacteria	0.945032	Ndh2
KW1-S11_190	KW1-S11_190_cg147_3	Gemmatimonadota	0.312577	Ndh2
KW1-S21_52	KW1-S21_52_cg386_1	Bacteroidota	0.154834	Ndh2
KW1-S21_52	KW1-S21_52_cg310_4	Bacteroidota	0.154834	Ndh2
KW1-S21_52	KW1-S21_52_cg305_5	Bacteroidota	0.154834	Ndh2
KW1-S08_222	KW1-S08_222_cg359_2	Bacteroidota	0.150504	Ndh2
KW1-S05_112	KW1-S05_112_cg128_5	Chloroflexota	0.3109	Ndh2
KW1-S08_242	KW1-S08_242_cg430_1	Bacteroidota	0.151103	Ndh2
KW1-S08_242	KW1-S08_242_cg73_1	Bacteroidota	0.151103	Ndh2
KW1-S08_242	KW1-S08_242_cg475_2	Bacteroidota	0.151103	Ndh2
KW1-S08_233	KW1-S08_233_cg224_4	Chloroflexota	0.104121	Ndh2
KW1-S15_2	KW1-S15_2_cg126_2	Bacteroidota	0.258817	Ndh2
KW1-S08_121	KW1-S08_121_cg175_4	Thermoproteota	0.513134	Ndh2
KW1-S08_121	KW1-S08_121_cg69_1	Thermoproteota	0.513134	Ndh2
KW1-S21_174	KW1-S21_174_cg11_1	Planctomycetota	0.300196	Ndh2
KW1-S21_27	KW1-S21_27_cg304_2	Proteobacteria	0.145856	Ndh2
KW1-S21_27	KW1-S21_27_cg585_3	Proteobacteria	0.145856	Ndh2
KW1-S15_23	KW1-S15_23_cg152_5	Proteobacteria	0.188994	Ndh2
KW1-S15_23	KW1-S15_23_cg157_1	Proteobacteria	0.188994	Ndh2
KW1-S15_23	KW1-S15_23_cg6_1	Proteobacteria	0.188994	Ndh2
KW1-S15_23	KW1-S15_23_cg140_4	Proteobacteria	0.188994	Ndh2
KW1-S08_226	KW1-S08_226_cg234_2	Desulfobacterota_D	0.402511	Ndh2
KW1-S08_226	KW1-S08_226_cg169_4	Desulfobacterota_D	0.402511	Ndh2
KW1-S21_189	KW1-S21_189_cg134_4	Proteobacteria	0.150738	Ndh2
KW1-S15_279	KW1-S15_279_cg102_3	Acidobacteriota	0.258527	Ndh2
KW1-S15_187	KW1-S15_187_cg24_4	Myxococcota_A	0.320335	Ndh2
KW1-S15_187	KW1-S15_187_cg104_7	Myxococcota_A	0.320335	Ndh2
KW1-S08_17	KW1-S08_17_cg78_3	Proteobacteria	0.159165	Ndh2
A5-S04_70	A5-S04_70_cg424_2	Bacteroidota	0.148821	Ndh2
A5-S04_70	A5-S04_70_cg406_3	Bacteroidota	0.148821	Ndh2
KW1-S15_137	KW1-S15_137_cg290_3	Proteobacteria	0.217596	Ndh2
KW1-S21_6	KW1-S21_6_cg38_5	Desulfobacterota_B	0.807536	Ndh2
KW1-S08_28	KW1-S08_28_cg621_1	Poribacteria	0.179045	Ndh2
KW1-S05_124	KW1-S05_124_cg472_4	SAR324	0.294256	Ndh2
KW1-S11_109	KW1-S11_109_cg58_4	Desulfobacterota_D	0.412979	Ndh2
KW1-S11_109	KW1-S11_109_cg169_6	Desulfobacterota_D	0.412979	Ndh2
KW1-S15_266	KW1-S15_266_cg13_8	Desulfobacterota_D	0.435316	Ndh2
KW1-S15_266	KW1-S15_266_cg177_1	Desulfobacterota_D	0.435316	Ndh2
KW1-S11_157	KW1-S11_157_cg118_3	Thermoproteota	0.22156	Ndh2
KW1-S11_65	KW1-S11_65_cg208_6	Bacteroidota	0.16187	Ndh2
A5-S03_121	A5-S03_121_cg263_1	Planctomycetota	0.255972	Ndh2
A5-S04_131	A5-S04_131_cg245_2	Planctomycetota	0.265483	Ndh2
A5-S04_22	A5-S04_22_cg134_4	Desulfobacterota_D	0.402884	Ndh2
A5-S04_22	A5-S04_22_cg41_13	Desulfobacterota_D	0.402884	Ndh2
KW1-S15_293	KW1-S15_293_cg232_3	Proteobacteria	2.56368	Ndh2
A5-S04_79	A5-S04_79_cg140_3	Proteobacteria	0.318608	Ndh2
KW1-S21_271	KW1-S21_271_cg181_3	Desulfobacterota_D	0.400053	Ndh2
KW1-S21_271	KW1-S21_271_cg216_7	Desulfobacterota_D	0.400053	Ndh2
KW1-S05_82	KW1-S05_82_cg131_2	Proteobacteria	1.94037	Ndh2
KW1-S05_82	KW1-S05_82_cg186_6	Proteobacteria	1.94037	Ndh2
KW1-S05_126	KW1-S05_126_cg125_2	Planctomycetota	0.311407	Ndh2
KW1-S08_280	KW1-S08_280_cg56_9	Myxococcota_A	0.242426	Ndh2
KW1-S15_162	KW1-S15_162_cg281_3	Actinobacteriota	0.287102	Ndh2
A5-S03_4	A5-S03_4_cg135_6	Desulfobacterota_D	0.413397	Ndh2
A5-S03_4	A5-S03_4_cg74_1	Desulfobacterota_D	0.413397	Ndh2
A5-S04_119	A5-S04_119_cg293_4	Desulfobacterota_B	0.929779	Ndh2
A5-S04_119	A5-S04_119_cg465_5	Desulfobacterota_B	0.929779	Ndh2
KW1-S05_127	KW1-S05_127_cg436_6	Desulfobacterota_B	0.923471	Ndh2
KW1-S05_127	KW1-S05_127_cg515_5	Desulfobacterota_B	0.923471	Ndh2
KW1-S15_126	KW1-S15_126_cg297_4	Desulfobacterota_B	0.830951	Ndh2
A5-S04_114	A5-S04_114_cg54_1	Proteobacteria	0.645046	Ndh2
KW1-S21_193	KW1-S21_193_cg1_6	Gemmatimonadota	0.630529	Ndh2
KW1-S21_193	KW1-S21_193_cg316_1	Gemmatimonadota	0.630529	Ndh2
KW1-S15_197	KW1-S15_197_cg251_3	Acidobacteriota	0.464667	Ndh2
KW1-S15_197	KW1-S15_197_cg42_1	Acidobacteriota	0.464667	Ndh2
KW1-S15_197	KW1-S15_197_cg270_3	Acidobacteriota	0.464667	Ndh2
KW1-S11_145	KW1-S11_145_cg237_6	Proteobacteria	0.172072	Ndh2
KW1-S05_110	KW1-S05_110_cg101_16	Proteobacteria	0.213012	Ndh2
KW1-S05_108	KW1-S05_108_cg117_7	Chloroflexota	0.277928	Ndh2
KW1-S08_123	KW1-S08_123_cg100_5	Thermoproteota	6.20255	Ndh2
KW1-S11_120	KW1-S11_120_cg81_20	Proteobacteria	0.346239	Ndh2
KW1-S08_200	KW1-S08_200_cg79_2	Planctomycetota	0.292583	Ndh2
KW1-S05_148	KW1-S05_148_cg111_4	Desulfobacterota_D	0.425532	Ndh2
KW1-S05_148	KW1-S05_148_cg43_2	Desulfobacterota_D	0.425532	Ndh2
KW1-S08_236	KW1-S08_236_cg316_7	Bacteroidota	0.220493	Ndh2
KW1-S08_236	KW1-S08_236_cg416_6	Bacteroidota	0.220493	Ndh2
A5-S03_104	A5-S03_104_cg339_7	Desulfobacterota_B	0.96419	Ndh2
KW1-S05_58	KW1-S05_58_cg163_4	Proteobacteria	0.230811	Ndh2
KW1-S11_24	KW1-S11_24_cg210_2	SAR324	0.305641	Ndh2
A5-S03_71	A5-S03_71_cg115_8	Methylomirabilota	1.23708	Ndh2
A5-S03_71	A5-S03_71_cg195_6	Methylomirabilota	1.23708	Ndh2
KW1-S11_87	KW1-S11_87_cg176_12	Gemmatimonadota	0.335534	Ndh2
KW1-S15_31	KW1-S15_31_cg169_2	Planctomycetota	0.283035	Ndh2
KW1-S08_128	KW1-S08_128_cg263_1	Proteobacteria	0.997859	Ndh2
KW1-S11_163	KW1-S11_163_cg138_6	Planctomycetota	0.306986	Ndh2
KW1-S05_81	KW1-S05_81_cg39_2	Planctomycetota	0.782254	Ndh2
KW1-S11_156	KW1-S11_156_cg8_19	Acidobacteriota	0.230362	Ndh2
KW1-S05_45	KW1-S05_45_cg89_4	Methylomirabilota	5.15719	Ndh2
KW1-S21_138	KW1-S21_138_cg6_2	Proteobacteria	0.53895	Ndh2
KW1-S15_267	KW1-S15_267_cg244_7	Myxococcota	0.183219	NemA
A5-S03_33	A5-S03_33_cg154_1	Proteobacteria	0.212222	NemA
KW1-S11_124	KW1-S11_124_cg225_1	Proteobacteria	0.189548	NemA
KW1-S15_23	KW1-S15_23_cg138_1	Proteobacteria	0.188994	NemA
KW1-S15_234	KW1-S15_234_cg94_3	Proteobacteria	0.22896	NemA
KW1-S15_72	KW1-S15_72_cg9_8	Proteobacteria	0.309812	NemA
KW1-S15_72	KW1-S15_72_cg346_3	Proteobacteria	0.309812	NemA
KW1-S15_132	KW1-S15_132_cg434_3	Proteobacteria	0.139504	NemA
KW1-S21_189	KW1-S21_189_cg827_1	Proteobacteria	0.150738	NemA
KW1-S15_137	KW1-S15_137_cg577_4	Proteobacteria	0.217596	NemA
KW1-S05_77	KW1-S05_77_cg357_1	Proteobacteria	0.200084	NemA
KW1-S08_62	KW1-S08_62_cg157_1	Proteobacteria	0.217866	NemA
KW1-S21_168	KW1-S21_168_cg443_14	Tectomicrobia	0.197765	NemA
KW1-S11_99	KW1-S11_99_cg339_3	Proteobacteria	0.14449	NemA
KW1-S08_17	KW1-S08_17_cg387_2	Proteobacteria	0.159165	NemA
KW1-S05_45	KW1-S05_45_cg74_2	Methylomirabilota	5.15719	NemA
KW1-S15_187	KW1-S15_187_cg485_4	Myxococcota_A	0.320335	NemA
KW1-S21_141	KW1-S21_141_cg224_8	Proteobacteria	0.655117	NemA
KW1-S21_141	KW1-S21_141_cg391_1	Proteobacteria	0.655117	NemA
KW1-S15_97	KW1-S15_97_cg495_1	Planctomycetota	0.0465523	NemA
KW1-S15_98	KW1-S15_98_cg56_5	Proteobacteria	0.307551	NemA
KW1-S15_98	KW1-S15_98_cg361_6	Proteobacteria	0.307551	NemA
KW1-S11_146	KW1-S11_146_cg131_7	Proteobacteria	2.72915	NemA
A5-S04_33	A5-S04_33_cg140_5	Proteobacteria	0.31651	NemA
A5-S04_33	A5-S04_33_cg420_4	Proteobacteria	0.31651	NemA
KW1-S05_85	KW1-S05_85_cg118_5	Proteobacteria	0.349194	NemA
KW1-S05_85	KW1-S05_85_cg210_3	Proteobacteria	0.349194	NemA
A5-S03_156	A5-S03_156_cg474_3	Proteobacteria	0.294276	NemA
KW1-S05_108	KW1-S05_108_cg26_6	Chloroflexota	0.277928	NemA
KW1-S11_42	KW1-S11_42_cg227_3	Actinobacteriota	0.327663	NemA
A5-S03_18	A5-S03_18_cg246_3	Myxococcota_A	0.26054	NemA
KW1-S08_89	KW1-S08_89_cg111_3	Proteobacteria	0.256331	NemA
KW1-S21_115	KW1-S21_115_cg375_3	Proteobacteria	0.395453	NemA
KW1-S21_115	KW1-S21_115_cg436_6	Proteobacteria	0.395453	NemA
KW1-S11_18	KW1-S11_18_cg149_2	Proteobacteria	4.1912	NemA
KW1-S08_12	KW1-S08_12_cg30_9	Proteobacteria	0.44677	NemA
KW1-S08_12	KW1-S08_12_cg363_6	Proteobacteria	0.44677	NemA
A5-S04_77	A5-S04_77_cg92_13	SAR324	0.0722109	NemA
KW1-S21_141	KW1-S21_141_cg233_7	Proteobacteria	0.655117	NemA
KW1-S15_23	KW1-S15_23_cg138_2	Proteobacteria	0.188994	NemA
KW1-S05_141	KW1-S05_141_cg1_2	SAR324	0.0766223	NemA
KW1-S11_176	KW1-S11_176_cg204_3	Proteobacteria	0.490317	NemA
KW1-S15_218	KW1-S15_218_cg50_3	Nitrospirota	0.254123	NemA
KW1-S15_218	KW1-S15_218_cg400_1	Nitrospirota	0.254123	NemA
KW1-S15_98	KW1-S15_98_cg114_4	Proteobacteria	0.307551	NemA
KW1-S08_229	KW1-S08_229_cg197_38	SAR324	0.0711253	NemA
KW1-S21_144	KW1-S21_144_cg248_26	SAR324	0.0755864	NemA
KW1-S11_99	KW1-S11_99_cg14_7	Proteobacteria	0.14449	NemA
KW1-S11_15	KW1-S11_15_cg242_4	SAR324	0.0761384	NemA
KW1-S05_85	KW1-S05_85_cg317_1	Proteobacteria	0.349194	NemA
A5-S03_156	A5-S03_156_cg288_5	Proteobacteria	0.294276	NemA
KW1-S21_115	KW1-S21_115_cg501_5	Proteobacteria	0.395453	NemA
KW1-S15_117	KW1-S15_117_cg247_5	SAR324	0.0780885	NemA
A5-S03_23	A5-S03_23_cg372_6	SAR324	0.0740325	NemA
KW1-S08_12	KW1-S08_12_cg177_5	Proteobacteria	0.44677	NemA
KW1-S08_17	KW1-S08_17_cg203_4	Proteobacteria	0.159165	NemA
KW1-S15_132	KW1-S15_132_cg635_7	Proteobacteria	0.139504	PcoA
KW1-S21_189	KW1-S21_189_cg577_1	Proteobacteria	0.150738	PcoA
KW1-S08_198	KW1-S08_198_cg188_2	Proteobacteria	0.388911	PcoA
KW1-S08_198	KW1-S08_198_cg204_6	Proteobacteria	0.388911	PcoA
KW1-S11_81	KW1-S11_81_cg95_20	Proteobacteria	0.521557	PcoA
KW1-S15_72	KW1-S15_72_cg148_7	Proteobacteria	0.309812	PcoA
A5-S03_4	A5-S03_4_cg18_15	Desulfobacterota_D	0.413397	PcoA
KW1-S21_271	KW1-S21_271_cg87_8	Desulfobacterota_D	0.400053	PcoA
KW1-S15_16	KW1-S15_16_cg169_8	Proteobacteria	0.483536	PcoA
KW1-S15_266	KW1-S15_266_cg126_2	Desulfobacterota_D	0.435316	PcoA
A5-S04_22	A5-S04_22_cg118_1	Desulfobacterota_D	0.402884	PcoA
A5-S04_187	A5-S04_187_cg234_10	Proteobacteria	0.311532	PcoA
A5-S04_220	A5-S04_220_cg59_1	Proteobacteria	0.247001	PcoA
KW1-S21_141	KW1-S21_141_cg40_6	Proteobacteria	0.655117	PcoA
A5-S04_112	A5-S04_112_cg194_4	Gemmatimonadota	0.186611	PcoA
KW1-S15_114	KW1-S15_114_cg31_4	Planctomycetota	0.151524	PcoA
KW1-S15_14	KW1-S15_14_cg141_1	Planctomycetota	0.207537	PcoA
KW1-S15_14	KW1-S15_14_cg412_2	Planctomycetota	0.207537	PcoA
KW1-S21_189	KW1-S21_189_cg68_6	Proteobacteria	0.150738	PcoA
KW1-S15_137	KW1-S15_137_cg362_8	Proteobacteria	0.217596	PcoA
KW1-S11_24	KW1-S11_24_cg222_2	SAR324	0.305641	PcoA
KW1-S11_125	KW1-S11_125_cg85_4	Proteobacteria	0.27856	PcoA
KW1-S21_123	KW1-S21_123_cg172_2	Gemmatimonadota	0.183672	PcoA
A5-S04_114	A5-S04_114_cg64_5	Proteobacteria	0.645046	PcoA
KW1-S15_96	KW1-S15_96_cg418_1	Proteobacteria	0.21192	PcoA
KW1-S21_82	KW1-S21_82_cg163_5	Proteobacteria	0.247573	PcoA
KW1-S21_82	KW1-S21_82_cg163_6	Proteobacteria	0.247573	PcoA
KW1-S08_133	KW1-S08_133_cg44_4	Bacteroidota	0.370034	PcoA
KW1-S21_82	KW1-S21_82_cg134_6	Proteobacteria	0.247573	PcoA
A5-S03_4	A5-S03_4_cg18_16	Desulfobacterota_D	0.413397	PcoA
KW1-S21_271	KW1-S21_271_cg87_7	Desulfobacterota_D	0.400053	PcoA
KW1-S15_266	KW1-S15_266_cg126_3	Desulfobacterota_D	0.435316	PcoA
A5-S04_112	A5-S04_112_cg44_3	Gemmatimonadota	0.186611	Sulfocyanin
KW1-S21_123	KW1-S21_123_cg95_7	Gemmatimonadota	0.183672	Sulfocyanin

## Sheet: Table S8
Category	Query id	Function annotation
iron oxidation	A5-S03_93_cg510_2	Cyc2
iron oxidation	A5-S03_93_cg3_1	Cyc2
iron oxidation	KW1-S11_190_cg155_6	Cyc2
iron oxidation	KW1-S15_279_cg253_2	Cyc2
iron oxidation	KW1-S15_114_cg191_11	Cyc2
iron oxidation	KW1-S11_180_cg57_4	Cyc2
iron oxidation	KW1-S15_197_cg412_10	Cyc2
iron oxidation	A5-S04_112_cg44_3	Sulfocyanin
iron oxidation	KW1-S21_123_cg95_7	Sulfocyanin
iron reduction	KW1-S08_227_cg427_14	MtrC
iron reduction	KW1-S15_144_cg119_3	Ndh2
iron reduction	KW1-S21_32_cg73_4	Ndh2
iron reduction	KW1-S05_43_cg454_4	Ndh2
iron reduction	KW1-S08_133_cg86_105	Ndh2
iron reduction	KW1-S08_133_cg12_5	Ndh2
iron reduction	KW1-S15_115_cg97_5	Ndh2
iron reduction	KW1-S08_192_cg285_9	Ndh2
iron reduction	KW1-S15_41_cg22_5	Ndh2
iron reduction	KW1-S21_196_cg12_4	Ndh2
iron reduction	KW1-S08_46_cg205_1	Ndh2
iron reduction	KW1-S11_146_cg196_4	Ndh2
iron reduction	KW1-S11_146_cg106_1	Ndh2
iron reduction	A5-S03_30_cg94_3	Ndh2
iron reduction	A5-S04_200_cg56_2	Ndh2
iron reduction	KW1-S11_190_cg147_3	Ndh2
iron reduction	KW1-S21_52_cg386_1	Ndh2
iron reduction	KW1-S21_52_cg310_4	Ndh2
iron reduction	KW1-S21_52_cg305_5	Ndh2
iron reduction	KW1-S08_222_cg359_2	Ndh2
iron reduction	KW1-S05_112_cg128_5	Ndh2
iron reduction	KW1-S08_242_cg430_1	Ndh2
iron reduction	KW1-S08_242_cg73_1	Ndh2
iron reduction	KW1-S08_242_cg475_2	Ndh2
iron reduction	KW1-S08_233_cg224_4	Ndh2
iron reduction	KW1-S15_2_cg126_2	Ndh2
iron reduction	KW1-S08_121_cg175_4	Ndh2
iron reduction	KW1-S08_121_cg69_1	Ndh2
iron reduction	KW1-S21_174_cg11_1	Ndh2
iron reduction	KW1-S21_27_cg304_2	Ndh2
iron reduction	KW1-S21_27_cg585_3	Ndh2
iron reduction	KW1-S15_23_cg152_5	Ndh2
iron reduction	KW1-S15_23_cg157_1	Ndh2
iron reduction	KW1-S15_23_cg6_1	Ndh2
iron reduction	KW1-S15_23_cg140_4	Ndh2
iron reduction	KW1-S08_226_cg234_2	Ndh2
iron reduction	KW1-S08_226_cg169_4	Ndh2
iron reduction	KW1-S21_189_cg134_4	Ndh2
iron reduction	KW1-S15_279_cg102_3	Ndh2
iron reduction	KW1-S15_187_cg24_4	Ndh2
iron reduction	KW1-S15_187_cg104_7	Ndh2
iron reduction	KW1-S08_17_cg78_3	Ndh2
iron reduction	A5-S04_70_cg424_2	Ndh2
iron reduction	A5-S04_70_cg406_3	Ndh2
iron reduction	KW1-S15_137_cg290_3	Ndh2
iron reduction	KW1-S21_6_cg38_5	Ndh2
iron reduction	KW1-S08_28_cg621_1	Ndh2
iron reduction	KW1-S05_124_cg472_4	Ndh2
iron reduction	KW1-S11_109_cg58_4	Ndh2
iron reduction	KW1-S11_109_cg169_6	Ndh2
iron reduction	KW1-S15_266_cg13_8	Ndh2
iron reduction	KW1-S15_266_cg177_1	Ndh2
iron reduction	KW1-S11_157_cg118_3	Ndh2
iron reduction	KW1-S11_65_cg208_6	Ndh2
iron reduction	A5-S03_121_cg263_1	Ndh2
iron reduction	A5-S04_131_cg245_2	Ndh2
iron reduction	A5-S04_22_cg134_4	Ndh2
iron reduction	A5-S04_22_cg41_13	Ndh2
iron reduction	KW1-S15_293_cg232_3	Ndh2
iron reduction	A5-S04_79_cg140_3	Ndh2
iron reduction	KW1-S21_271_cg181_3	Ndh2
iron reduction	KW1-S21_271_cg216_7	Ndh2
iron reduction	KW1-S05_82_cg131_2	Ndh2
iron reduction	KW1-S05_82_cg186_6	Ndh2
iron reduction	KW1-S05_126_cg125_2	Ndh2
iron reduction	KW1-S08_280_cg56_9	Ndh2
iron reduction	KW1-S15_162_cg281_3	Ndh2
iron reduction	A5-S03_4_cg135_6	Ndh2
iron reduction	A5-S03_4_cg74_1	Ndh2
iron reduction	A5-S04_119_cg293_4	Ndh2
iron reduction	A5-S04_119_cg465_5	Ndh2
iron reduction	KW1-S05_127_cg436_6	Ndh2
iron reduction	KW1-S05_127_cg515_5	Ndh2
iron reduction	KW1-S15_126_cg297_4	Ndh2
iron reduction	A5-S04_114_cg54_1	Ndh2
iron reduction	KW1-S21_193_cg1_6	Ndh2
iron reduction	KW1-S21_193_cg316_1	Ndh2
iron reduction	KW1-S15_197_cg251_3	Ndh2
iron reduction	KW1-S15_197_cg42_1	Ndh2
iron reduction	KW1-S15_197_cg270_3	Ndh2
iron reduction	KW1-S11_145_cg237_6	Ndh2
iron reduction	KW1-S05_110_cg101_16	Ndh2
iron reduction	KW1-S05_108_cg117_7	Ndh2
iron reduction	KW1-S08_123_cg100_5	Ndh2
iron reduction	KW1-S11_120_cg81_20	Ndh2
iron reduction	KW1-S08_200_cg79_2	Ndh2
iron reduction	KW1-S05_148_cg111_4	Ndh2
iron reduction	KW1-S05_148_cg43_2	Ndh2
iron reduction	KW1-S08_236_cg316_7	Ndh2
iron reduction	KW1-S08_236_cg416_6	Ndh2
iron reduction	A5-S03_104_cg339_7	Ndh2
iron reduction	KW1-S05_58_cg163_4	Ndh2
iron reduction	KW1-S11_24_cg210_2	Ndh2
iron reduction	A5-S03_71_cg115_8	Ndh2
iron reduction	A5-S03_71_cg195_6	Ndh2
iron reduction	KW1-S11_87_cg176_12	Ndh2
iron reduction	KW1-S15_31_cg169_2	Ndh2
iron reduction	KW1-S08_128_cg263_1	Ndh2
iron reduction	KW1-S11_163_cg138_6	Ndh2
iron reduction	KW1-S05_81_cg39_2	Ndh2
iron reduction	KW1-S11_156_cg8_19	Ndh2
iron reduction	KW1-S05_45_cg89_4	Ndh2
iron reduction	KW1-S21_138_cg6_2	Ndh2
iron reduction	A5-S03_68_cg494_3	CymA
iron reduction	KW1-S05_43_cg453_4	DmkA
iron reduction	KW1-S21_144_cg215_13	DmkA
iron reduction	KW1-S08_24_cg667_6	DmkA
iron reduction	KW1-S15_41_cg340_1	DmkA
iron reduction	KW1-S15_41_cg417_1	DmkA
iron reduction	A5-S03_30_cg323_5	DmkA
iron reduction	A5-S04_136_cg178_4	DmkA
iron reduction	A5-S03_147_cg194_3	DmkA
iron reduction	KW1-S21_52_cg95_5	DmkA
iron reduction	KW1-S08_222_cg214_2	DmkA
iron reduction	KW1-S08_242_cg437_4	DmkA
iron reduction	KW1-S08_229_cg272_15	DmkA
iron reduction	KW1-S21_168_cg128_1	DmkA
iron reduction	KW1-S05_59_cg250_1	DmkA
iron reduction	A5-S04_70_cg267_3	DmkA
iron reduction	KW1-S08_30_cg168_2	DmkA
iron reduction	KW1-S11_65_cg173_5	DmkA
iron reduction	KW1-S11_42_cg6_3	DmkA
iron reduction	A5-S04_112_cg137_3	DmkA
iron reduction	KW1-S21_123_cg199_3	DmkA
iron reduction	KW1-S08_280_cg388_1	DmkA
iron reduction	KW1-S15_117_cg225_2	DmkA
iron reduction	A5-S04_119_cg284_2	DmkA
iron reduction	KW1-S05_127_cg292_2	DmkA
iron reduction	KW1-S11_15_cg378_15	DmkA
iron reduction	KW1-S05_108_cg225_14	DmkA
iron reduction	KW1-S08_236_cg225_1	DmkA
iron reduction	A5-S03_104_cg65_3	DmkA
iron reduction	A5-S04_75_cg128_11	DmkA
iron reduction	KW1-S15_267_cg326_5	DmkA
iron reduction	KW1-S08_213_cg278_2	DmkA
iron reduction	KW1-S11_24_cg60_8	DmkA
iron reduction	KW1-S15_306_cg203_3	DmkA
iron reduction	A5-S03_23_cg344_2	DmkA
iron reduction	A5-S04_77_cg384_14	DmkA
iron reduction	KW1-S05_141_cg404_5	DmkA
iron reduction	KW1-S21_73_cg175_1	DmkB
iron reduction	KW1-S21_73_cg27_1	DmkB
iron reduction	A5-S03_93_cg279_2	DmkB
iron reduction	A5-S03_93_cg542_5	DmkB
iron reduction	KW1-S08_208_cg25_7	DmkB
iron reduction	KW1-S15_144_cg50_4	DmkB
iron reduction	KW1-S15_144_cg33_1	DmkB
iron reduction	KW1-S15_144_cg7_25	DmkB
iron reduction	KW1-S21_32_cg171_20	DmkB
iron reduction	KW1-S21_32_cg208_12	DmkB
iron reduction	KW1-S05_43_cg313_5	DmkB
iron reduction	KW1-S05_43_cg90_9	DmkB
iron reduction	KW1-S08_133_cg125_47	DmkB
iron reduction	KW1-S08_133_cg16_48	DmkB
iron reduction	KW1-S15_115_cg233_6	DmkB
iron reduction	KW1-S15_115_cg172_12	DmkB
iron reduction	KW1-S08_192_cg291_4	DmkB
iron reduction	KW1-S08_192_cg251_5	DmkB
iron reduction	KW1-S21_144_cg145_4	DmkB
iron reduction	KW1-S21_144_cg163_3	DmkB
iron reduction	KW1-S15_135_cg322_3	DmkB
iron reduction	KW1-S15_135_cg362_2	DmkB
iron reduction	KW1-S08_24_cg279_2	DmkB
iron reduction	KW1-S08_24_cg705_1	DmkB
iron reduction	KW1-S15_41_cg285_3	DmkB
iron reduction	KW1-S15_41_cg279_3	DmkB
iron reduction	KW1-S21_196_cg366_8	DmkB
iron reduction	KW1-S21_196_cg48_11	DmkB
iron reduction	A5-S03_156_cg276_3	DmkB
iron reduction	A5-S03_156_cg490_4	DmkB
iron reduction	KW1-S15_14_cg159_5	DmkB
iron reduction	KW1-S11_146_cg191_4	DmkB
iron reduction	KW1-S15_8_cg395_2	DmkB
iron reduction	KW1-S11_103_cg13_3	DmkB
iron reduction	A5-S03_30_cg321_18	DmkB
iron reduction	KW1-S05_85_cg297_1	DmkB
iron reduction	KW1-S05_85_cg380_5	DmkB
iron reduction	KW1-S08_268_cg143_7	DmkB
iron reduction	KW1-S08_268_cg140_4	DmkB
iron reduction	A5-S04_200_cg65_3	DmkB
iron reduction	A5-S04_136_cg308_1	DmkB
iron reduction	A5-S04_136_cg384_6	DmkB
iron reduction	A5-S03_147_cg292_16	DmkB
iron reduction	KW1-S11_190_cg428_2	DmkB
iron reduction	KW1-S11_190_cg349_3	DmkB
iron reduction	KW1-S08_222_cg213_3	DmkB
iron reduction	KW1-S08_222_cg218_11	DmkB
iron reduction	KW1-S05_112_cg119_9	DmkB
iron reduction	KW1-S05_112_cg41_8	DmkB
iron reduction	KW1-S08_242_cg501_3	DmkB
iron reduction	KW1-S08_242_cg242_2	DmkB
iron reduction	KW1-S08_233_cg17_2	DmkB
iron reduction	A5-S04_18_cg185_1	DmkB
iron reduction	A5-S04_18_cg113_1	DmkB
iron reduction	KW1-S21_160_cg330_7	DmkB
iron reduction	KW1-S21_160_cg155_4	DmkB
iron reduction	KW1-S21_160_cg136_1	DmkB
iron reduction	KW1-S08_229_cg245_3	DmkB
iron reduction	KW1-S08_229_cg327_17	DmkB
iron reduction	KW1-S21_168_cg572_2	DmkB
iron reduction	KW1-S21_168_cg551_1	DmkB
iron reduction	KW1-S21_168_cg8_3	DmkB
iron reduction	KW1-S21_168_cg446_6	DmkB
iron reduction	KW1-S21_168_cg359_4	DmkB
iron reduction	KW1-S05_59_cg200_7	DmkB
iron reduction	KW1-S15_2_cg141_2	DmkB
iron reduction	KW1-S21_174_cg99_17	DmkB
iron reduction	KW1-S21_174_cg20_6	DmkB
iron reduction	KW1-S21_141_cg342_3	DmkB
iron reduction	KW1-S21_141_cg132_5	DmkB
iron reduction	KW1-S08_174_cg111_8	DmkB
iron reduction	KW1-S08_174_cg228_4	DmkB
iron reduction	KW1-S15_227_cg15_7	DmkB
iron reduction	KW1-S08_198_cg165_1	DmkB
iron reduction	KW1-S08_198_cg90_1	DmkB
iron reduction	KW1-S15_279_cg148_5	DmkB
iron reduction	KW1-S15_279_cg215_20	DmkB
iron reduction	KW1-S15_114_cg57_21	DmkB
iron reduction	KW1-S15_114_cg9_20	DmkB
iron reduction	KW1-S15_114_cg97_2	DmkB
iron reduction	KW1-S15_114_cg144_12	DmkB
iron reduction	KW1-S15_114_cg189_1	DmkB
iron reduction	KW1-S11_89_cg199_2	DmkB
iron reduction	KW1-S11_89_cg159_3	DmkB
iron reduction	KW1-S11_89_cg392_4	DmkB
iron reduction	KW1-S08_134_cg516_3	DmkB
iron reduction	KW1-S08_134_cg152_3	DmkB
iron reduction	KW1-S15_187_cg218_8	DmkB
iron reduction	KW1-S15_187_cg18_11	DmkB
iron reduction	KW1-S15_211_cg267_9	DmkB
iron reduction	KW1-S15_211_cg442_3	DmkB
iron reduction	A5-S04_33_cg378_7	DmkB
iron reduction	A5-S04_33_cg110_6	DmkB
iron reduction	KW1-S08_17_cg352_10	DmkB
iron reduction	A5-S03_6_cg87_11	DmkB
iron reduction	A5-S03_6_cg461_1	DmkB
iron reduction	A5-S04_70_cg258_3	DmkB
iron reduction	KW1-S21_6_cg187_4	DmkB
iron reduction	KW1-S08_28_cg561_7	DmkB
iron reduction	KW1-S08_28_cg863_8	DmkB
iron reduction	KW1-S08_28_cg36_1	DmkB
iron reduction	KW1-S08_237_cg320_6	DmkB
iron reduction	KW1-S05_124_cg264_1	DmkB
iron reduction	KW1-S05_124_cg256_3	DmkB
iron reduction	KW1-S05_124_cg16_4	DmkB
iron reduction	A5-S04_125_cg201_2	DmkB
iron reduction	A5-S04_125_cg240_4	DmkB
iron reduction	A5-S03_68_cg368_3	DmkB
iron reduction	KW1-S11_109_cg44_4	DmkB
iron reduction	A5-S03_29_cg362_5	DmkB
iron reduction	KW1-S08_30_cg76_1	DmkB
iron reduction	KW1-S08_30_cg160_4	DmkB
iron reduction	A5-S04_155_cg322_3	DmkB
iron reduction	A5-S04_155_cg96_14	DmkB
iron reduction	KW1-S15_266_cg235_2	DmkB
iron reduction	A5-S03_100_cg239_7	DmkB
iron reduction	A5-S03_100_cg296_15	DmkB
iron reduction	KW1-S15_97_cg37_4	DmkB
iron reduction	KW1-S11_157_cg82_2	DmkB
iron reduction	KW1-S11_157_cg29_3	DmkB
iron reduction	KW1-S11_65_cg69_6	DmkB
iron reduction	KW1-S11_65_cg114_2	DmkB
iron reduction	A5-S03_121_cg35_6	DmkB
iron reduction	A5-S03_121_cg292_9	DmkB
iron reduction	KW1-S05_53_cg43_1	DmkB
iron reduction	A5-S04_131_cg156_6	DmkB
iron reduction	A5-S04_131_cg6_12	DmkB
iron reduction	KW1-S21_115_cg545_18	DmkB
iron reduction	KW1-S21_115_cg3_6	DmkB
iron reduction	KW1-S21_115_cg155_15	DmkB
iron reduction	KW1-S11_18_cg183_2	DmkB
iron reduction	KW1-S11_18_cg156_5	DmkB
iron reduction	KW1-S08_144_cg164_1	DmkB
iron reduction	KW1-S11_42_cg146_22	DmkB
iron reduction	A5-S04_22_cg193_4	DmkB
iron reduction	KW1-S15_188_cg195_7	DmkB
iron reduction	KW1-S15_188_cg120_4	DmkB
iron reduction	A5-S04_112_cg157_7	DmkB
iron reduction	A5-S04_112_cg205_18	DmkB
iron reduction	KW1-S08_251_cg372_2	DmkB
iron reduction	KW1-S08_251_cg237_6	DmkB
iron reduction	A5-S04_30_cg199_3	DmkB
iron reduction	A5-S04_30_cg13_4	DmkB
iron reduction	KW1-S08_186_cg312_7	DmkB
iron reduction	KW1-S08_186_cg60_7	DmkB
iron reduction	KW1-S15_183_cg74_1	DmkB
iron reduction	KW1-S15_183_cg183_2	DmkB
iron reduction	KW1-S15_183_cg16_4	DmkB
iron reduction	A5-S04_95_cg414_2	DmkB
iron reduction	A5-S04_95_cg275_3	DmkB
iron reduction	A5-S04_79_cg109_1	DmkB
iron reduction	A5-S04_79_cg139_2	DmkB
iron reduction	KW1-S21_123_cg1_19	DmkB
iron reduction	KW1-S21_123_cg137_6	DmkB
iron reduction	KW1-S21_271_cg52_7	DmkB
iron reduction	KW1-S21_271_cg52_6	DmkB
iron reduction	KW1-S05_82_cg84_11	DmkB
iron reduction	KW1-S15_200_cg367_6	DmkB
iron reduction	KW1-S15_200_cg697_3	DmkB
iron reduction	KW1-S11_180_cg81_1	DmkB
iron reduction	KW1-S11_180_cg260_10	DmkB
iron reduction	KW1-S05_126_cg224_4	DmkB
iron reduction	KW1-S05_126_cg313_2	DmkB
iron reduction	KW1-S08_280_cg67_8	DmkB
iron reduction	KW1-S08_280_cg218_4	DmkB
iron reduction	KW1-S08_227_cg106_5	DmkB
iron reduction	KW1-S08_227_cg478_5	DmkB
iron reduction	KW1-S15_162_cg145_5	DmkB
iron reduction	KW1-S15_117_cg130_4	DmkB
iron reduction	KW1-S15_117_cg93_6	DmkB
iron reduction	A5-S03_4_cg232_3	DmkB
iron reduction	A5-S04_119_cg248_15	DmkB
iron reduction	A5-S04_119_cg156_7	DmkB
iron reduction	KW1-S21_85_cg62_10	DmkB
iron reduction	KW1-S21_85_cg261_9	DmkB
iron reduction	KW1-S05_127_cg192_4	DmkB
iron reduction	KW1-S15_215_cg84_8	DmkB
iron reduction	KW1-S15_215_cg84_7	DmkB
iron reduction	KW1-S15_215_cg3_4	DmkB
iron reduction	KW1-S15_126_cg166_5	DmkB
iron reduction	KW1-S21_193_cg405_4	DmkB
iron reduction	KW1-S21_193_cg224_12	DmkB
iron reduction	KW1-S15_197_cg221_1	DmkB
iron reduction	KW1-S15_197_cg312_19	DmkB
iron reduction	KW1-S11_176_cg254_4	DmkB
iron reduction	KW1-S11_176_cg151_5	DmkB
iron reduction	KW1-S11_145_cg288_1	DmkB
iron reduction	KW1-S11_145_cg134_10	DmkB
iron reduction	KW1-S11_15_cg391_1	DmkB
iron reduction	KW1-S11_15_cg490_6	DmkB
iron reduction	KW1-S05_108_cg277_22	DmkB
iron reduction	KW1-S05_108_cg97_16	DmkB
iron reduction	KW1-S08_123_cg55_3	DmkB
iron reduction	KW1-S15_96_cg240_2	DmkB
iron reduction	KW1-S08_200_cg175_11	DmkB
iron reduction	KW1-S08_200_cg45_7	DmkB
iron reduction	KW1-S05_148_cg244_8	DmkB
iron reduction	KW1-S08_236_cg147_2	DmkB
iron reduction	KW1-S08_236_cg278_4	DmkB
iron reduction	A5-S03_104_cg268_5	DmkB
iron reduction	KW1-S05_58_cg29_2	DmkB
iron reduction	A5-S04_75_cg224_2	DmkB
iron reduction	KW1-S08_155_cg260_2	DmkB
iron reduction	KW1-S08_155_cg61_5	DmkB
iron reduction	KW1-S21_197_cg59_8	DmkB
iron reduction	KW1-S21_197_cg168_13	DmkB
iron reduction	KW1-S21_197_cg187_7	DmkB
iron reduction	KW1-S21_242_cg190_5	DmkB
iron reduction	KW1-S21_242_cg99_3	DmkB
iron reduction	KW1-S15_262_cg30_3	DmkB
iron reduction	KW1-S15_262_cg23_5	DmkB
iron reduction	KW1-S15_267_cg38_3	DmkB
iron reduction	KW1-S15_267_cg21_15	DmkB
iron reduction	A5-S04_85_cg201_12	DmkB
iron reduction	A5-S04_85_cg115_4	DmkB
iron reduction	KW1-S08_213_cg10_2	DmkB
iron reduction	KW1-S11_24_cg338_6	DmkB
iron reduction	A5-S03_71_cg85_32	DmkB
iron reduction	A5-S03_71_cg142_3	DmkB
iron reduction	KW1-S15_306_cg15_11	DmkB
iron reduction	KW1-S15_306_cg447_6	DmkB
iron reduction	KW1-S11_87_cg60_14	DmkB
iron reduction	KW1-S11_87_cg73_31	DmkB
iron reduction	KW1-S08_12_cg201_24	DmkB
iron reduction	KW1-S08_12_cg308_6	DmkB
iron reduction	KW1-S11_179_cg61_12	DmkB
iron reduction	KW1-S15_31_cg87_9	DmkB
iron reduction	KW1-S15_31_cg26_6	DmkB
iron reduction	KW1-S15_98_cg390_5	DmkB
iron reduction	A5-S04_226_cg159_13	DmkB
iron reduction	KW1-S11_163_cg40_14	DmkB
iron reduction	KW1-S11_163_cg99_4	DmkB
iron reduction	KW1-S15_218_cg213_4	DmkB
iron reduction	KW1-S15_218_cg180_17	DmkB
iron reduction	KW1-S05_81_cg8_20	DmkB
iron reduction	KW1-S05_81_cg201_14	DmkB
iron reduction	A5-S03_23_cg65_10	DmkB
iron reduction	A5-S04_77_cg409_5	DmkB
iron reduction	A5-S04_77_cg261_12	DmkB
iron reduction	A5-S04_77_cg340_7	DmkB
iron reduction	KW1-S15_112_cg539_12	DmkB
iron reduction	KW1-S11_156_cg329_5	DmkB
iron reduction	A5-S03_18_cg361_1	DmkB
iron reduction	A5-S03_18_cg329_12	DmkB
iron reduction	KW1-S05_45_cg78_22	DmkB
iron reduction	KW1-S05_45_cg88_1	DmkB
iron reduction	KW1-S05_45_cg58_14	DmkB
iron reduction	KW1-S05_141_cg251_5	DmkB
iron reduction	KW1-S05_141_cg469_5	DmkB
iron reduction	KW1-S21_138_cg331_7	DmkB
iron reduction	KW1-S21_138_cg30_20	DmkB
iron reduction	KW1-S15_2_cg266_5	EetA
iron reduction	KW1-S11_120_cg183_47	EetA
iron reduction	KW1-S08_236_cg500_9	EetA
iron reduction	KW1-S15_306_cg463_20	EetA
iron reduction	KW1-S15_2_cg266_6	EetB
iron reduction	A5-S04_125_cg245_6	EetB
iron reduction	A5-S04_30_cg252_6	EetB
iron reduction	KW1-S11_120_cg183_48	EetB
iron reduction	KW1-S15_144_cg23_10	FmnA
iron reduction	KW1-S15_2_cg266_1	FmnA
iron reduction	KW1-S15_306_cg360_4	FmnA
iron reduction	KW1-S15_112_cg596_2	FmnA
iron reduction	A5-S03_93_cg214_17	FmnB
iron reduction	KW1-S05_43_cg441_1	FmnB
iron reduction	KW1-S05_43_cg423_4	FmnB
iron reduction	KW1-S08_133_cg178_6	FmnB
iron reduction	KW1-S08_24_cg420_3	FmnB
iron reduction	KW1-S15_41_cg490_5	FmnB
iron reduction	KW1-S08_46_cg232_1	FmnB
iron reduction	A5-S04_105_cg290_8	FmnB
iron reduction	A5-S04_105_cg151_1	FmnB
iron reduction	KW1-S11_81_cg18_11	FmnB
iron reduction	KW1-S11_81_cg52_34	FmnB
iron reduction	KW1-S08_62_cg264_10	FmnB
iron reduction	KW1-S11_146_cg42_17	FmnB
iron reduction	KW1-S21_260_cg181_1	FmnB
iron reduction	KW1-S08_89_cg185_4	FmnB
iron reduction	KW1-S08_89_cg515_2	FmnB
iron reduction	KW1-S08_89_cg61_2	FmnB
iron reduction	KW1-S11_103_cg62_3	FmnB
iron reduction	A5-S03_33_cg233_9	FmnB
iron reduction	KW1-S15_234_cg334_4	FmnB
iron reduction	KW1-S15_234_cg22_4	FmnB
iron reduction	A5-S04_200_cg144_3	FmnB
iron reduction	A5-S04_200_cg17_2	FmnB
iron reduction	KW1-S21_82_cg16_25	FmnB
iron reduction	KW1-S11_190_cg20_2	FmnB
iron reduction	KW1-S21_52_cg521_8	FmnB
iron reduction	KW1-S08_222_cg126_5	FmnB
iron reduction	KW1-S15_132_cg590_7	FmnB
iron reduction	KW1-S15_132_cg330_4	FmnB
iron reduction	KW1-S08_242_cg48_1	FmnB
iron reduction	KW1-S08_242_cg69_2	FmnB
iron reduction	KW1-S15_2_cg266_4	FmnB
iron reduction	A5-S03_163_cg109_5	FmnB
iron reduction	KW1-S15_72_cg247_1	FmnB
iron reduction	KW1-S15_72_cg147_6	FmnB
iron reduction	KW1-S15_72_cg280_5	FmnB
iron reduction	KW1-S15_72_cg211_28	FmnB
iron reduction	KW1-S08_174_cg49_13	FmnB
iron reduction	KW1-S15_23_cg351_7	FmnB
iron reduction	KW1-S08_226_cg23_5	FmnB
iron reduction	KW1-S08_198_cg9_14	FmnB
iron reduction	KW1-S08_198_cg44_30	FmnB
iron reduction	KW1-S21_189_cg712_2	FmnB
iron reduction	KW1-S21_189_cg434_3	FmnB
iron reduction	KW1-S21_189_cg18_5	FmnB
iron reduction	KW1-S21_189_cg390_7	FmnB
iron reduction	KW1-S21_189_cg22_1	FmnB
iron reduction	KW1-S15_279_cg47_48	FmnB
iron reduction	KW1-S15_114_cg21_12	FmnB
iron reduction	KW1-S15_16_cg103_11	FmnB
iron reduction	KW1-S15_16_cg139_9	FmnB
iron reduction	KW1-S11_124_cg163_1	FmnB
iron reduction	KW1-S08_134_cg314_8	FmnB
iron reduction	KW1-S15_187_cg450_3	FmnB
iron reduction	KW1-S15_187_cg194_5	FmnB
iron reduction	A5-S03_6_cg85_6	FmnB
iron reduction	A5-S03_6_cg386_7	FmnB
iron reduction	A5-S04_70_cg405_3	FmnB
iron reduction	KW1-S15_137_cg699_17	FmnB
iron reduction	KW1-S15_137_cg335_12	FmnB
iron reduction	A5-S04_125_cg2_4	FmnB
iron reduction	KW1-S11_109_cg23_7	FmnB
iron reduction	KW1-S15_266_cg118_7	FmnB
iron reduction	KW1-S15_97_cg136_2	FmnB
iron reduction	KW1-S11_65_cg343_7	FmnB
iron reduction	KW1-S11_65_cg267_3	FmnB
iron reduction	KW1-S05_53_cg270_5	FmnB
iron reduction	KW1-S05_53_cg175_9	FmnB
iron reduction	A5-S04_22_cg132_1	FmnB
iron reduction	A5-S04_22_cg204_1	FmnB
iron reduction	A5-S04_220_cg19_23	FmnB
iron reduction	A5-S04_220_cg47_11	FmnB
iron reduction	A5-S04_30_cg132_8	FmnB
iron reduction	KW1-S15_293_cg12_12	FmnB
iron reduction	KW1-S15_293_cg48_9	FmnB
iron reduction	KW1-S21_238_cg92_4	FmnB
iron reduction	KW1-S21_238_cg126_13	FmnB
iron reduction	KW1-S21_271_cg73_7	FmnB
iron reduction	KW1-S21_271_cg32_1	FmnB
iron reduction	KW1-S15_200_cg282_5	FmnB
iron reduction	KW1-S15_200_cg62_3	FmnB
iron reduction	KW1-S11_180_cg296_11	FmnB
iron reduction	KW1-S11_180_cg251_8	FmnB
iron reduction	KW1-S11_125_cg40_6	FmnB
iron reduction	KW1-S11_125_cg88_14	FmnB
iron reduction	KW1-S15_75_cg38_11	FmnB
iron reduction	KW1-S15_75_cg52_15	FmnB
iron reduction	KW1-S15_75_cg12_3	FmnB
iron reduction	KW1-S08_280_cg363_4	FmnB
iron reduction	KW1-S05_12_cg50_10	FmnB
iron reduction	KW1-S05_12_cg130_11	FmnB
iron reduction	A5-S03_47_cg43_7	FmnB
iron reduction	KW1-S21_85_cg301_2	FmnB
iron reduction	KW1-S05_77_cg303_3	FmnB
iron reduction	A5-S04_114_cg90_4	FmnB
iron reduction	KW1-S15_197_cg143_2	FmnB
iron reduction	KW1-S15_197_cg128_5	FmnB
iron reduction	KW1-S05_110_cg292_3	FmnB
iron reduction	KW1-S11_120_cg183_46	FmnB
iron reduction	KW1-S21_231_cg45_19	FmnB
iron reduction	KW1-S21_231_cg496_4	FmnB
iron reduction	KW1-S15_96_cg124_4	FmnB
iron reduction	KW1-S15_96_cg423_1	FmnB
iron reduction	KW1-S05_148_cg108_1	FmnB
iron reduction	KW1-S08_236_cg500_8	FmnB
iron reduction	KW1-S05_58_cg150_3	FmnB
iron reduction	KW1-S05_58_cg183_5	FmnB
iron reduction	KW1-S15_267_cg473_3	FmnB
iron reduction	KW1-S11_24_cg524_3	FmnB
iron reduction	KW1-S15_306_cg463_21	FmnB
iron reduction	KW1-S15_306_cg67_10	FmnB
iron reduction	KW1-S08_128_cg18_4	FmnB
iron reduction	KW1-S08_128_cg7_7	FmnB
iron reduction	A5-S04_187_cg207_10	FmnB
iron reduction	A5-S04_187_cg111_8	FmnB
iron reduction	KW1-S15_218_cg56_13	FmnB
iron reduction	KW1-S15_218_cg387_7	FmnB
iron reduction	KW1-S15_112_cg529_4	FmnB
iron reduction	KW1-S11_156_cg208_2	FmnB
iron reduction	A5-S03_18_cg397_4	FmnB
iron reduction	A5-S03_18_cg267_2	FmnB

## Sheet: Table S9
MAGs ID	Taxonomy at the phylum level	Mean relative abundance (%)	Carbohydrate-active enzymes
			CE1	CE3	CE4	CE6	CE7	CE8	CE9	CE10	CE11	CE12	CE13	CE14	CE15	CE16	GH1	GH2	GH3	GH4	GH5	GH9	GH10	GH13	GH15	GH16	GH18	GH19	GH20	GH23	GH24	GH25	GH26	GH29	GH30	GH31	GH32	GH33	GH35	GH36	GH37	GH38	GH39	GH42	GH43	GH46	GH49	GH50	GH51
A5-S03_100	Proteobacteria	0.520848	0	1	1	0	0	0	0	1	1	0	0	0	0	0	0	0	1	0	0	0	0	0	0	0	0	0	0	1	0	0	0	0	0	0	0	0	0	0	1	0	0	0	0	0	0	0	0
A5-S03_104	Desulfobacterota_B	0.96419	1	0	1	0	1	0	0	1	1	0	0	0	0	0	0	0	0	0	0	0	0	0	0	0	0	0	0	1	0	0	0	0	0	0	0	0	0	0	0	0	0	0	0	0	0	0	0
A5-S03_121	Planctomycetota	0.255972	1	0	1	0	0	0	0	1	1	0	0	1	0	0	0	0	0	0	0	0	0	0	0	0	0	0	0	0	0	0	0	0	0	0	0	0	1	0	0	0	0	0	0	0	0	0	0
A5-S03_147	Actinobacteriota	0.314261	1	0	0	0	0	0	0	1	0	0	0	0	0	0	1	0	0	0	0	0	0	1	0	0	0	0	0	0	0	0	0	0	0	0	0	0	0	0	0	0	0	0	0	0	0	0	0
A5-S03_156	Proteobacteria	0.294276	0	0	1	0	0	0	0	1	0	0	0	0	0	0	0	0	0	0	0	0	0	0	0	0	0	0	0	1	0	0	0	0	0	0	0	0	0	0	0	0	0	0	0	0	0	0	0
A5-S03_163	Proteobacteria	0.581129	1	0	1	0	0	0	0	1	1	0	0	1	0	0	0	0	1	0	0	0	0	0	0	0	0	0	1	1	0	0	0	0	0	0	0	1	0	0	0	0	0	0	0	0	0	0	0
A5-S03_18	Myxococcota_A	0.26054	1	0	1	0	1	0	1	1	1	0	0	1	0	0	1	0	1	0	0	0	1	1	1	0	0	0	1	1	0	0	0	0	0	0	0	0	0	0	0	1	0	0	0	0	0	0	0
A5-S03_23	SAR324	0.0740325	0	1	1	0	0	0	0	1	1	0	0	0	0	0	0	0	0	0	0	0	0	0	1	0	0	0	0	1	0	0	0	0	0	0	0	0	0	0	0	0	0	0	0	0	0	0	0
A5-S03_29	Proteobacteria	5.9129	0	0	1	0	0	0	0	0	0	0	0	0	0	0	0	0	0	0	0	0	0	0	1	0	0	0	0	1	0	0	0	0	0	0	0	0	0	0	0	0	0	0	0	0	0	0	0
A5-S03_30	Actinobacteriota	2.32073	0	0	0	0	0	0	0	1	0	0	0	0	0	0	0	0	0	0	1	0	0	0	0	0	0	0	0	0	0	0	0	0	0	0	0	0	0	0	0	0	0	0	0	0	0	0	0
A5-S03_33	Proteobacteria	0.212222	0	0	0	0	0	0	0	1	1	0	0	0	0	0	0	0	1	0	0	0	0	0	0	0	0	0	0	1	0	0	0	0	0	0	0	0	0	0	0	0	0	0	0	0	0	0	0
A5-S03_4	Desulfobacterota_D	0.413397	0	0	0	0	0	0	0	1	0	0	0	1	0	0	0	0	0	0	0	0	0	0	1	0	0	0	0	1	0	0	0	0	0	0	0	0	0	0	0	0	0	0	0	0	0	0	0
A5-S03_47	Proteobacteria	1.04604	1	0	1	0	0	0	0	1	1	0	0	0	0	0	0	0	1	0	0	0	0	0	0	0	0	0	0	1	0	0	0	0	0	0	0	0	0	0	0	0	0	0	0	0	0	0	0
A5-S03_6	Acidobacteriota	0.346847	1	1	1	0	0	0	0	1	1	0	0	1	0	0	0	0	1	0	0	0	0	0	0	0	0	0	0	1	0	0	0	0	0	0	0	1	0	0	0	0	0	0	0	0	0	0	0
A5-S03_68	Proteobacteria	4.44053	0	0	1	0	0	0	0	1	1	0	0	0	0	0	0	0	1	0	0	0	0	0	1	0	0	0	0	1	0	0	0	0	0	0	0	0	0	0	0	0	0	0	0	0	0	0	0
A5-S03_71	Methylomirabilota	1.23708	0	0	1	0	1	0	0	1	1	0	0	1	0	1	0	0	1	0	0	0	0	0	1	0	0	0	1	1	0	0	0	0	0	0	0	0	0	0	0	0	0	0	0	0	0	0	0
A5-S03_93	Acidobacteriota	0.44184	0	0	1	0	1	0	1	1	1	0	0	1	0	0	0	0	1	0	0	0	0	0	1	1	0	0	0	1	0	0	0	0	0	0	0	0	0	0	0	1	0	0	1	0	0	0	0
A5-S04_105	Proteobacteria	0.196606	1	0	0	0	0	0	0	0	1	0	0	0	0	0	0	0	1	0	0	0	0	1	0	0	0	0	0	1	0	0	0	0	0	0	0	0	0	0	0	0	0	0	0	0	0	0	0
A5-S04_112	Gemmatimonadota	0.186611	1	0	1	0	0	0	0	1	0	0	0	1	0	0	0	0	1	0	0	0	0	1	0	0	0	0	0	1	0	0	0	0	0	0	0	0	0	0	0	0	0	0	0	0	0	0	0
A5-S04_114	Proteobacteria	0.645046	1	1	1	0	0	0	0	1	1	0	0	0	0	0	0	0	1	0	0	0	0	0	0	0	0	0	0	1	0	0	0	0	0	0	0	0	0	0	0	0	0	0	0	0	0	0	0
A5-S04_119	Desulfobacterota_B	0.929779	1	0	1	0	1	0	0	0	1	0	0	0	0	0	0	0	0	0	0	0	0	0	1	0	0	0	0	1	0	0	0	0	0	0	0	0	0	0	0	0	0	0	0	0	0	0	0
A5-S04_125	Nitrospinota	0.915304	1	0	0	0	0	0	0	0	1	0	0	0	0	0	0	0	1	0	0	0	0	1	0	0	0	0	0	1	0	0	0	0	0	0	0	0	0	0	0	0	0	0	0	0	0	0	0
A5-S04_131	Planctomycetota	0.265483	1	0	1	0	0	0	0	1	1	0	0	0	0	0	0	0	0	0	0	0	1	0	0	0	0	0	0	0	0	0	0	0	0	0	0	0	1	0	0	0	0	0	0	0	0	0	0
A5-S04_136	Chloroflexota	0.302968	0	0	1	0	1	0	0	1	0	0	0	1	0	0	0	0	0	0	0	0	0	0	0	0	1	0	0	1	0	0	0	0	0	0	0	0	0	0	0	0	0	0	0	0	0	0	0
A5-S04_155	Proteobacteria	0.48882	0	1	1	0	0	0	0	1	1	0	0	0	0	0	0	0	1	0	0	0	0	0	0	0	0	0	0	1	0	0	0	0	0	0	0	0	0	0	0	0	0	0	0	0	0	0	0
A5-S04_18	Acidobacteriota	0.199671	1	0	0	0	0	0	0	1	1	0	0	1	0	0	0	1	1	0	0	0	0	1	0	0	0	0	0	1	0	0	0	0	0	0	0	0	0	0	0	1	0	0	0	0	0	0	0
A5-S04_187	Proteobacteria	0.311532	1	0	1	0	0	0	0	1	1	0	0	0	0	0	0	0	1	0	0	0	0	0	0	0	0	0	1	1	0	0	0	0	0	0	0	0	0	0	0	0	0	0	0	0	0	0	0
A5-S04_200	Proteobacteria	0.945032	1	0	1	0	0	0	0	0	1	0	1	0	0	0	0	0	1	0	0	0	0	0	0	0	0	0	0	1	0	0	0	0	0	0	0	0	0	0	0	0	0	0	0	0	0	0	0
A5-S04_22	Desulfobacterota_D	0.402884	0	0	0	0	0	0	0	0	0	0	0	0	0	0	0	0	1	0	1	0	0	0	1	0	0	0	0	1	0	0	0	0	0	0	0	0	0	0	0	0	0	0	0	0	0	0	0
A5-S04_220	Proteobacteria	0.247001	1	0	1	0	0	0	0	1	1	0	0	0	0	0	0	0	1	0	0	0	0	0	0	0	0	0	0	1	0	0	0	0	0	0	0	0	0	0	0	0	0	0	0	0	0	0	0
A5-S04_226	Actinobacteriota	0.272323	0	0	0	0	0	0	0	1	0	0	0	0	0	0	1	0	0	0	1	0	0	1	0	0	0	0	0	0	0	0	0	0	0	0	0	0	0	0	0	0	0	0	0	0	0	0	0
A5-S04_30	Nitrospinota	0.813647	1	1	0	0	0	0	0	0	1	0	0	0	0	0	0	0	1	0	0	0	0	1	0	0	0	0	0	1	0	0	0	0	0	0	0	0	0	0	0	0	0	0	0	0	0	0	0
A5-S04_33	Proteobacteria	0.31651	0	0	1	0	0	0	1	1	1	0	0	0	0	0	0	0	0	0	0	0	0	0	0	0	0	0	0	1	0	0	0	0	0	0	0	0	0	0	0	0	0	0	0	0	0	0	0
A5-S04_70	Bacteroidota	0.148821	1	1	1	0	0	0	1	0	0	0	0	1	0	0	0	0	1	0	0	1	0	1	0	0	0	0	1	1	0	0	0	1	0	1	0	1	0	0	1	0	0	0	0	0	0	0	0
A5-S04_75	Actinobacteriota	0.290473	0	0	0	0	0	0	0	0	0	0	0	0	0	0	0	0	0	0	0	0	0	0	0	0	0	0	0	0	0	0	0	0	0	0	0	0	0	0	0	0	0	0	0	0	0	0	0
A5-S04_77	SAR324	0.0722109	0	1	1	0	0	0	0	1	1	0	0	0	0	0	0	0	0	0	0	0	0	0	1	0	0	0	0	1	0	0	0	0	0	0	0	0	0	0	0	0	0	0	0	0	0	0	0
A5-S04_79	Proteobacteria	0.318608	0	0	1	0	0	0	0	1	1	0	0	0	0	0	0	0	1	0	0	0	0	0	1	0	0	0	0	1	0	1	0	0	0	0	0	0	0	0	0	0	0	0	0	0	0	0	0
A5-S04_85	Acidobacteriota	0.233582	1	0	0	0	0	0	1	0	1	0	0	1	1	0	0	1	0	0	0	0	0	1	1	0	0	0	0	1	0	0	0	1	0	0	0	1	0	0	1	0	0	0	0	0	0	0	0
A5-S04_95	Chloroflexota	0.248934	0	0	1	0	1	0	0	1	0	0	0	1	0	0	0	0	0	1	0	0	0	0	1	0	0	0	0	0	0	0	0	0	0	0	1	0	0	0	0	0	0	0	0	0	0	0	0
KW1-S05_108	Chloroflexota	0.277928	1	0	1	0	0	0	0	1	0	0	0	1	0	0	0	0	1	0	0	0	0	1	1	0	0	0	0	1	1	0	0	0	0	0	0	0	0	0	0	1	0	0	0	0	0	0	0
KW1-S05_110	Proteobacteria	0.213012	0	1	0	0	0	0	0	1	1	0	0	1	0	0	0	0	1	0	0	0	0	1	0	0	0	0	0	1	0	0	0	0	0	0	0	0	0	0	0	0	0	0	0	0	0	0	0
KW1-S05_112	Chloroflexota	0.3109	1	0	1	0	0	0	0	0	0	0	0	1	0	0	0	0	0	0	0	0	0	0	1	0	0	0	0	0	0	0	0	0	0	0	0	0	0	0	0	0	0	0	0	0	0	0	0
KW1-S05_12	Proteobacteria	0.50893	1	0	0	0	0	0	0	1	1	0	0	0	0	0	0	0	1	0	0	0	0	0	0	0	0	0	0	1	0	0	0	0	0	0	0	0	0	0	0	0	0	0	0	0	0	0	0
KW1-S05_124	SAR324	0.294256	0	1	1	0	1	0	0	1	1	0	0	0	0	0	0	0	0	0	0	0	0	0	0	0	0	0	0	1	0	0	0	0	0	0	0	0	0	0	0	0	0	0	0	0	0	0	0
KW1-S05_126	Planctomycetota	0.311407	0	0	1	0	0	0	0	1	1	0	0	1	0	0	0	0	0	0	0	0	1	0	0	0	0	0	0	0	0	0	0	1	0	0	0	0	1	0	0	0	0	0	0	0	0	0	0
KW1-S05_127	Desulfobacterota_B	0.923471	1	0	1	0	1	0	0	0	1	0	0	0	0	0	0	0	0	0	0	0	0	0	1	0	0	0	0	1	0	0	0	0	0	0	0	0	0	0	0	0	0	0	0	0	0	0	0
KW1-S05_141	SAR324	0.0766223	0	1	1	0	0	0	0	1	1	0	0	0	0	0	0	0	0	0	0	0	0	0	1	0	0	0	0	1	0	0	0	0	0	0	0	1	0	0	0	0	0	0	0	0	0	0	0
KW1-S05_148	Desulfobacterota_D	0.425532	0	0	0	0	0	0	0	1	0	0	0	0	0	0	0	0	1	0	1	0	0	0	0	0	0	0	0	1	0	0	0	0	0	0	0	0	0	0	0	0	0	0	0	0	0	0	0
KW1-S05_43	Myxococcota_A	0.235257	1	0	1	0	1	0	1	1	1	0	0	1	0	0	1	0	1	0	0	0	0	0	1	0	0	1	1	1	0	0	0	0	0	0	0	0	1	0	1	0	0	0	0	0	0	0	0
KW1-S05_45	Methylomirabilota	5.15719	0	0	1	0	1	0	0	1	1	0	0	1	0	0	0	0	0	0	0	0	0	0	1	0	1	0	1	1	1	0	0	0	0	0	0	0	0	0	0	0	0	0	0	0	0	0	0
KW1-S05_53	Proteobacteria	0.162283	1	0	0	0	0	0	0	1	1	0	0	0	0	0	0	0	1	0	0	0	0	0	0	0	0	0	0	1	0	0	0	0	0	0	0	0	0	0	0	0	0	0	0	0	0	0	0
KW1-S05_58	Proteobacteria	0.230811	0	0	0	0	0	0	0	0	1	0	0	0	0	0	0	0	1	0	0	0	0	1	0	0	0	0	0	1	0	0	0	0	0	0	0	0	0	0	0	0	0	0	0	0	0	0	0
KW1-S05_59	Actinobacteriota	0.267225	0	0	0	0	0	0	0	1	0	0	0	0	0	0	1	0	0	0	1	0	0	0	0	0	0	0	0	0	0	0	0	0	0	0	0	0	0	0	0	0	0	0	0	0	0	0	0
KW1-S05_77	Proteobacteria	0.200084	1	0	0	0	0	0	0	1	1	0	0	0	0	0	0	0	1	0	0	0	0	1	0	0	0	0	0	1	0	0	0	0	0	0	0	0	0	0	0	0	0	0	0	0	0	0	0
KW1-S05_81	Planctomycetota	0.782254	1	0	1	0	1	0	0	1	1	0	0	1	0	0	0	0	1	0	0	0	0	0	0	0	0	0	0	1	0	0	0	0	0	0	0	1	0	0	0	0	0	0	0	0	0	0	0
KW1-S05_82	Proteobacteria	1.94037	0	1	0	0	0	0	0	1	1	0	0	0	0	0	0	0	1	0	0	0	0	0	1	0	0	0	0	1	0	0	0	0	0	0	0	0	0	0	0	0	0	0	0	0	0	0	0
KW1-S05_85	Proteobacteria	0.349194	0	0	1	0	0	0	1	1	1	0	0	0	0	0	0	0	1	0	0	0	0	0	0	0	0	0	0	1	0	0	0	0	0	0	0	0	0	0	0	0	0	0	0	0	0	0	0
KW1-S08_12	Proteobacteria	0.44677	0	0	1	0	0	0	1	1	1	0	0	0	0	0	0	0	1	0	0	0	0	0	0	0	0	0	0	1	0	0	0	0	0	0	0	0	0	0	0	0	0	0	0	0	0	0	0
KW1-S08_121	Thermoproteota	0.513134	0	0	0	0	0	0	0	0	0	0	0	0	0	0	0	0	0	0	0	0	0	0	0	0	0	0	0	0	0	0	0	0	0	0	0	0	0	0	0	0	0	0	0	0	0	0	0
KW1-S08_122	Nitrospirota	1.46257	0	0	0	0	0	0	0	0	0	0	0	0	0	0	0	0	1	0	0	0	0	1	1	0	0	0	0	1	0	0	0	0	0	0	0	1	0	0	0	0	0	0	0	0	0	0	0
KW1-S08_123	Thermoproteota	6.20255	0	0	0	0	0	0	0	0	0	0	0	0	0	0	0	0	0	0	0	0	0	0	0	0	0	0	0	0	0	0	0	0	0	0	0	0	0	0	0	0	0	0	0	0	0	0	0
KW1-S08_128	Proteobacteria	0.997859	1	0	1	0	0	0	0	0	1	0	0	0	0	0	0	0	1	0	0	0	0	0	0	0	0	0	0	1	0	0	0	0	0	0	0	0	0	0	0	0	0	0	0	0	0	0	0
KW1-S08_133	Bacteroidota	0.370034	1	1	1	0	0	0	0	1	1	0	0	1	0	0	0	0	1	0	1	0	0	1	0	0	0	0	1	1	0	0	0	0	0	1	0	0	0	0	1	0	0	0	0	0	0	0	0
KW1-S08_134	Planctomycetota	0.255115	1	0	1	0	0	0	1	1	1	0	0	1	0	0	0	1	0	0	0	0	0	0	0	0	0	0	1	1	0	0	0	0	0	0	0	1	0	0	0	1	0	0	0	0	0	0	0
KW1-S08_144	Planctomycetota	0.139729	1	0	1	0	0	0	0	1	0	0	0	1	0	0	0	0	0	0	0	0	0	0	0	0	0	0	0	0	0	0	0	0	0	0	0	0	0	0	0	0	0	0	0	0	0	0	0
KW1-S08_155	Proteobacteria	6.14991	0	0	0	0	0	0	0	1	1	0	0	0	0	0	0	0	1	0	0	0	0	0	1	0	0	0	0	1	0	0	0	0	0	0	0	0	0	0	0	0	0	0	0	0	0	0	0
KW1-S08_17	Proteobacteria	0.159165	1	0	1	0	0	0	1	1	1	0	0	0	0	0	0	0	1	0	0	0	0	0	0	0	0	0	0	1	0	0	0	0	0	0	0	0	0	0	0	0	0	0	0	0	0	1	0
KW1-S08_174	Acidobacteriota	0.0920893	1	0	1	0	0	0	0	1	1	0	0	1	0	0	0	0	1	0	0	0	0	0	0	0	0	0	0	1	0	0	0	0	0	0	0	0	0	0	0	0	0	0	0	0	0	0	0
KW1-S08_186	Proteobacteria	0.599157	0	1	1	0	0	0	0	1	1	0	0	0	0	0	0	0	1	0	0	0	0	0	0	0	0	0	0	1	0	0	0	0	0	0	0	0	0	0	1	0	0	0	0	0	0	0	0
KW1-S08_192	Desulfobacterota_B	0.271533	0	0	1	0	1	0	0	1	1	0	0	0	0	0	0	0	0	0	0	0	0	0	1	0	0	0	0	1	0	0	0	0	0	0	0	0	0	0	0	0	0	0	0	0	0	0	0
KW1-S08_198	Proteobacteria	0.388911	1	0	1	0	0	0	0	1	1	0	1	0	0	0	0	0	0	0	0	0	0	0	0	0	0	0	1	1	0	0	0	0	0	0	0	0	0	0	0	0	0	0	0	0	0	0	0
KW1-S08_200	Planctomycetota	0.292583	1	0	1	0	0	0	0	1	1	0	0	1	0	0	0	0	0	0	0	0	1	0	0	0	0	0	0	0	0	0	0	0	0	0	0	0	1	0	0	0	0	0	0	0	0	0	0
KW1-S08_208	Thermoproteota	0.213036	0	0	0	0	0	0	0	0	0	0	0	0	0	0	0	0	0	0	0	0	0	0	0	0	0	0	0	0	0	0	0	0	0	0	0	0	0	0	0	0	0	0	0	0	0	0	0
KW1-S08_213	Actinobacteriota	0.241876	0	0	0	0	0	0	1	1	0	0	0	0	0	0	1	0	0	0	0	0	0	1	0	0	0	0	0	0	0	0	0	0	0	0	0	0	0	0	0	0	0	0	0	0	0	0	0
KW1-S08_222	Bacteroidota	0.150504	1	1	1	0	0	0	0	1	0	0	0	0	0	0	0	0	1	0	0	0	0	1	0	0	0	0	0	1	0	0	0	0	0	0	0	0	0	0	0	0	0	0	0	0	0	0	0
KW1-S08_226	Desulfobacterota_D	0.402511	0	0	0	0	0	0	0	1	0	0	0	0	0	0	0	0	1	0	1	0	0	0	1	0	0	0	0	1	0	1	0	0	0	0	0	0	0	0	0	0	0	0	0	0	0	0	0
KW1-S08_227	Planctomycetota	0.436715	1	0	1	0	1	0	0	1	1	0	0	1	0	0	0	0	1	0	0	0	1	0	1	0	0	0	0	1	0	0	0	0	0	0	0	1	0	0	0	1	0	0	0	0	0	0	0
KW1-S08_229	SAR324	0.0711253	0	1	1	0	0	0	0	1	1	0	0	0	0	0	0	0	0	0	0	0	0	0	1	0	0	0	0	1	0	0	0	0	0	0	0	0	0	0	0	0	0	0	0	0	0	0	0
KW1-S08_233	Chloroflexota	0.104121	0	0	1	0	0	0	0	1	0	0	0	1	0	0	0	0	0	0	0	0	0	0	0	0	0	0	0	0	0	0	0	0	0	0	0	0	0	0	0	0	0	0	0	0	0	1	0
KW1-S08_236	Bacteroidota	0.220493	1	0	1	0	0	0	0	1	1	0	0	1	0	0	0	0	1	0	1	0	0	1	0	0	0	0	0	1	0	0	0	1	0	0	1	0	0	0	1	0	0	0	0	0	0	0	0
KW1-S08_237	Planctomycetota	0.203034	1	0	1	0	1	0	0	1	1	0	0	1	1	0	0	0	0	0	0	0	1	0	0	0	0	0	0	0	0	0	0	0	0	0	0	1	0	0	0	0	0	0	0	0	0	0	0
KW1-S08_24	Verrucomicrobiota	0.150204	1	0	1	0	1	0	0	1	1	0	0	1	1	0	0	1	0	1	0	0	0	1	0	0	0	0	1	1	0	0	1	1	0	0	1	1	0	0	1	1	1	1	1	0	1	1	0
KW1-S08_242	Bacteroidota	0.151103	1	1	1	0	0	0	1	1	1	0	0	1	0	0	0	0	1	0	0	1	0	1	0	0	0	0	1	1	0	0	0	0	0	0	0	1	0	0	0	0	0	0	0	0	0	0	0
KW1-S08_251	Acidobacteriota	0.218894	0	0	1	0	0	0	0	1	0	0	0	1	0	0	0	1	1	0	0	0	0	0	1	0	0	0	0	1	0	0	0	0	0	1	0	0	0	0	1	0	1	0	0	0	0	0	0
KW1-S08_268	Tectomicrobia	0.926898	0	0	0	0	0	0	0	0	0	0	0	0	0	0	0	0	1	0	0	0	0	0	0	0	0	0	0	1	0	0	0	0	0	0	0	0	0	0	0	0	0	0	0	0	0	0	0
KW1-S08_28	Poribacteria	0.179045	1	0	1	0	1	0	1	1	1	0	0	1	1	0	0	1	1	1	1	0	0	1	0	0	0	0	0	1	1	0	0	0	0	1	1	1	0	1	0	0	0	1	0	0	0	0	0
KW1-S08_280	Myxococcota_A	0.242426	0	0	0	0	1	0	1	1	1	0	1	1	0	0	1	0	0	0	0	0	0	0	0	0	0	0	1	1	0	0	0	1	0	0	0	0	1	0	0	0	0	0	0	0	0	0	0
KW1-S08_30	Chloroflexota	0.318359	0	0	1	0	1	0	0	1	0	0	0	1	0	0	0	0	0	0	0	0	0	0	1	0	1	0	0	1	0	0	0	0	0	0	0	0	0	0	0	0	0	0	0	0	0	0	0
KW1-S08_46	Proteobacteria	0.135284	0	0	1	0	0	0	0	1	1	0	0	0	0	0	0	0	1	0	0	0	0	0	0	0	0	0	0	1	0	0	0	0	1	0	0	0	0	0	0	0	0	0	0	0	0	0	0
KW1-S08_62	Proteobacteria	0.217866	1	0	0	0	0	0	0	1	1	0	0	0	0	0	0	0	1	0	0	0	0	0	0	0	0	0	0	1	0	0	0	0	0	0	0	0	0	0	0	0	0	0	0	0	0	0	0
KW1-S08_89	Proteobacteria	0.256331	1	1	1	0	0	0	0	1	1	0	0	1	0	0	0	0	1	0	0	0	0	0	0	0	0	0	0	1	0	0	0	0	0	0	1	0	0	0	0	0	0	0	0	0	0	0	0
KW1-S11_103	Acidobacteriota	0.234422	1	0	0	0	0	0	0	1	1	0	0	0	0	0	0	0	1	0	0	0	0	0	1	0	0	0	0	1	0	0	0	0	0	0	0	0	0	0	0	0	0	0	0	0	0	0	0
KW1-S11_109	Desulfobacterota_D	0.412979	0	0	0	0	0	0	0	1	0	0	0	0	0	0	0	0	1	0	1	0	0	0	1	0	0	0	0	1	0	0	0	0	0	0	0	0	0	0	0	0	0	0	0	0	0	0	0
KW1-S11_120	Proteobacteria	0.346239	0	1	1	0	1	0	0	1	1	0	0	0	0	0	0	0	1	0	0	0	0	0	1	0	0	0	0	1	0	0	0	0	0	0	0	1	0	0	0	0	0	0	0	0	0	0	0
KW1-S11_124	Proteobacteria	0.189548	1	0	0	0	0	0	0	1	1	0	0	0	0	0	0	0	1	0	0	0	0	1	0	0	0	0	0	1	0	0	0	0	0	0	0	0	0	0	0	0	0	0	0	0	0	0	0
KW1-S11_125	Proteobacteria	0.27856	1	0	0	0	0	0	0	1	1	0	0	0	0	0	0	0	1	0	0	0	0	0	0	0	0	0	0	1	0	0	0	0	0	0	0	0	0	0	0	0	0	0	0	0	0	0	0
KW1-S11_145	Proteobacteria	0.172072	1	0	1	0	1	0	0	1	0	0	0	0	0	0	0	0	1	0	0	0	0	0	0	0	0	0	0	1	0	0	0	0	0	0	0	0	0	0	0	0	0	0	0	0	0	0	0
KW1-S11_146	Proteobacteria	2.72915	0	1	0	0	0	0	0	1	1	1	0	0	0	0	0	0	1	0	0	0	0	0	1	0	0	0	0	1	0	0	0	0	0	0	0	0	0	0	0	0	1	0	0	0	0	0	0
KW1-S11_15	SAR324	0.0761384	0	0	1	0	0	0	0	1	0	0	0	0	0	0	0	0	0	0	0	0	0	0	1	0	0	0	0	1	0	0	0	0	0	0	0	0	0	0	0	0	0	0	0	0	0	0	0
KW1-S11_156	Acidobacteriota	0.230362	1	0	1	0	0	0	0	1	1	0	0	1	0	0	0	1	1	0	0	0	0	1	0	0	0	0	0	1	0	0	0	0	0	0	0	0	0	0	0	1	0	0	0	0	0	0	0
KW1-S11_157	Thermoproteota	0.22156	0	0	0	0	0	0	0	0	0	0	0	0	0	0	0	0	0	0	0	0	0	0	1	0	0	0	0	0	0	0	0	0	0	0	0	0	0	0	0	0	0	0	0	0	0	0	0
KW1-S11_163	Planctomycetota	0.306986	0	0	1	0	0	0	0	1	1	0	0	1	0	0	0	0	0	0	0	0	1	0	0	0	0	0	0	0	0	0	0	0	0	0	0	0	1	0	0	0	0	0	0	0	0	0	0
KW1-S11_176	Proteobacteria	0.490317	0	1	1	0	0	0	0	1	0	0	0	0	0	0	0	0	1	0	0	0	0	0	1	0	0	0	0	1	0	0	0	0	0	0	0	0	0	0	0	0	0	0	0	0	0	0	0
KW1-S11_179	Actinobacteriota	0.321392	0	0	1	0	0	0	0	1	0	0	0	0	0	0	1	0	0	0	0	0	0	1	0	0	0	0	0	0	0	0	0	0	0	0	0	1	0	0	0	0	0	0	0	0	0	0	0
KW1-S11_18	Proteobacteria	4.1912	0	0	1	0	0	0	0	0	1	0	0	0	0	0	0	0	1	0	0	0	0	0	1	0	0	0	0	1	0	0	0	0	0	0	0	0	0	0	0	0	0	0	0	0	0	0	0
KW1-S11_180	Acidobacteriota	0.421277	0	0	1	0	1	0	1	1	1	0	0	1	0	0	0	0	1	0	0	0	0	0	1	0	0	0	0	1	0	0	0	0	0	0	0	0	0	0	0	0	0	0	0	0	0	0	0
KW1-S11_190	Gemmatimonadota	0.312577	1	0	0	0	0	0	0	1	1	0	0	1	0	0	0	0	1	0	0	0	0	0	0	0	0	0	1	1	0	0	0	0	0	0	0	0	0	0	0	1	0	0	0	0	0	0	0
KW1-S11_24	SAR324	0.305641	0	1	1	0	1	0	0	1	1	0	0	0	0	0	0	0	0	0	0	0	0	0	0	0	0	0	0	1	0	0	0	0	0	0	0	0	0	0	0	0	0	0	0	0	0	0	0
KW1-S11_42	Actinobacteriota	0.327663	0	0	0	0	0	0	0	1	0	0	0	0	0	0	1	0	0	0	1	0	0	0	0	0	0	0	0	0	0	0	0	0	0	0	0	0	0	0	0	0	0	0	0	0	0	0	0
KW1-S11_65	Bacteroidota	0.16187	1	0	0	0	0	0	0	1	0	0	0	1	0	0	0	0	1	0	0	0	0	1	0	0	0	0	0	0	0	0	0	0	0	0	0	0	0	0	0	0	0	0	0	0	0	0	0
KW1-S11_81	Proteobacteria	0.521557	1	0	0	0	0	0	0	1	1	0	0	0	0	0	0	0	1	0	0	0	0	0	0	0	0	0	0	1	0	0	0	0	0	0	0	0	0	0	0	0	0	0	0	0	0	0	0
KW1-S11_87	Gemmatimonadota	0.335534	1	0	1	0	0	0	0	1	1	0	0	1	1	0	0	0	0	0	0	0	0	0	0	0	0	0	0	1	0	0	0	0	0	0	0	0	0	0	0	1	0	0	0	0	0	1	0
KW1-S11_89	Acidobacteriota	0.0935383	1	0	1	0	0	0	0	1	1	0	0	0	0	0	0	0	1	0	0	0	0	0	0	0	0	0	0	1	0	0	0	0	0	0	0	0	0	0	0	0	0	0	0	0	0	0	0
KW1-S11_99	Proteobacteria	0.14449	1	0	0	0	0	0	1	1	1	0	0	0	0	0	0	0	0	0	0	0	0	0	0	0	0	0	0	1	0	0	0	0	0	0	0	0	0	0	0	0	0	0	0	0	0	0	0
KW1-S15_112	Latescibacterota	0.195471	1	1	1	0	1	0	1	1	0	0	0	1	1	0	0	1	0	1	0	0	0	1	0	0	0	0	0	1	0	0	0	1	0	0	0	1	0	0	0	1	0	0	0	0	0	1	0
KW1-S15_114	Planctomycetota	0.151524	1	0	1	0	0	0	0	1	1	0	0	1	0	0	0	0	1	0	0	0	0	0	0	0	0	0	0	0	0	0	0	0	0	0	0	0	0	0	0	0	1	0	0	0	0	0	0
KW1-S15_115	Krumholzibacteriota	0.188126	1	0	1	0	0	0	0	1	1	0	0	1	0	0	0	0	1	0	0	0	0	0	0	0	0	0	0	1	0	0	0	0	0	0	0	0	0	0	0	0	0	0	0	0	0	0	0
KW1-S15_117	SAR324	0.0780885	0	1	1	0	0	0	0	1	1	0	0	0	0	0	0	0	0	0	0	0	0	0	1	0	0	0	0	1	0	0	0	0	0	0	0	0	0	0	0	0	0	0	0	0	0	0	0
KW1-S15_126	Desulfobacterota_B	0.830951	0	0	1	0	1	0	0	0	1	0	0	0	0	0	0	0	0	0	0	0	0	0	0	0	0	0	0	1	0	0	0	0	0	0	0	0	0	0	0	0	0	0	0	0	0	0	0
KW1-S15_132	Proteobacteria	0.139504	1	0	1	0	0	0	0	1	1	0	0	0	0	0	0	0	1	0	0	0	0	0	0	0	0	0	1	1	0	0	0	0	0	0	0	1	0	0	0	0	0	0	0	0	0	0	1
KW1-S15_135	Proteobacteria	0.22471	0	0	1	0	1	0	0	1	1	0	0	0	0	0	0	0	1	0	0	0	0	0	1	0	0	0	0	1	0	0	0	0	0	0	0	0	0	0	0	0	0	0	0	0	0	0	0
KW1-S15_137	Proteobacteria	0.217596	1	0	1	0	0	0	0	1	1	0	1	0	0	0	0	0	1	0	0	0	0	0	0	0	0	1	1	1	0	0	0	0	0	0	0	1	0	0	0	0	1	0	0	0	0	0	1
KW1-S15_14	Planctomycetota	0.207537	1	0	1	0	1	0	0	1	1	0	0	1	0	0	0	0	0	0	0	0	1	0	0	0	0	0	0	0	0	0	0	0	0	0	0	0	0	0	0	1	0	0	0	0	0	0	0
KW1-S15_144	Thermoproteota	0.670467	0	0	0	0	0	0	0	0	0	0	0	1	0	0	0	0	0	0	0	0	0	0	1	0	0	0	0	0	0	0	0	0	0	0	0	0	0	0	0	0	0	0	0	0	0	0	0
KW1-S15_149	Proteobacteria	0.160015	0	0	1	0	0	0	0	1	1	0	0	1	0	0	0	0	0	0	1	0	0	0	0	0	1	1	0	1	0	0	0	0	0	0	0	0	0	0	0	0	0	0	0	1	0	0	0
KW1-S15_16	Proteobacteria	0.483536	1	0	0	0	0	0	0	1	1	0	0	0	0	0	0	0	1	0	0	0	0	0	0	0	0	0	0	1	0	0	0	0	0	0	0	0	0	0	0	0	0	0	0	0	0	0	0
KW1-S15_162	Actinobacteriota	0.287102	0	0	0	0	0	0	0	1	0	0	0	0	0	0	0	0	0	0	0	0	0	0	0	0	0	0	0	0	0	0	0	0	0	0	0	0	0	0	0	0	0	0	0	0	0	0	0
KW1-S15_183	Acidobacteriota	0.102071	0	0	1	0	0	0	0	1	1	0	0	0	0	0	0	0	1	0	0	0	0	0	0	0	0	0	0	1	0	0	0	0	0	0	0	1	0	0	0	0	0	0	0	0	0	0	0
KW1-S15_187	Myxococcota_A	0.320335	1	0	1	0	1	0	1	1	1	0	0	1	0	0	1	0	1	0	1	0	1	1	1	1	0	0	1	1	0	0	0	0	0	0	0	0	0	1	0	1	0	0	0	0	0	0	0
KW1-S15_188	Tectomicrobia	0.836043	0	0	1	0	0	0	0	0	0	0	0	0	0	0	0	0	1	0	0	0	0	0	0	0	1	0	0	1	0	0	0	0	0	0	0	0	0	0	0	0	0	0	0	0	0	0	0
KW1-S15_197	Acidobacteriota	0.464667	1	0	0	0	0	0	0	1	1	0	0	1	0	0	0	0	1	0	0	0	0	0	0	0	0	0	0	1	0	0	0	0	0	0	0	1	0	0	0	0	0	0	0	0	0	0	0
KW1-S15_2	Bacteroidota	0.258817	1	0	0	0	0	0	0	1	1	0	0	1	0	0	0	1	1	0	0	0	0	1	1	0	0	0	0	1	0	0	0	0	0	1	0	0	0	0	0	0	0	0	0	0	0	0	0
KW1-S15_200	Planctomycetota	0.198235	1	0	0	0	0	0	1	1	1	0	0	1	1	0	0	0	0	0	0	0	0	1	0	0	0	0	0	0	0	0	0	0	0	0	1	1	0	0	0	0	1	0	0	0	0	0	0
KW1-S15_211	Planctomycetota	0.151858	1	0	0	0	0	0	0	1	1	0	0	1	0	0	0	0	1	0	0	0	0	1	0	0	0	0	0	1	0	0	0	0	0	0	0	0	0	0	0	0	0	0	0	0	0	0	0
KW1-S15_215	Chloroflexota	0.125079	1	0	1	0	0	0	0	1	0	0	0	0	0	0	0	0	0	0	0	0	0	0	0	0	0	0	0	0	0	0	0	0	0	0	0	0	0	0	0	0	0	0	0	0	0	0	0
KW1-S15_218	Nitrospirota	0.254123	1	0	1	0	0	1	0	0	1	0	0	0	0	0	0	0	1	0	0	0	0	1	1	0	0	0	0	1	0	0	0	0	0	0	0	0	0	0	0	0	0	0	0	0	0	0	0
KW1-S15_227	Thermoproteota	0.207154	0	0	0	0	0	0	0	0	0	0	0	0	0	0	0	0	0	0	0	0	0	0	1	0	0	0	0	0	0	0	0	0	0	0	0	0	0	0	0	0	0	0	0	0	0	0	0
KW1-S15_23	Proteobacteria	0.188994	1	0	0	0	0	0	0	1	1	0	0	0	0	0	0	0	1	0	0	0	0	0	0	0	0	0	0	1	0	0	0	0	0	0	0	0	0	0	0	0	0	0	0	0	0	0	0
KW1-S15_234	Proteobacteria	0.22896	1	0	0	0	0	0	0	1	1	0	0	0	0	0	0	0	1	0	0	0	0	1	0	0	0	0	0	1	0	0	0	0	0	0	0	0	0	0	0	0	0	0	0	0	0	0	0
KW1-S15_262	Nitrospirota	1.285	0	0	0	0	0	0	0	0	0	0	0	0	0	0	0	0	1	0	0	0	0	1	0	0	0	0	0	1	0	0	0	0	0	0	0	0	0	0	0	0	0	0	0	0	0	0	0
KW1-S15_266	Desulfobacterota_D	0.435316	0	0	0	0	0	0	0	1	0	0	0	0	0	0	0	0	1	0	0	0	0	0	1	0	0	0	0	1	0	1	0	0	0	0	0	0	0	0	0	0	0	0	0	0	0	0	0
KW1-S15_267	Myxococcota	0.183219	1	0	1	0	0	0	0	1	0	0	0	0	0	0	0	0	1	0	0	0	0	0	1	0	0	0	0	1	0	0	0	0	0	1	0	0	0	0	0	0	0	0	0	0	0	0	0
KW1-S15_279	Acidobacteriota	0.258527	0	0	1	0	0	0	0	1	1	0	0	0	0	0	0	1	1	0	0	0	0	0	1	0	0	0	0	1	0	0	0	0	0	0	0	0	0	0	1	0	0	0	0	0	0	0	0
KW1-S15_293	Proteobacteria	2.56368	1	0	0	0	0	0	0	1	1	0	0	0	0	0	0	0	1	0	0	0	0	0	0	0	0	0	0	1	0	0	0	0	0	0	0	0	0	0	0	0	0	0	0	0	0	0	0
KW1-S15_306	KSB1	0.271842	1	1	1	0	0	0	1	1	0	0	0	1	0	0	0	1	1	0	0	0	0	1	0	0	1	0	1	1	0	0	0	0	0	0	0	0	0	0	0	0	1	0	0	0	0	0	0
KW1-S15_31	Planctomycetota	0.283035	1	0	1	0	0	0	0	1	1	0	0	1	0	0	0	0	0	0	0	0	1	0	0	0	0	0	0	0	0	0	0	0	0	0	0	0	1	0	0	0	0	0	0	0	0	0	0
KW1-S15_41	Myxococcota_A	0.212412	1	0	0	0	1	0	1	1	1	0	0	0	0	0	1	0	0	0	0	0	0	0	0	0	0	0	1	1	0	0	0	0	0	0	0	0	1	0	1	0	0	0	0	0	0	0	0
KW1-S15_72	Proteobacteria	0.309812	1	0	0	0	0	0	0	1	0	0	1	0	0	0	0	0	0	0	0	0	0	1	0	0	0	0	0	1	0	0	0	0	0	0	0	0	0	0	0	0	0	0	0	0	0	0	0
KW1-S15_75	Proteobacteria	0.266347	1	0	0	0	0	0	0	1	1	0	0	0	0	0	0	0	1	0	0	0	0	0	0	0	0	0	0	1	0	0	0	0	0	0	0	0	0	0	0	0	0	0	0	0	0	0	0
KW1-S15_8	Proteobacteria	0.503847	0	0	1	0	0	0	0	1	1	0	0	0	0	0	0	0	1	0	0	0	0	0	0	0	0	0	0	1	0	0	0	0	0	0	0	0	0	0	1	0	0	0	0	0	0	0	0
KW1-S15_96	Proteobacteria	0.21192	1	0	1	0	0	0	0	1	1	0	0	1	0	0	0	0	0	0	0	0	0	0	0	0	0	0	0	1	0	0	0	0	0	0	0	1	0	0	0	0	0	0	0	0	0	0	1
KW1-S15_97	Planctomycetota	0.0465523	1	1	1	0	1	0	0	1	0	0	0	1	0	0	0	0	0	0	0	0	1	0	0	0	0	0	0	0	0	0	0	1	0	0	0	1	1	0	0	0	0	0	0	0	0	0	0
KW1-S15_98	Proteobacteria	0.307551	0	0	1	0	0	0	1	1	1	0	0	0	0	0	0	0	0	0	0	0	0	0	0	0	0	0	0	1	0	0	0	0	0	0	0	0	0	0	0	0	0	0	0	0	0	0	0
KW1-S21_104	Planctomycetota	0.204373	1	0	1	0	0	0	0	1	1	0	0	0	0	0	0	0	0	0	0	0	1	0	0	0	0	0	1	0	0	0	0	0	0	0	0	1	0	0	0	1	0	0	0	0	0	0	0
KW1-S21_115	Proteobacteria	0.395453	0	0	1	0	0	0	1	1	1	0	0	0	0	0	0	0	0	0	0	0	0	0	0	0	0	0	0	1	0	0	0	0	0	0	0	0	0	0	0	0	0	0	0	0	0	0	0
KW1-S21_123	Gemmatimonadota	0.183672	0	0	0	0	0	0	0	1	0	0	0	1	0	0	0	0	1	0	0	0	0	1	0	0	0	0	0	1	0	0	0	0	0	0	0	0	0	0	0	0	0	0	0	0	0	0	0
KW1-S21_138	Proteobacteria	0.53895	0	0	1	0	1	0	0	1	0	0	0	0	0	0	0	0	1	0	0	0	0	0	1	0	0	0	0	1	0	0	0	0	0	0	0	0	0	0	1	0	0	0	0	0	0	0	0
KW1-S21_141	Proteobacteria	0.655117	0	0	1	0	0	0	0	1	1	0	0	0	0	0	0	0	1	0	0	0	0	0	0	0	0	0	0	1	0	1	0	0	0	0	0	0	0	0	0	0	0	0	0	0	0	0	0
KW1-S21_144	SAR324	0.0755864	0	1	1	0	0	0	0	1	1	0	0	0	0	0	0	0	0	0	0	0	0	0	1	0	0	0	0	1	0	0	0	0	0	0	0	0	0	0	0	0	0	0	0	0	0	0	0
KW1-S21_160	Acidobacteriota	0.0888545	1	0	1	0	0	0	0	1	1	0	0	1	0	0	0	0	1	0	0	0	0	0	0	0	0	0	0	1	0	0	0	0	0	0	0	0	0	0	0	0	0	0	0	0	0	0	0
KW1-S21_168	Tectomicrobia	0.197765	1	0	1	0	1	0	0	1	0	0	0	1	0	0	0	0	0	0	0	0	0	0	1	0	0	0	0	1	0	0	0	0	0	0	0	0	0	0	0	0	0	0	0	0	0	0	0
KW1-S21_174	Planctomycetota	0.300196	0	0	0	0	0	0	0	1	1	0	0	1	0	0	0	0	0	0	0	0	1	0	0	0	0	0	0	0	0	0	0	0	0	0	0	0	1	0	0	0	0	0	0	0	0	0	0
KW1-S21_189	Proteobacteria	0.150738	1	0	1	0	0	0	0	1	1	0	0	0	1	0	0	1	0	0	0	0	0	0	0	0	0	0	0	1	0	0	0	0	0	0	0	1	0	0	0	0	0	0	0	0	0	0	0
KW1-S21_193	Gemmatimonadota	0.630529	1	0	0	0	0	0	0	1	1	0	0	1	0	0	0	0	1	0	0	0	0	0	0	0	0	0	0	1	0	0	0	0	0	0	0	0	0	0	0	0	0	0	0	0	0	0	0
KW1-S21_196	Acidobacteriota	0.480651	1	1	0	0	0	0	0	1	1	0	0	1	0	0	0	0	1	0	0	0	0	0	0	0	0	0	0	1	0	0	0	0	0	0	0	1	0	0	0	0	0	0	0	0	0	0	0
KW1-S21_197	Chloroflexota	0.363851	1	0	1	0	0	0	0	1	0	0	0	1	0	0	0	0	0	0	0	0	0	0	1	0	0	0	0	0	0	0	0	0	0	0	0	0	0	0	0	0	0	0	0	0	0	0	0
KW1-S21_231	Proteobacteria	0.225043	0	0	1	0	0	0	0	1	1	0	0	0	0	0	0	0	1	0	0	0	0	0	0	0	0	0	1	1	0	0	0	0	0	0	1	0	0	0	0	0	0	0	0	0	0	0	0
KW1-S21_238	Proteobacteria	0.486622	1	0	0	0	0	0	0	1	1	0	0	0	0	0	0	0	1	0	0	0	0	0	0	0	0	0	0	1	0	0	0	0	0	0	0	0	0	0	0	0	0	0	0	0	0	0	0
KW1-S21_242	Proteobacteria	0.231692	0	0	1	0	1	0	0	1	1	0	0	0	0	0	0	0	1	0	0	0	0	0	1	0	0	0	0	1	0	0	0	0	0	0	0	0	0	0	0	0	0	0	0	0	0	0	0
KW1-S21_260	Proteobacteria	0.243632	1	0	0	0	0	0	0	1	1	0	0	0	0	0	0	0	1	0	0	0	0	0	0	0	0	0	0	1	0	0	0	0	0	0	0	0	0	0	0	0	0	0	0	0	0	0	0
KW1-S21_27	Proteobacteria	0.145856	0	0	1	0	0	0	0	1	1	0	0	1	0	0	0	0	0	0	0	0	0	0	0	0	0	0	0	1	0	0	0	0	0	0	0	0	0	0	0	0	0	0	0	0	0	0	0
KW1-S21_271	Desulfobacterota_D	0.400053	0	0	0	0	0	0	0	1	0	0	0	0	0	0	0	0	1	0	1	0	0	0	1	0	0	0	0	1	0	0	0	0	0	0	0	0	0	0	0	0	0	0	0	0	0	0	0
KW1-S21_28	Proteobacteria	0.485937	1	0	1	0	0	0	0	0	0	0	0	0	0	0	0	0	1	0	0	0	0	0	0	0	0	0	0	1	1	0	0	0	0	0	0	0	0	0	0	0	0	0	0	0	0	0	0
KW1-S21_32	Gemmatimonadota	0.352226	0	0	0	0	0	0	0	1	1	0	0	1	0	0	0	0	1	0	0	0	0	0	0	0	0	0	0	1	0	0	0	0	0	0	0	0	0	0	0	1	0	0	0	0	0	0	0
KW1-S21_52	Bacteroidota	0.154834	1	1	1	0	0	0	0	1	1	0	1	1	0	0	0	1	1	0	0	0	0	1	0	0	0	0	0	1	0	0	0	1	0	1	0	0	0	0	0	0	0	0	0	0	0	0	0
KW1-S21_6	Desulfobacterota_B	0.807536	0	0	1	0	1	0	0	0	1	0	0	0	0	0	0	0	0	0	0	0	0	0	1	0	0	0	0	1	0	0	0	0	0	0	0	0	0	0	0	0	0	0	0	0	0	0	0
KW1-S21_73	Chloroflexota	0.110487	1	0	1	0	0	0	0	0	0	0	0	1	0	0	0	0	0	0	0	0	0	0	0	0	0	0	0	0	0	0	0	0	0	0	0	0	0	0	0	0	0	0	0	0	0	0	0
KW1-S21_82	Proteobacteria	0.247573	1	0	0	0	0	0	0	1	1	0	0	0	0	0	0	0	1	0	0	0	0	0	0	0	0	0	0	1	0	0	0	0	0	0	0	0	0	0	0	0	0	0	0	0	0	0	0
KW1-S21_85	Acidobacteriota	0.471338	1	0	0	1	0	0	1	1	0	0	0	1	1	0	0	0	1	0	0	0	0	1	1	0	0	0	0	1	0	0	0	0	0	0	0	1	0	0	0	1	0	0	0	0	0	0	0
[truncated: 61 more columns]

## Sheet: Table S10
	CE1	CE3	CE4	CE6	CE7	CE8	CE9	CE10	CE11	CE12	CE13	CE14	CE15	CE16	GH1	GH2	GH3	GH4	GH5	GH9	GH10	GH13	GH15	GH16	GH18	GH19	GH20	GH23	GH24	GH25	GH26	GH29	GH30	GH31	GH32	GH33	GH35	GH36	GH37	GH38	GH39	GH42	GH43	GH46	GH49	GH50	GH51	GH57	GH63
Acidobacteriota(16)	0.6875	0.125	0.625	0.0625	0.125	0	0.25	0.9375	0.875	0	0	0.75	0.125	0	0	0.3125	0.9375	0	0	0	0	0.25	0.4375	0.0625	0	0	0	1	0	0	0	0.0625	0	0.0625	0	0.375	0	0	0.1875	0.25	0.0625	0	0.0625	0	0	0	0	0.125	0.1875
Actinobacteriota(9)	0.111111	0	0.111111	0	0	0	0.111111	0.888889	0	0	0	0	0	0	0.666667	0	0	0	0.444444	0	0	0.444444	0	0	0	0	0	0	0	0	0	0	0	0	0	0.111111	0	0	0	0	0	0	0	0	0	0	0	0	0
Bacteroidota(8)	1	0.625	0.75	0	0	0	0.25	0.875	0.625	0	0.125	0.875	0	0	0	0.25	1	0	0.25	0.25	0	1	0.125	0	0	0	0.375	0.875	0	0	0	0.375	0	0.5	0.125	0.25	0	0	0.375	0	0	0	0	0	0	0	0	0.25	0.25
Chloroflexota(9)	0.555556	0	1	0	0.333333	0	0	0.777778	0	0	0	0.888889	0	0	0	0	0.111111	0.111111	0	0	0	0.111111	0.555556	0	0.222222	0	0	0.333333	0.111111	0	0	0	0	0	0.111111	0	0	0	0	0.111111	0	0	0	0	0	0.111111	0	0	0.111111
Desulfobacterota_B(6)	0.5	0	1	0	1	0	0	0.333333	1	0	0	0	0	0	0	0	0	0	0	0	0	0	0.666667	0	0	0	0	1	0	0	0	0	0	0	0	0	0	0	0	0	0	0	0	0	0	0	0	0	0
Desulfobacterota_D(7)	0	0	0	0	0	0	0	0.857143	0	0	0	0.142857	0	0	0	0	0.857143	0	0.714286	0	0	0	0.857143	0	0	0	0	1	0	0.285714	0	0	0	0	0	0	0	0	0	0	0	0	0	0	0	0	0	0	0
Gemmatimonadota(6)	0.666667	0	0.333333	0	0	0	0	1	0.666667	0	0	1	0.166667	0	0	0	0.833333	0	0	0	0	0.333333	0	0	0	0	0.166667	1	0	0	0	0	0	0	0	0	0	0	0	0.5	0	0	0	0	0	0.166667	0	0.333333	0
KSB1(1)	1	1	1	0	0	0	1	1	0	0	0	1	0	0	0	1	1	0	0	0	0	1	0	0	1	0	1	1	0	0	0	0	0	0	0	0	0	0	0	0	1	0	0	0	0	0	0	1	0
Krumholzibacteriota(1)	1	0	1	0	0	0	0	1	1	0	0	1	0	0	0	0	1	0	0	0	0	0	0	0	0	0	0	1	0	0	0	0	0	0	0	0	0	0	0	0	0	0	0	0	0	0	0	0	0
Latescibacterota(1)	1	1	1	0	1	0	1	1	0	0	0	1	1	0	0	1	0	1	0	0	0	1	0	0	0	0	0	1	0	0	0	1	0	0	0	1	0	0	0	1	0	0	0	0	0	1	0	0	0
Methylomirabilota(2)	0	0	1	0	1	0	0	1	1	0	0	1	0	0.5	0	0	0.5	0	0	0	0	0	1	0	0.5	0	1	1	0.5	0	0	0	0	0	0	0	0	0	0	0	0	0	0	0	0	0	0	0	0
Myxococcota(1)	1	0	1	0	0	0	0	1	0	0	0	0	0	0	0	0	1	0	0	0	0	0	1	0	0	0	0	1	0	0	0	0	0	1	0	0	0	0	0	0	0	0	0	0	0	0	0	0	0
Myxococcota_A(5)	0.8	0	0.6	0	1	0	1	1	1	0	0.2	0.8	0	0	1	0	0.6	0	0.2	0	0.4	0.4	0.6	0.2	0	0.2	1	1	0	0	0	0.2	0	0	0	0	0.6	0.2	0.4	0.4	0	0	0	0	0	0	0	0	0
Nitrospinota(2)	1	0.5	0	0	0	0	0	0	1	0	0	0	0	0	0	0	1	0	0	0	0	1	0	0	0	0	0	1	0	0	0	0	0	0	0	0	0	0	0	0	0	0	0	0	0	0	0	1	0
Nitrospirota(3)	0.333333	0	0.333333	0	0	0.333333	0	0	0.333333	0	0	0	0	0	0	0	1	0	0	0	0	1	0.666667	0	0	0	0	1	0	0	0	0	0	0	0	0.333333	0	0	0	0	0	0	0	0	0	0	0	0.666667	0
Planctomycetota(18)	0.833333	0.0555556	0.833333	0	0.277778	0	0.111111	1	0.888889	0	0	0.888889	0.111111	0	0	0.0555556	0.222222	0	0	0	0.611111	0.111111	0.0555556	0	0	0	0.111111	0.222222	0	0	0	0.111111	0	0	0.0555556	0.388889	0.444444	0	0	0.222222	0.111111	0	0	0	0	0	0	0.222222	0
Poribacteria(1)	1	0	1	0	1	0	1	1	1	0	0	1	1	0	0	1	1	1	1	0	0	1	0	0	0	0	0	1	1	0	0	0	0	1	1	1	0	1	0	0	0	1	0	0	0	0	0	0	1
Proteobacteria(64)	0.53125	0.15625	0.625	0	0.078125	0	0.109375	0.890625	0.890625	0.015625	0.0625	0.09375	0.015625	0	0	0.015625	0.8125	0	0.015625	0	0	0.109375	0.1875	0	0.015625	0.03125	0.09375	1	0.015625	0.03125	0	0	0.015625	0	0.03125	0.09375	0	0	0.0625	0	0.03125	0	0	0.015625	0	0.015625	0.046875	0.015625	0
SAR324(9)	0	0.888889	1	0	0.222222	0	0	1	0.888889	0	0	0	0	0	0	0	0	0	0	0	0	0	0.777778	0	0	0	0	1	0	0	0	0	0	0	0	0.111111	0	0	0	0	0	0	0	0	0	0	0	0	0
Tectomicrobia(3)	0.333333	0	0.666667	0	0.333333	0	0	0.333333	0	0	0	0.333333	0	0	0	0	0.666667	0	0	0	0	0	0.333333	0	0.333333	0	0	1	0	0	0	0	0	0	0	0	0	0	0	0	0	0	0	0	0	0	0	0.666667	0
Thermoproteota(6)	0	0	0	0	0	0	0	0	0	0	0	0.166667	0	0	0	0	0	0	0	0	0	0	0.5	0	0	0	0	0	0	0	0	0	0	0	0	0	0	0	0	0	0	0	0	0	0	0	0	0	0
Verrucomicrobiota(1)	1	0	1	0	1	0	0	1	1	0	0	1	1	0	0	1	0	1	0	0	0	1	0	0	0	0	1	1	0	0	1	1	0	0	1	1	0	0	1	1	1	1	1	0	1	1	0	0	1
[truncated: 59 more columns]

[truncated: 4 more sheets: Table S11, Table S12, Table S13, Table S14]
